# Supplementary material for: Inaccurate viral prediction leads to overestimated diversity of the archaeal virome in the human gut
Source: Nat Commun. 2024 Jul 17;15:5976. doi: 10.1038/s41467-024-49902-w (PMC11255274; doi:10.1038/s41467-024-49902-w)
Supplement: Supplementary file 3 — Supplementary Data 1 [file 41467_2024_49902_MOESM3_ESM.xlsx]

## Sheet: Figure1
		CRISPR spacer matches			Matches to viral hallmark genes by Li et al., 2022	GeNomad						CheckV				ViralVerify			VIBRANT			VirSorter2							Virsorter
contig id	length	Spacer match	Host – archaeal MAG	Host – Lineage	Number of hits (cut off 10e-5)	genomad virus score	genomad plasmid score	genomad chromosome score	genomad virus hallmarks	genomad plasmid hallmarks	genomad prediction	checkv virus genes	checkv host genes	warnings	checkV prediction	viralverify prediction	viralverify score	ViralVerify prediction	Type	Quality	VIBRANT prediction	dsDNAphage	ssDNA	max_score	max_score_group	hallmark	viral	VirSorter2 prediction	phage or prophage	category	Nb phage hallmark genes	Phage gene enrichment sig	Non-Caudovirales phage gene enrichment sig	Pfam depletion sig	Uncharacterized enrichment sig	Strand switch depletion sig	Short genes enrichment sig	Virsorter prediction
Enteritis_DCY0308.NODE_12858_2954	2954	CRISPR_6@GUT_GENOME039548_19_26	GUT_GENOME039548	d__Archaea;p__Euryarchaeota;c__Methanobacteria;o__Methanobacteriales;f__Methanobacteriaceae;g__Methanobrevibacter_A;s__Methanobrevibacter_A smithii	#N/A	0.876	0.0708	0.0532	0	NA	Virus	0	0	no viral genes detected	Not a virus	Uncertain - too short	-0.45	Not a virus	#N/A	#N/A	Not a virus	#N/A	#N/A	#N/A	#N/A	#N/A	#N/A	Not a virus	phage	category 3 (not so sure)				4.83019	4.96161		3.83297	Not a virus
Enteritis_DCY0308.NODE_1569_19014	19014	CRISPR_2@GUT_GENOME263468_1_35	GUT_GENOME263468	d__Archaea;p__Euryarchaeota;c__Methanobacteria;o__Methanobacteriales;f__Methanobacteriaceae;g__Methanobrevibacter_A;s__Methanobrevibacter_A woesei	#N/A	0.0133	0.0329	0.9538	NA	NA	Not a virus	0	9	no viral genes detected	Not a virus	Chromosome	-16.69	Not a virus	#N/A	#N/A	Not a virus	#N/A	#N/A	#N/A	#N/A	#N/A	#N/A	Not a virus										Not a virus
Enteritis_DCY0308.NODE_5622_6212	6212	#N/A	#N/A	#N/A	#N/A	0.0121	0.0237	0.9642	NA	NA	Not a virus	0	4	no viral genes detected	Not a virus	Uncertain - plasmid or chromosomal	-5.68	Not a virus	#N/A	#N/A	Not a virus	#N/A	#N/A	#N/A	#N/A	#N/A	#N/A	Not a virus										Not a virus
Enteritis_DCY0308.NODE_648_40048	40048	CRISPR_1@GUT_GENOME194277_1_16	GUT_GENOME194277	d__Archaea;p__Euryarchaeota;c__Methanobacteria;o__Methanobacteriales;f__Methanobacteriaceae;g__Methanobrevibacter_A;s__Methanobrevibacter_A smithii	#N/A	0.0147	0.0371	0.9482	NA	NA	Not a virus	0	26	no viral genes detected	Not a virus	Chromosome	-17.9	Not a virus	#N/A	#N/A	Not a virus	#N/A	#N/A	#N/A	#N/A	#N/A	#N/A	Not a virus										Not a virus
Feng_Q_2015_NC_ERR688506.NODE_1464_21827	21827	CRISPR_1@GUT_GENOME018608_1_9	GUT_GENOME018608	d__Archaea;p__Euryarchaeota;c__Methanobacteria;o__Methanobacteriales;f__Methanobacteriaceae;g__Methanobrevibacter_A;s__Methanobrevibacter_A smithii	#N/A	0.0075	0.017	0.9755	NA	NA	Not a virus	0	5	no viral genes detected	Not a virus	Chromosome	-12.53	Not a virus	#N/A	#N/A	Not a virus	#N/A	#N/A	#N/A	#N/A	#N/A	#N/A	Not a virus										Not a virus
Feng_Q_2015_NC_ERR688506.NODE_1562_20726	20726	CRISPR_2@GUT_GENOME020562_14_12	GUT_GENOME020562	d__Archaea;p__Euryarchaeota;c__Methanobacteria;o__Methanobacteriales;f__Methanobacteriaceae;g__Methanobrevibacter_A;s__Methanobrevibacter_A smithii_A	#N/A	0.0091	0.023	0.9679	NA	NA	Not a virus	0	17	no viral genes detected	Not a virus	Chromosome	-12.08	Not a virus	#N/A	#N/A	Not a virus	#N/A	#N/A	#N/A	#N/A	#N/A	#N/A	Not a virus										Not a virus
Feng_Q_2015_NC_ERR688506.NODE_401_57634	57634	CRISPR_3@GUT_GENOME269219_18_17	GUT_GENOME269219	d__Archaea;p__Euryarchaeota;c__Methanobacteria;o__Methanobacteriales;f__Methanobacteriaceae;g__Methanobrevibacter_A;s__Methanobrevibacter_A smithii	#N/A	0.013	0.0304	0.9565	NA	NA	Not a virus	0	40	no viral genes detected	Not a virus	Chromosome	-33.71	Not a virus	#N/A	#N/A	Not a virus	#N/A	#N/A	#N/A	#N/A	#N/A	#N/A	Not a virus										Not a virus
Feng_Q_2015_NC_ERR688506.NODE_4250_8969	8969	CRISPR_7@GUT_GENOME246782_8_15	GUT_GENOME246782	d__Archaea;p__Euryarchaeota;c__Methanobacteria;o__Methanobacteriales;f__Methanobacteriaceae;g__Methanobrevibacter_A;s__Methanobrevibacter_A smithii	#N/A	0.0459	0.1117	0.8424	NA	NA	Not a virus	0	5	no viral genes detected	Not a virus	Uncertain - plasmid or chromosomal	-0.63	Not a virus	#N/A	#N/A	Not a virus	#N/A	#N/A	#N/A	#N/A	#N/A	#N/A	Not a virus										Not a virus
Feng_Q_2015_NC_ERR688506.NODE_712_37929	37929	CRISPR_2@GUT_GENOME066320_3_25	GUT_GENOME066320	d__Archaea;p__Euryarchaeota;c__Methanobacteria;o__Methanobacteriales;f__Methanobacteriaceae;g__Methanobrevibacter_A;s__Methanobrevibacter_A smithii_A	#N/A	0.0081	0.02	0.9719	NA	NA	Not a virus	0	32	no viral genes detected	Not a virus	Chromosome	-26.7	Not a virus	#N/A	#N/A	Not a virus	#N/A	#N/A	#N/A	#N/A	#N/A	#N/A	Not a virus										Not a virus
Feng_Q_2015_NC_ERR688506.NODE_791_35130	35130	CRISPR_11@GUT_GENOME092268_19_1	GUT_GENOME092268	d__Archaea;p__Euryarchaeota;c__Methanobacteria;o__Methanobacteriales;f__Methanobacteriaceae;g__Methanobrevibacter_A;s__Methanobrevibacter_A smithii_A	#N/A	0.0133	0.0329	0.9538	NA	NA	Not a virus	0	28	no viral genes detected	Not a virus	Chromosome	-31.29	Not a virus	#N/A	#N/A	Not a virus	#N/A	#N/A	#N/A	#N/A	#N/A	#N/A	Not a virus										Not a virus
Feng_Q_2015_NC_ERR688516.NODE_10304_2801	2801	CRISPR_3@GUT_GENOME268740_5_7	GUT_GENOME268740	d__Archaea;p__Euryarchaeota;c__Methanobacteria;o__Methanobacteriales;f__Methanobacteriaceae;g__Methanobrevibacter_A;s__Methanobrevibacter_A smithii	#N/A	0.8862	0.0617	0.0521	0	NA	Virus	1	0		Virus	Uncertain - too short	-	Not a virus	#N/A	#N/A	Not a virus	0.973	0.84	0.973	dsDNAphage	1	16.7	Virus										Not a virus
Feng_Q_2015_NC_ERR688517.NODE_116_97804	97804	CRISPR_1@GUT_GENOME018608_1_51	GUT_GENOME018608	d__Archaea;p__Euryarchaeota;c__Methanobacteria;o__Methanobacteriales;f__Methanobacteriaceae;g__Methanobrevibacter_A;s__Methanobrevibacter_A smithii	#N/A	0.0105	0.0233	0.9663	NA	NA	Not a virus	0	67	no viral genes detected	Not a virus	Chromosome	-86.13	Not a virus	#N/A	#N/A	Not a virus	#N/A	#N/A	#N/A	#N/A	#N/A	#N/A	Not a virus										Not a virus
Feng_Q_2015_NC_ERR688517.NODE_3_335063	335063	CRISPR_1@GUT_GENOME116071_18_1	GUT_GENOME116071	d__Archaea;p__Euryarchaeota;c__Methanobacteria;o__Methanobacteriales;f__Methanobacteriaceae;g__Methanobrevibacter_A;s__Methanobrevibacter_A smithii	#N/A	0.0118	0.0266	0.9616	NA	NA	Not a virus	0	258	no viral genes detected	Not a virus	Chromosome	-217.53	Not a virus	#N/A	#N/A	Not a virus	#N/A	#N/A	#N/A	#N/A	#N/A	#N/A	Not a virus										Not a virus
Feng_Q_2015_NC_ERR688517.NODE_40_158718	158718	CRISPR_5@GUT_GENOME143185_12_40	GUT_GENOME143185	d__Archaea;p__Euryarchaeota;c__Methanobacteria;o__Methanobacteriales;f__Methanobacteriaceae;g__Methanobrevibacter_A;s__Methanobrevibacter_A smithii_A	#N/A	0.0114	0.0265	0.962	NA	NA	Not a virus	1	109		Virus	Chromosome	-129.23	Not a virus	#N/A	#N/A	Not a virus	#N/A	#N/A	#N/A	#N/A	#N/A	#N/A	Not a virus										Not a virus
Feng_Q_2015_NC_ERR688524.NODE_1162_21650	21650	CRISPR_1@GUT_GENOME188682_13_1	GUT_GENOME188682	d__Archaea;p__Euryarchaeota;c__Methanobacteria;o__Methanobacteriales;f__Methanobacteriaceae;g__Methanobrevibacter_A;s__Methanobrevibacter_A smithii_A	1	0.015	0.039	0.9461	NA	NA	Not a virus	0	16	no viral genes detected	Not a virus	Chromosome	-15.1	Not a virus	#N/A	#N/A	Not a virus	#N/A	#N/A	#N/A	#N/A	#N/A	#N/A	Not a virus										Not a virus
Feng_Q_2015_NC_ERR688525.NODE_14_257992	257992	CRISPR_8@GUT_GENOME267102_6_3	GUT_GENOME267102	d__Archaea;p__Euryarchaeota;c__Methanobacteria;o__Methanobacteriales;f__Methanobacteriaceae;g__Methanobrevibacter_A;s__Methanobrevibacter_A smithii_A	#N/A	0.0153	0.0339	0.9509	NA	NA	Not a virus	0	156	no viral genes detected	Not a virus	Chromosome	-135.33	Not a virus	#N/A	#N/A	Not a virus	#N/A	#N/A	#N/A	#N/A	#N/A	#N/A	Not a virus										Not a virus
Feng_Q_2015_NC_ERR688525.NODE_164_86174	86174	CRISPR_3@GUT_GENOME269219_18_17	GUT_GENOME269219	d__Archaea;p__Euryarchaeota;c__Methanobacteria;o__Methanobacteriales;f__Methanobacteriaceae;g__Methanobrevibacter_A;s__Methanobrevibacter_A smithii	#N/A	0.013	0.0306	0.9564	NA	NA	Not a virus	0	65	no viral genes detected	Not a virus	Chromosome	-73.09	Not a virus	#N/A	#N/A	Not a virus	#N/A	#N/A	#N/A	#N/A	#N/A	#N/A	Not a virus										Not a virus
Feng_Q_2015_NC_ERR688525.NODE_4_348843	348843	CRISPR_1@GUT_GENOME267102_1_2	GUT_GENOME267102	d__Archaea;p__Euryarchaeota;c__Methanobacteria;o__Methanobacteriales;f__Methanobacteriaceae;g__Methanobrevibacter_A;s__Methanobrevibacter_A smithii_A	#N/A	0.0127	0.0291	0.9583	NA	NA	Not a virus	0	262	no viral genes detected	Not a virus	Chromosome	-426	Not a virus	#N/A	#N/A	Not a virus	#N/A	#N/A	#N/A	#N/A	#N/A	#N/A	Not a virus										Not a virus
Feng_Q_2015_NC_ERR688525.NODE_40_157640	157640	CRISPR_8@GUT_GENOME092268_10_1	GUT_GENOME092268	d__Archaea;p__Euryarchaeota;c__Methanobacteria;o__Methanobacteriales;f__Methanobacteriaceae;g__Methanobrevibacter_A;s__Methanobrevibacter_A smithii_A	#N/A	0.0178	0.0358	0.9464	NA	NA	Not a virus	1	83		Virus	Chromosome	-95.95	Not a virus	#N/A	#N/A	Not a virus	#N/A	#N/A	#N/A	#N/A	#N/A	#N/A	Not a virus										Not a virus
Feng_Q_2015_NC_ERR688525.NODE_47_150203	150203	CRISPR_2@GUT_GENOME263468_1_35	GUT_GENOME263468	d__Archaea;p__Euryarchaeota;c__Methanobacteria;o__Methanobacteriales;f__Methanobacteriaceae;g__Methanobrevibacter_A;s__Methanobrevibacter_A woesei	#N/A	0.0126	0.0282	0.9592	NA	NA	Not a virus	0	90	no viral genes detected	Not a virus	Chromosome	-70.48	Not a virus	#N/A	#N/A	Not a virus	#N/A	#N/A	#N/A	#N/A	#N/A	#N/A	Not a virus	prophage	category 3 (not so sure)				gene_43-gene_73:5.21304248709716	gene_43-gene_73:4.47332426277134			Not a virus
Feng_Q_2015_NC_ERR688525.NODE_79_122797	122797	CRISPR_2@GUT_GENOME258086_2_23	GUT_GENOME258086	d__Archaea;p__Euryarchaeota;c__Methanobacteria;o__Methanobacteriales;f__Methanobacteriaceae;g__Methanobrevibacter_A;s__Methanobrevibacter_A smithii	#N/A	0.0098	0.0224	0.9678	NA	NA	Not a virus	0	79	no viral genes detected; low-confidence DTR	Not a virus	Chromosome	-61.75	Not a virus	#N/A	#N/A	Not a virus	#N/A	#N/A	#N/A	#N/A	#N/A	#N/A	Not a virus										Not a virus
Feng_Q_2015_NC_ERR688540.NODE_1021_17892	17892	CRISPR_3@GUT_GENOME284814_21_102	GUT_GENOME284814	d__Archaea;p__Euryarchaeota;c__Methanobacteria;o__Methanobacteriales;f__Methanobacteriaceae;g__Methanobrevibacter_A;s__Methanobrevibacter_A smithii_A	#N/A	0.0493	0.0865	0.8642	NA	NA	Not a virus	0	3	no viral genes detected	Not a virus	Uncertain - plasmid or chromosomal	5.38	Not a virus	#N/A	#N/A	Not a virus	#N/A	#N/A	#N/A	#N/A	#N/A	#N/A	Not a virus										Not a virus
Feng_Q_2015_NC_ERR688540.NODE_7536_4569	4569	CRISPR_9@GUT_GENOME255730_29_9	GUT_GENOME255730	d__Archaea;p__Euryarchaeota;c__Methanobacteria;o__Methanobacteriales;f__Methanobacteriaceae;g__Methanobrevibacter_A;s__Methanobrevibacter_A smithii	#N/A	0.9348	0.033	0.0322	0	NA	Virus	1	0		Virus	Uncertain - viral or bacterial	3.09	Not a virus	lytic	low quality draft	Virus	0.827	0.26	0.827	dsDNAphage	0	6.7	Virus	phage	category 3 (not so sure)				4.42317	4.60147		gene_1-gene_13:2.68089493750656	Not a virus
Feng_Q_2015_NC_ERR688547.NODE_109_79908	79908	CRISPR_2@GUT_GENOME284634_22_33	GUT_GENOME284634	d__Archaea;p__Euryarchaeota;c__Methanobacteria;o__Methanobacteriales;f__Methanobacteriaceae;g__Methanobrevibacter_A;s__Methanobrevibacter_A smithii	#N/A	0.0105	0.0228	0.9667	NA	NA	Not a virus	0	66	no viral genes detected	Not a virus	Chromosome	-199.34	Not a virus	#N/A	#N/A	Not a virus	#N/A	#N/A	#N/A	#N/A	#N/A	#N/A	Not a virus										Not a virus
Feng_Q_2015_NC_ERR688547.NODE_133_70863	70863	CRISPR_2@GUT_GENOME260030_3_1	GUT_GENOME260030	d__Archaea;p__Euryarchaeota;c__Methanobacteria;o__Methanobacteriales;f__Methanobacteriaceae;g__Methanobrevibacter_A;s__Methanobrevibacter_A smithii_A	#N/A	0.0114	0.0267	0.9619	NA	NA	Not a virus	0	66	no viral genes detected	Not a virus	Chromosome	-63.73	Not a virus	#N/A	#N/A	Not a virus	#N/A	#N/A	#N/A	#N/A	#N/A	#N/A	Not a virus										Not a virus
Feng_Q_2015_NC_ERR688547.NODE_2052_12627	12627	CRISPR_1@GUT_GENOME143494_1_57	GUT_GENOME143494	d__Archaea;p__Euryarchaeota;c__Methanobacteria;o__Methanobacteriales;f__Methanobacteriaceae;g__Methanosphaera;s__Methanosphaera stadtmanae	#N/A	0.0979	0.849	0.0531	NA	0	plasmid	0	1	no viral genes detected	Not a virus	Uncertain - viral or bacterial	-6.02	Not a virus	#N/A	#N/A	Not a virus	#N/A	#N/A	#N/A	#N/A	#N/A	#N/A	Not a virus										Not a virus
Feng_Q_2015_NC_ERR688547.NODE_443_36221	36221	CRISPR_1@GUT_GENOME268814_1_1	GUT_GENOME268814	d__Archaea;p__Euryarchaeota;c__Methanobacteria;o__Methanobacteriales;f__Methanobacteriaceae;g__Methanobrevibacter_A;s__Methanobrevibacter_A smithii	#N/A	0.0482	0.1611	0.7907	NA	NA	Not a virus	0	19	no viral genes detected	Not a virus	Uncertain - plasmid or chromosomal	-1.37	Not a virus	#N/A	#N/A	Not a virus	#N/A	#N/A	#N/A	#N/A	#N/A	#N/A	Not a virus										Not a virus
Feng_Q_2015_NC_ERR688547.NODE_731_25604	25604	CRISPR_6@GUT_GENOME265514_19_7	GUT_GENOME265514	d__Archaea;p__Euryarchaeota;c__Methanobacteria;o__Methanobacteriales;f__Methanobacteriaceae;g__Methanobrevibacter_A;s__Methanobrevibacter_A smithii	#N/A	0.1041	0.1526	0.7432	NA	NA	Not a virus	0	11	no viral genes detected	Not a virus	Uncertain - plasmid or chromosomal	-1.92	Not a virus	#N/A	#N/A	Not a virus	#N/A	#N/A	#N/A	#N/A	#N/A	#N/A	Not a virus	prophage	category 3 (not so sure)				gene_20-gene_38:6.53887164978446	gene_20-gene_38:6.78857836086296			Not a virus
Feng_Q_2015_NC_ERR688547.NODE_88_90759	90759	CRISPR_2@GUT_GENOME020562_14_12	GUT_GENOME020562	d__Archaea;p__Euryarchaeota;c__Methanobacteria;o__Methanobacteriales;f__Methanobacteriaceae;g__Methanobrevibacter_A;s__Methanobrevibacter_A smithii_A	#N/A	0.0115	0.0269	0.9617	NA	NA	Not a virus	0	64	no viral genes detected	Not a virus	Chromosome	-75.85	Not a virus	#N/A	#N/A	Not a virus	#N/A	#N/A	#N/A	#N/A	#N/A	#N/A	Not a virus										Not a virus
Feng_Q_2015_NC_ERR688553.NODE_116_77095	77095	CRISPR_4@GUT_GENOME282742_6_8	GUT_GENOME282742	d__Archaea;p__Euryarchaeota;c__Methanobacteria;o__Methanobacteriales;f__Methanobacteriaceae;g__Methanobrevibacter_A;s__Methanobrevibacter_A smithii	#N/A	0.0226	0.0398	0.9377	NA	NA	Not a virus	0	43	no viral genes detected	Not a virus	Chromosome	-40.46	Not a virus	#N/A	#N/A	Not a virus	#N/A	#N/A	#N/A	#N/A	#N/A	#N/A	Not a virus										Not a virus
Feng_Q_2015_NC_ERR688553.NODE_1530_15294	15294	CRISPR_2@GUT_GENOME011061_10_11	GUT_GENOME011061	d__Archaea;p__Euryarchaeota;c__Methanobacteria;o__Methanobacteriales;f__Methanobacteriaceae;g__Methanobrevibacter_A;s__Methanobrevibacter_A smithii	#N/A	0.0149	0.036	0.9491	NA	NA	Not a virus	0	9	no viral genes detected	Not a virus	Chromosome	-7.4	Not a virus	#N/A	#N/A	Not a virus	#N/A	#N/A	#N/A	#N/A	#N/A	#N/A	Not a virus										Not a virus
Feng_Q_2015_NC_ERR688553.NODE_198_54688	54688	CRISPR_5@GUT_GENOME143185_12_40	GUT_GENOME143185	d__Archaea;p__Euryarchaeota;c__Methanobacteria;o__Methanobacteriales;f__Methanobacteriaceae;g__Methanobrevibacter_A;s__Methanobrevibacter_A smithii_A	#N/A	0.0122	0.028	0.9598	NA	NA	Not a virus	0	41	no viral genes detected	Not a virus	Chromosome	-31.91	Not a virus	#N/A	#N/A	Not a virus	#N/A	#N/A	#N/A	#N/A	#N/A	#N/A	Not a virus										Not a virus
Feng_Q_2015_NC_ERR688553.NODE_264_47838	47838	CRISPR_1@GUT_GENOME194277_1_16	GUT_GENOME194277	d__Archaea;p__Euryarchaeota;c__Methanobacteria;o__Methanobacteriales;f__Methanobacteriaceae;g__Methanobrevibacter_A;s__Methanobrevibacter_A smithii	#N/A	0.0092	0.023	0.9678	NA	NA	Not a virus	0	31	no viral genes detected	Not a virus	Chromosome	-20.84	Not a virus	#N/A	#N/A	Not a virus	#N/A	#N/A	#N/A	#N/A	#N/A	#N/A	Not a virus										Not a virus
Feng_Q_2015_NC_ERR688555.NODE_117_68535	68535	CRISPR_4@GUT_GENOME282742_6_8	GUT_GENOME282742	d__Archaea;p__Euryarchaeota;c__Methanobacteria;o__Methanobacteriales;f__Methanobacteriaceae;g__Methanobrevibacter_A;s__Methanobrevibacter_A smithii	#N/A	0.0161	0.0353	0.9486	NA	NA	Not a virus	0	35	no viral genes detected	Not a virus	Chromosome	-34.84	Not a virus	#N/A	#N/A	Not a virus	#N/A	#N/A	#N/A	#N/A	#N/A	#N/A	Not a virus										Not a virus
Feng_Q_2015_NC_ERR688555.NODE_16_180361	180361	CRISPR_1@GUT_GENOME194277_1_27	GUT_GENOME194277	d__Archaea;p__Euryarchaeota;c__Methanobacteria;o__Methanobacteriales;f__Methanobacteriaceae;g__Methanobrevibacter_A;s__Methanobrevibacter_A smithii	#N/A	0.0133	0.0284	0.9583	NA	NA	Not a virus	0	139	no viral genes detected	Not a virus	Chromosome	-141.25	Not a virus	#N/A	#N/A	Not a virus	#N/A	#N/A	#N/A	#N/A	#N/A	#N/A	Not a virus										Not a virus
Feng_Q_2015_NC_ERR688555.NODE_177_54354	54354	CRISPR_3@GUT_GENOME247693_325_1	GUT_GENOME247693	d__Archaea;p__Euryarchaeota;c__Methanobacteria;o__Methanobacteriales;f__Methanobacteriaceae;g__Methanobrevibacter_A;s__Methanobrevibacter_A smithii	#N/A	0.0085	0.0191	0.9724	NA	NA	Not a virus	0	42	no viral genes detected	Not a virus	Chromosome	-45.2	Not a virus	#N/A	#N/A	Not a virus	#N/A	#N/A	#N/A	#N/A	#N/A	#N/A	Not a virus										Not a virus
Feng_Q_2015_NC_ERR688555.NODE_27_145559	145559	CRISPR_9@GUT_GENOME143185_16_7	GUT_GENOME143185	d__Archaea;p__Euryarchaeota;c__Methanobacteria;o__Methanobacteriales;f__Methanobacteriaceae;g__Methanobrevibacter_A;s__Methanobrevibacter_A smithii_A	#N/A	0.01	0.0239	0.9661	NA	NA	Not a virus	0	108	no viral genes detected	Not a virus	Chromosome	-109.31	Not a virus	#N/A	#N/A	Not a virus	#N/A	#N/A	#N/A	#N/A	#N/A	#N/A	Not a virus										Not a virus
Feng_Q_2015_NC_ERR688555.NODE_324_37017	37017	#N/A	#N/A	#N/A	#N/A	0.0153	0.0327	0.952	NA	NA	Not a virus	0	15	no viral genes detected	Not a virus	Chromosome	-27.9	Not a virus	#N/A	#N/A	Not a virus	#N/A	#N/A	#N/A	#N/A	#N/A	#N/A	Not a virus										Not a virus
Feng_Q_2015_NC_ERR688555.NODE_95_78185	78185	CRISPR_2@GUT_GENOME255326_2_10	GUT_GENOME255326	d__Archaea;p__Euryarchaeota;c__Methanobacteria;o__Methanobacteriales;f__Methanobacteriaceae;g__Methanobrevibacter_A;s__Methanobrevibacter_A smithii	#N/A	0.0289	0.0753	0.8958	NA	NA	Not a virus	0	42	no viral genes detected	Not a virus	Chromosome	-30.23	Not a virus	#N/A	#N/A	Not a virus	#N/A	#N/A	#N/A	#N/A	#N/A	#N/A	Not a virus										Not a virus
Feng_Q_2015_NC_ERR688556.NODE_11_243924	243924	CRISPR_1@GUT_GENOME116071_18_1	GUT_GENOME116071	d__Archaea;p__Euryarchaeota;c__Methanobacteria;o__Methanobacteriales;f__Methanobacteriaceae;g__Methanobrevibacter_A;s__Methanobrevibacter_A smithii	#N/A	0.0117	0.0256	0.9627	NA	NA	Not a virus	0	195	no viral genes detected	Not a virus	Chromosome	-183.78	Not a virus	#N/A	#N/A	Not a virus	#N/A	#N/A	#N/A	#N/A	#N/A	#N/A	Not a virus										Not a virus
Feng_Q_2015_NC_ERR688556.NODE_160_60631	60631	CRISPR_8@GUT_GENOME143270_20_1	GUT_GENOME143270	d__Archaea;p__Euryarchaeota;c__Methanobacteria;o__Methanobacteriales;f__Methanobacteriaceae;g__Methanobrevibacter_A;s__Methanobrevibacter_A smithii_A	#N/A	0.0163	0.0373	0.9464	NA	NA	Not a virus	0	35	no viral genes detected	Not a virus	Chromosome	-16.23	Not a virus	#N/A	#N/A	Not a virus	#N/A	#N/A	#N/A	#N/A	#N/A	#N/A	Not a virus										Not a virus
Feng_Q_2015_NC_ERR688556.NODE_448_29909	29909	CRISPR_6@GUT_GENOME134705_6_1	GUT_GENOME134705	d__Archaea;p__Euryarchaeota;c__Methanobacteria;o__Methanobacteriales;f__Methanobacteriaceae;g__Methanobrevibacter_A;s__Methanobrevibacter_A smithii	#N/A	0.015	0.0368	0.9482	NA	NA	Not a virus	0	25	no viral genes detected	Not a virus	Uncertain - plasmid or chromosomal	-2.66	Not a virus	#N/A	#N/A	Not a virus	#N/A	#N/A	#N/A	#N/A	#N/A	#N/A	Not a virus										Not a virus
Feng_Q_2015_NC_ERR688556.NODE_746_20965	20965	CRISPR_1@GUT_GENOME268814_1_1	GUT_GENOME268814	d__Archaea;p__Euryarchaeota;c__Methanobacteria;o__Methanobacteriales;f__Methanobacteriaceae;g__Methanobrevibacter_A;s__Methanobrevibacter_A smithii	#N/A	0.0977	0.2162	0.6861	NA	NA	Not a virus	0	9	no viral genes detected	Not a virus	Uncertain - plasmid or chromosomal	2.29	Not a virus	#N/A	#N/A	Not a virus	#N/A	#N/A	#N/A	#N/A	#N/A	#N/A	Not a virus										Not a virus
Feng_Q_2015_NC_ERR688558.NODE_36_162037	162037	CRISPR_11@GUT_GENOME092268_19_1	GUT_GENOME092268	d__Archaea;p__Euryarchaeota;c__Methanobacteria;o__Methanobacteriales;f__Methanobacteriaceae;g__Methanobrevibacter_A;s__Methanobrevibacter_A smithii_A	#N/A	0.0112	0.0246	0.9642	NA	NA	Not a virus	0	123	no viral genes detected	Not a virus	Chromosome	-125.32	Not a virus	#N/A	#N/A	Not a virus	#N/A	#N/A	#N/A	#N/A	#N/A	#N/A	Not a virus										Not a virus
Feng_Q_2015_NC_ERR688558.NODE_361_51952	51952	CRISPR_2@GUT_GENOME066320_3_25	GUT_GENOME066320	d__Archaea;p__Euryarchaeota;c__Methanobacteria;o__Methanobacteriales;f__Methanobacteriaceae;g__Methanobrevibacter_A;s__Methanobrevibacter_A smithii_A	#N/A	0.008	0.0194	0.9726	NA	NA	Not a virus	0	44	no viral genes detected	Not a virus	Chromosome	-39.22	Not a virus	#N/A	#N/A	Not a virus	#N/A	#N/A	#N/A	#N/A	#N/A	#N/A	Not a virus										Not a virus
Feng_Q_2015_NC_ERR688558.NODE_46_155326	155326	#N/A	#N/A	#N/A	#N/A	0.0112	0.0243	0.9645	NA	NA	Not a virus	0	94	no viral genes detected	Not a virus	Chromosome	-56.96	Not a virus	#N/A	#N/A	Not a virus	#N/A	#N/A	#N/A	#N/A	#N/A	#N/A	Not a virus										Not a virus
Feng_Q_2015_NC_ERR688558.NODE_8_356872	356872	CRISPR_8@GUT_GENOME267102_6_3	GUT_GENOME267102	d__Archaea;p__Euryarchaeota;c__Methanobacteria;o__Methanobacteriales;f__Methanobacteriaceae;g__Methanobrevibacter_A;s__Methanobrevibacter_A smithii_A	#N/A	0.0131	0.0296	0.9573	NA	NA	Not a virus	0	244	no viral genes detected	Not a virus	Chromosome	-201.3	Not a virus	#N/A	#N/A	Not a virus	#N/A	#N/A	#N/A	#N/A	#N/A	#N/A	Not a virus										Not a virus
Feng_Q_2015_NC_ERR688559.NODE_137_87077	87077	CRISPR_8@GUT_GENOME267102_6_3	GUT_GENOME267102	d__Archaea;p__Euryarchaeota;c__Methanobacteria;o__Methanobacteriales;f__Methanobacteriaceae;g__Methanobrevibacter_A;s__Methanobrevibacter_A smithii_A	#N/A	0.0123	0.0291	0.9586	NA	NA	Not a virus	0	65	no viral genes detected	Not a virus	Chromosome	-78.23	Not a virus	#N/A	#N/A	Not a virus	#N/A	#N/A	#N/A	#N/A	#N/A	#N/A	Not a virus										Not a virus
Feng_Q_2015_NC_ERR688559.NODE_2248_11546	11546	CRISPR_9@GUT_GENOME143185_16_7	GUT_GENOME143185	d__Archaea;p__Euryarchaeota;c__Methanobacteria;o__Methanobacteriales;f__Methanobacteriaceae;g__Methanobrevibacter_A;s__Methanobrevibacter_A smithii_A	#N/A	0.867	0.0489	0.084	0	NA	Virus	0	2	no viral genes detected	Not a virus	Uncertain - viral or bacterial	3.15	Not a virus	lytic	low quality draft	Virus	#N/A	#N/A	#N/A	#N/A	#N/A	#N/A	Not a virus										Not a virus
Feng_Q_2015_NC_ERR688559.NODE_255_57902	57902	CRISPR_5@GUT_GENOME085231_43_2	GUT_GENOME085231	d__Archaea;p__Euryarchaeota;c__Methanobacteria;o__Methanobacteriales;f__Methanobacteriaceae;g__Methanobrevibacter_A;s__Methanobrevibacter_A smithii	5	0.0136	0.0334	0.953	NA	NA	Not a virus	0	34	no viral genes detected	Not a virus	Chromosome	-22.89	Not a virus	#N/A	#N/A	Not a virus	#N/A	#N/A	#N/A	#N/A	#N/A	#N/A	Not a virus										Not a virus
Feng_Q_2015_NC_ERR688559.NODE_422_41089	41089	CRISPR_1@GUT_GENOME018608_1_51	GUT_GENOME018608	d__Archaea;p__Euryarchaeota;c__Methanobacteria;o__Methanobacteriales;f__Methanobacteriaceae;g__Methanobrevibacter_A;s__Methanobrevibacter_A smithii	#N/A	0.0113	0.0267	0.9621	NA	NA	Not a virus	0	30	no viral genes detected	Not a virus	Chromosome	-25.94	Not a virus	#N/A	#N/A	Not a virus	#N/A	#N/A	#N/A	#N/A	#N/A	#N/A	Not a virus										Not a virus
Feng_Q_2015_NC_ERR688559.NODE_616_31455	31455	CRISPR_1@GUT_GENOME268814_1_2	GUT_GENOME268814	d__Archaea;p__Euryarchaeota;c__Methanobacteria;o__Methanobacteriales;f__Methanobacteriaceae;g__Methanobrevibacter_A;s__Methanobrevibacter_A smithii	#N/A	0.0489	0.1354	0.8158	NA	NA	Not a virus	0	15	no viral genes detected	Not a virus	Uncertain - plasmid or chromosomal	-0.88	Not a virus	#N/A	#N/A	Not a virus	#N/A	#N/A	#N/A	#N/A	#N/A	#N/A	Not a virus										Not a virus
Feng_Q_2015_NC_ERR688564.NODE_124_96826	96826	CRISPR_3@GUT_GENOME055714_149_1	GUT_GENOME055714	d__Archaea;p__Euryarchaeota;c__Methanobacteria;o__Methanobacteriales;f__Methanobacteriaceae;g__Methanobrevibacter_A;s__Methanobrevibacter_A smithii_A	#N/A	0.0129	0.0288	0.9583	NA	NA	Not a virus	0	56	no viral genes detected; low-confidence ITR	Not a virus	Chromosome	-47.37	Not a virus	#N/A	#N/A	Not a virus	#N/A	#N/A	#N/A	#N/A	#N/A	#N/A	Not a virus										Not a virus
Feng_Q_2015_NC_ERR688564.NODE_1308_21004	21004	CRISPR_2@GUT_GENOME263468_1_35	GUT_GENOME263468	d__Archaea;p__Euryarchaeota;c__Methanobacteria;o__Methanobacteriales;f__Methanobacteriaceae;g__Methanobrevibacter_A;s__Methanobrevibacter_A woesei	#N/A	0.7827	0.0913	0.126	0	NA	Virus	0	4	no viral genes detected	Not a virus	Uncertain - plasmid or chromosomal	4.92	Not a virus	#N/A	#N/A	Not a virus	#N/A	#N/A	#N/A	#N/A	#N/A	#N/A	Not a virus										Not a virus
Feng_Q_2015_NC_ERR688564.NODE_132_95137	95137	CRISPR_8@GUT_GENOME267102_6_3	GUT_GENOME267102	d__Archaea;p__Euryarchaeota;c__Methanobacteria;o__Methanobacteriales;f__Methanobacteriaceae;g__Methanobrevibacter_A;s__Methanobrevibacter_A smithii_A	1	0.0154	0.0385	0.9462	NA	NA	Not a virus	0	70	no viral genes detected	Not a virus	Chromosome	-56.39	Not a virus	#N/A	#N/A	Not a virus	#N/A	#N/A	#N/A	#N/A	#N/A	#N/A	Not a virus										Not a virus
Feng_Q_2015_NC_ERR688564.NODE_188_84854	84854	CRISPR_3@GUT_GENOME269219_18_17	GUT_GENOME269219	d__Archaea;p__Euryarchaeota;c__Methanobacteria;o__Methanobacteriales;f__Methanobacteriaceae;g__Methanobrevibacter_A;s__Methanobrevibacter_A smithii	#N/A	0.0115	0.0259	0.9626	NA	NA	Not a virus	0	59	no viral genes detected	Not a virus	Chromosome	-69.51	Not a virus	#N/A	#N/A	Not a virus	#N/A	#N/A	#N/A	#N/A	#N/A	#N/A	Not a virus										Not a virus
Feng_Q_2015_NC_ERR688564.NODE_270_68917	68917	#N/A	#N/A	#N/A	2	0.0091	0.0223	0.9686	NA	NA	Not a virus	0	57	no viral genes detected	Not a virus	Chromosome	-43.07	Not a virus	#N/A	#N/A	Not a virus	#N/A	#N/A	#N/A	#N/A	#N/A	#N/A	Not a virus										Not a virus
Feng_Q_2015_NC_ERR688564.NODE_36_168274	168274	CRISPR_4@GUT_GENOME067904_121_1	GUT_GENOME067904	d__Archaea;p__Euryarchaeota;c__Methanobacteria;o__Methanobacteriales;f__Methanobacteriaceae;g__Methanobrevibacter_A;s__Methanobrevibacter_A smithii	1	0.0158	0.0379	0.9463	NA	NA	Not a virus	0	103	no viral genes detected	Not a virus	Chromosome	-83.6	Not a virus	#N/A	#N/A	Not a virus	#N/A	#N/A	#N/A	#N/A	#N/A	#N/A	Not a virus										Not a virus
Feng_Q_2015_NC_ERR688564.NODE_589_40354	40354	CRISPR_1@GUT_GENOME268814_1_1	GUT_GENOME268814	d__Archaea;p__Euryarchaeota;c__Methanobacteria;o__Methanobacteriales;f__Methanobacteriaceae;g__Methanobrevibacter_A;s__Methanobrevibacter_A smithii	#N/A	0.0572	0.1787	0.7641	NA	NA	Not a virus	0	18	no viral genes detected	Not a virus	Uncertain - plasmid or chromosomal	-1.57	Not a virus	#N/A	#N/A	Not a virus	#N/A	#N/A	#N/A	#N/A	#N/A	#N/A	Not a virus										Not a virus
Feng_Q_2015_NC_ERR688567.NODE_103_94083	94083	CRISPR_3@GUT_GENOME253955_2_28	GUT_GENOME253955	d__Archaea;p__Euryarchaeota;c__Methanobacteria;o__Methanobacteriales;f__Methanobacteriaceae;g__Methanobrevibacter_A;s__Methanobrevibacter_A smithii	#N/A	0.0105	0.025	0.9645	NA	NA	Not a virus	0	62	no viral genes detected	Not a virus	Chromosome	-74.42	Not a virus	#N/A	#N/A	Not a virus	#N/A	#N/A	#N/A	#N/A	#N/A	#N/A	Not a virus										Not a virus
Feng_Q_2015_NC_ERR688567.NODE_107_91730	91730	CRISPR_8@GUT_GENOME092268_10_1	GUT_GENOME092268	d__Archaea;p__Euryarchaeota;c__Methanobacteria;o__Methanobacteriales;f__Methanobacteriaceae;g__Methanobrevibacter_A;s__Methanobrevibacter_A smithii_A	#N/A	0.0186	0.0343	0.9471	NA	NA	Not a virus	0	44	no viral genes detected	Not a virus	Chromosome	-42.57	Not a virus	#N/A	#N/A	Not a virus	#N/A	#N/A	#N/A	#N/A	#N/A	#N/A	Not a virus										Not a virus
Feng_Q_2015_NC_ERR688567.NODE_11_337426	337426	CRISPR_1@GUT_GENOME267102_1_2	GUT_GENOME267102	d__Archaea;p__Euryarchaeota;c__Methanobacteria;o__Methanobacteriales;f__Methanobacteriaceae;g__Methanobrevibacter_A;s__Methanobrevibacter_A smithii_A	#N/A	0.0114	0.0267	0.962	NA	NA	Not a virus	0	254	no viral genes detected	Not a virus	Chromosome	-423.42	Not a virus	#N/A	#N/A	Not a virus	#N/A	#N/A	#N/A	#N/A	#N/A	#N/A	Not a virus										Not a virus
Feng_Q_2015_NC_ERR688567.NODE_120_87774	87774	CRISPR_3@GUT_GENOME269219_18_17	GUT_GENOME269219	d__Archaea;p__Euryarchaeota;c__Methanobacteria;o__Methanobacteriales;f__Methanobacteriaceae;g__Methanobrevibacter_A;s__Methanobrevibacter_A smithii	#N/A	0.0123	0.028	0.9597	NA	NA	Not a virus	0	64	no viral genes detected	Not a virus	Chromosome	-69.65	Not a virus	#N/A	#N/A	Not a virus	#N/A	#N/A	#N/A	#N/A	#N/A	#N/A	Not a virus										Not a virus
Feng_Q_2015_NC_ERR688567.NODE_33_179828	179828	CRISPR_1@GUT_GENOME268814_1_1	GUT_GENOME268814	d__Archaea;p__Euryarchaeota;c__Methanobacteria;o__Methanobacteriales;f__Methanobacteriaceae;g__Methanobrevibacter_A;s__Methanobrevibacter_A smithii	#N/A	0.0272	0.0625	0.9103	NA	NA	Not a virus	3	91		Virus	Chromosome	-60.02	Not a virus	#N/A	#N/A	Not a virus	#N/A	#N/A	#N/A	#N/A	#N/A	#N/A	Not a virus	prophage	category 3 (not so sure)		gene_73-gene_172:3.01964786663643	gene_73-gene_172:3.01964786663643	gene_119-gene_140:6.52436169943851	gene_119-gene_140:6.81349578595045	gene_73-gene_172:3.01964786663643	gene_73-gene_172:3.01964786663643	Not a virus
Feng_Q_2015_NC_ERR688567.NODE_352_44489	44489	CRISPR_1@GUT_GENOME188682_13_1	GUT_GENOME188682	d__Archaea;p__Euryarchaeota;c__Methanobacteria;o__Methanobacteriales;f__Methanobacteriaceae;g__Methanobrevibacter_A;s__Methanobrevibacter_A smithii_A	1	0.0131	0.0327	0.9542	NA	NA	Not a virus	0	31	no viral genes detected	Not a virus	Chromosome	-19.79	Not a virus	#N/A	#N/A	Not a virus	#N/A	#N/A	#N/A	#N/A	#N/A	#N/A	Not a virus										Not a virus
Feng_Q_2015_NC_ERR688567.NODE_49_144613	144613	CRISPR_2@GUT_GENOME258086_2_23	GUT_GENOME258086	d__Archaea;p__Euryarchaeota;c__Methanobacteria;o__Methanobacteriales;f__Methanobacteriaceae;g__Methanobrevibacter_A;s__Methanobrevibacter_A smithii	#N/A	0.01	0.0225	0.9675	NA	NA	Not a virus	0	83	no viral genes detected	Not a virus	Chromosome	-60.64	Not a virus	#N/A	#N/A	Not a virus	#N/A	#N/A	#N/A	#N/A	#N/A	#N/A	Not a virus										Not a virus
Feng_Q_2015_NC_ERR688567.NODE_6_356251	356251	CRISPR_2@GUT_GENOME260030_3_1	GUT_GENOME260030	d__Archaea;p__Euryarchaeota;c__Methanobacteria;o__Methanobacteriales;f__Methanobacteriaceae;g__Methanobrevibacter_A;s__Methanobrevibacter_A smithii_A	#N/A	0.0119	0.0277	0.9605	NA	NA	Not a virus	1	244		Virus	Chromosome	-233.78	Not a virus	#N/A	#N/A	Not a virus	#N/A	#N/A	#N/A	#N/A	#N/A	#N/A	Not a virus	prophage	category 3 (not so sure)				gene_174-gene_210:6.20400478645484	gene_174-gene_210:3.63415122195480			Not a virus
Feng_Q_2015_NC_ERR688567.NODE_92_98026	98026	CRISPR_3@GUT_GENOME284814_21_5	GUT_GENOME284814	d__Archaea;p__Euryarchaeota;c__Methanobacteria;o__Methanobacteriales;f__Methanobacteriaceae;g__Methanobrevibacter_A;s__Methanobrevibacter_A smithii_A	#N/A	0.0131	0.0283	0.9586	NA	NA	Not a virus	0	55	no viral genes detected	Not a virus	Chromosome	-50.97	Not a virus	#N/A	#N/A	Not a virus	#N/A	#N/A	#N/A	#N/A	#N/A	#N/A	Not a virus										Not a virus
Feng_Q_2015_NC_ERR688567.NODE_96_97017	97017	CRISPR_8@GUT_GENOME267102_6_3	GUT_GENOME267102	d__Archaea;p__Euryarchaeota;c__Methanobacteria;o__Methanobacteriales;f__Methanobacteriaceae;g__Methanobrevibacter_A;s__Methanobrevibacter_A smithii_A	#N/A	0.0151	0.0346	0.9503	NA	NA	Not a virus	0	67	no viral genes detected	Not a virus	Chromosome	-77.24	Not a virus	#N/A	#N/A	Not a virus	#N/A	#N/A	#N/A	#N/A	#N/A	#N/A	Not a virus										Not a virus
Feng_Q_2015_NC_ERR688569.NODE_2_530353	530353	CRISPR_3@GUT_GENOME269234_153_1	GUT_GENOME269234	d__Archaea;p__Euryarchaeota;c__Methanobacteria;o__Methanobacteriales;f__Methanobacteriaceae;g__Methanobrevibacter_A;s__Methanobrevibacter_A smithii	#N/A	0.0114	0.0262	0.9625	NA	NA	Not a virus	0	369	no viral genes detected	Not a virus	Chromosome	-490.91	Not a virus	#N/A	#N/A	Not a virus	#N/A	#N/A	#N/A	#N/A	#N/A	#N/A	Not a virus										Not a virus
Feng_Q_2015_NC_ERR688569.NODE_24_224744	224744	CRISPR_1@GUT_GENOME116071_18_1	GUT_GENOME116071	d__Archaea;p__Euryarchaeota;c__Methanobacteria;o__Methanobacteriales;f__Methanobacteriaceae;g__Methanobrevibacter_A;s__Methanobrevibacter_A smithii	#N/A	0.0133	0.0291	0.9575	NA	NA	Not a virus	0	175	no viral genes detected	Not a virus	Chromosome	-176.7	Not a virus	#N/A	#N/A	Not a virus	#N/A	#N/A	#N/A	#N/A	#N/A	#N/A	Not a virus										Not a virus
Feng_Q_2015_NC_ERR688569.NODE_274_58266	58266	CRISPR_3@GUT_GENOME284814_21_102	GUT_GENOME284814	d__Archaea;p__Euryarchaeota;c__Methanobacteria;o__Methanobacteriales;f__Methanobacteriaceae;g__Methanobrevibacter_A;s__Methanobrevibacter_A smithii_A	#N/A	0.0095	0.0213	0.9691	NA	NA	Not a virus	0	42	no viral genes detected	Not a virus	Chromosome	-40.4	Not a virus	#N/A	#N/A	Not a virus	#N/A	#N/A	#N/A	#N/A	#N/A	#N/A	Not a virus										Not a virus
Feng_Q_2015_NC_ERR688569.NODE_34_181591	181591	CRISPR_5@GUT_GENOME143185_12_40	GUT_GENOME143185	d__Archaea;p__Euryarchaeota;c__Methanobacteria;o__Methanobacteriales;f__Methanobacteriaceae;g__Methanobrevibacter_A;s__Methanobrevibacter_A smithii_A	#N/A	0.0113	0.0247	0.964	NA	NA	Not a virus	0	119	no viral genes detected; low-confidence DTR	Not a virus	Chromosome	-124.86	Not a virus	#N/A	#N/A	Not a virus	#N/A	#N/A	#N/A	#N/A	#N/A	#N/A	Not a virus										Not a virus
Feng_Q_2015_NC_ERR688569.NODE_59_138225	138225	CRISPR_5@GUT_GENOME242992_56_1	GUT_GENOME242992	d__Archaea;p__Euryarchaeota;c__Methanobacteria;o__Methanobacteriales;f__Methanobacteriaceae;g__Methanobrevibacter_A;s__Methanobrevibacter_A smithii	3	0.013	0.0292	0.9578	NA	NA	Not a virus	0	95	no viral genes detected	Not a virus	Chromosome	-68.99	Not a virus	#N/A	#N/A	Not a virus	#N/A	#N/A	#N/A	#N/A	#N/A	#N/A	Not a virus										Not a virus
Feng_Q_2015_NC_ERR688569.NODE_65_130683	130683	CRISPR_2@GUT_GENOME264551_9_1	GUT_GENOME264551	d__Archaea;p__Euryarchaeota;c__Methanobacteria;o__Methanobacteriales;f__Methanobacteriaceae;g__Methanobrevibacter_A;s__Methanobrevibacter_A smithii	#N/A	0.0149	0.0322	0.9529	NA	NA	Not a virus	0	76	no viral genes detected	Not a virus	Chromosome	-90.81	Not a virus	#N/A	#N/A	Not a virus	#N/A	#N/A	#N/A	#N/A	#N/A	#N/A	Not a virus										Not a virus
Feng_Q_2015_NC_ERR688570.NODE_22574_1751	1751	CRISPR_8@GUT_GENOME282407_15_17	GUT_GENOME282407	d__Archaea;p__Euryarchaeota;c__Methanobacteria;o__Methanobacteriales;f__Methanobacteriaceae;g__Methanobrevibacter_A;s__Methanobrevibacter_A smithii_A	#N/A	0.7149	0.077	0.2081	0	NA	Not a virus	0	0	no viral genes detected	Not a virus	Uncertain - too short	-	Not a virus	#N/A	#N/A	Not a virus	#N/A	#N/A	#N/A	#N/A	#N/A	#N/A	Not a virus										Not a virus
Feng_Q_2015_NC_ERR688570.NODE_896_16244	16244	CRISPR_3@GUT_GENOME269219_18_17	GUT_GENOME269219	d__Archaea;p__Euryarchaeota;c__Methanobacteria;o__Methanobacteriales;f__Methanobacteriaceae;g__Methanobrevibacter_A;s__Methanobrevibacter_A smithii	#N/A	0.0248	0.0375	0.9377	NA	NA	Not a virus	0	11	no viral genes detected	Not a virus	Chromosome	-19.16	Not a virus	#N/A	#N/A	Not a virus	#N/A	#N/A	#N/A	#N/A	#N/A	#N/A	Not a virus										Not a virus
Feng_Q_2015_NC_ERR688574.NODE_183341_294	294	CRISPR_2@GUT_GENOME256439_3_1	GUT_GENOME256439	d__Archaea;p__Euryarchaeota;c__Methanobacteria;o__Methanobacteriales;f__Methanobacteriaceae;g__Methanobrevibacter_A;s__Methanobrevibacter_A smithii	#N/A	0.5986	0.2481	0.1532	0	NA	Not a virus	0	0	no viral genes detected	Not a virus	Uncertain - too short	-	Not a virus	#N/A	#N/A	Not a virus	#N/A	#N/A	#N/A	#N/A	#N/A	#N/A	Not a virus										Not a virus
Feng_Q_2015_NC_ERR688574.NODE_50198_1001	1001	CRISPR_6@GUT_GENOME238957_15_5	GUT_GENOME238957	d__Archaea;p__Euryarchaeota;c__Methanobacteria;o__Methanobacteriales;f__Methanobacteriaceae;g__Methanobrevibacter_A;s__Methanobrevibacter_A smithii_A	#N/A	0.9502	0.0213	0.0285	0	NA	Not a virus	0	0	no viral genes detected	Not a virus	Uncertain - too short	-	Not a virus	#N/A	#N/A	Not a virus	0.547	0.907	0.907	ssDNA	0	33.3	Virus										Not a virus
Feng_Q_2015_NC_ERR688580.NODE_71_98157	98157	CRISPR_7@GUT_GENOME246782_8_39	GUT_GENOME246782	d__Archaea;p__Euryarchaeota;c__Methanobacteria;o__Methanobacteriales;f__Methanobacteriaceae;g__Methanobrevibacter_A;s__Methanobrevibacter_A smithii	#N/A	0.0135	0.0279	0.9586	NA	NA	Not a virus	0	78	no viral genes detected	Not a virus	Chromosome	-90.36	Not a virus	#N/A	#N/A	Not a virus	#N/A	#N/A	#N/A	#N/A	#N/A	#N/A	Not a virus										Not a virus
Feng_Q_2015_NC_ERR688580.NODE_89_84760	84760	#N/A	#N/A	#N/A	#N/A	0.0103	0.0223	0.9674	NA	NA	Not a virus	0	57	no viral genes detected	Not a virus	Chromosome	-70.44	Not a virus	#N/A	#N/A	Not a virus	#N/A	#N/A	#N/A	#N/A	#N/A	#N/A	Not a virus										Not a virus
Feng_Q_2015_NC_ERR688585.NODE_65_76082	76082	CRISPR_3@GUT_GENOME269219_18_17	GUT_GENOME269219	d__Archaea;p__Euryarchaeota;c__Methanobacteria;o__Methanobacteriales;f__Methanobacteriaceae;g__Methanobrevibacter_A;s__Methanobrevibacter_A smithii	3	0.0158	0.0344	0.9498	NA	NA	Not a virus	0	45	no viral genes detected	Not a virus	Chromosome	-44.75	Not a virus	#N/A	#N/A	Not a virus	#N/A	#N/A	#N/A	#N/A	#N/A	#N/A	Not a virus										Not a virus
Feng_Q_2015_NC_ERR688586.NODE_6124_6133	6133	CRISPR_1@GUT_GENOME194277_1_27	GUT_GENOME194277	d__Archaea;p__Euryarchaeota;c__Methanobacteria;o__Methanobacteriales;f__Methanobacteriaceae;g__Methanobrevibacter_A;s__Methanobrevibacter_A smithii	#N/A	0.2835	0.1488	0.5677	NA	NA	Not a virus	0	4	no viral genes detected	Not a virus	Uncertain - plasmid or chromosomal	-3.22	Not a virus	#N/A	#N/A	Not a virus	#N/A	#N/A	#N/A	#N/A	#N/A	#N/A	Not a virus										Not a virus
Feng_Q_2015_NC_ERR688586.NODE_82094_779	779	CRISPR_7@GUT_GENOME246782_8_15	GUT_GENOME246782	d__Archaea;p__Euryarchaeota;c__Methanobacteria;o__Methanobacteriales;f__Methanobacteriaceae;g__Methanobrevibacter_A;s__Methanobrevibacter_A smithii	#N/A	0.3425	0.3789	0.2786	NA	0	Not a virus	0	0	no viral genes detected	Not a virus	Uncertain - too short	-	Not a virus	#N/A	#N/A	Not a virus	#N/A	#N/A	#N/A	#N/A	#N/A	#N/A	Not a virus										Not a virus
Feng_Q_2015_NC_ERR688589.NODE_10_365688	365688	CRISPR_2@GUT_GENOME066320_3_25	GUT_GENOME066320	d__Archaea;p__Euryarchaeota;c__Methanobacteria;o__Methanobacteriales;f__Methanobacteriaceae;g__Methanobrevibacter_A;s__Methanobrevibacter_A smithii_A	#N/A	0.0103	0.0236	0.9661	NA	NA	Not a virus	0	274	no viral genes detected	Not a virus	Chromosome	-456.98	Not a virus	#N/A	#N/A	Not a virus	#N/A	#N/A	#N/A	#N/A	#N/A	#N/A	Not a virus										Not a virus
Feng_Q_2015_NC_ERR688589.NODE_249_54870	54870	CRISPR_2@GUT_GENOME263468_1_35	GUT_GENOME263468	d__Archaea;p__Euryarchaeota;c__Methanobacteria;o__Methanobacteriales;f__Methanobacteriaceae;g__Methanobrevibacter_A;s__Methanobrevibacter_A woesei	#N/A	0.0351	0.0588	0.9061	NA	NA	Not a virus	1	15		Virus	Chromosome	-15.22	Not a virus	#N/A	#N/A	Not a virus	#N/A	#N/A	#N/A	#N/A	#N/A	#N/A	Not a virus	prophage	category 3 (not so sure)				gene_8-gene_29:6.11762720539055	gene_8-gene_27:4.11756357741548			Not a virus
Feng_Q_2015_NC_ERR688589.NODE_26_209350	209350	CRISPR_4@GUT_GENOME067904_121_1	GUT_GENOME067904	d__Archaea;p__Euryarchaeota;c__Methanobacteria;o__Methanobacteriales;f__Methanobacteriaceae;g__Methanobrevibacter_A;s__Methanobrevibacter_A smithii	#N/A	0.0161	0.0362	0.9477	NA	NA	Not a virus	0	134	no viral genes detected	Not a virus	Chromosome	-106.02	Not a virus	#N/A	#N/A	Not a virus	#N/A	#N/A	#N/A	#N/A	#N/A	#N/A	Not a virus										Not a virus
Feng_Q_2015_NC_ERR688589.NODE_37_178501	178501	CRISPR_3@GUT_GENOME284814_21_5	GUT_GENOME284814	d__Archaea;p__Euryarchaeota;c__Methanobacteria;o__Methanobacteriales;f__Methanobacteriaceae;g__Methanobrevibacter_A;s__Methanobrevibacter_A smithii_A	#N/A	0.012	0.0263	0.9617	NA	NA	Not a virus	0	104	no viral genes detected	Not a virus	Chromosome	-66.33	Not a virus	#N/A	#N/A	Not a virus	#N/A	#N/A	#N/A	#N/A	#N/A	#N/A	Not a virus										Not a virus
Feng_Q_2015_NC_ERR688589.NODE_46_157332	157332	CRISPR_1@GUT_GENOME018608_1_9	GUT_GENOME018608	d__Archaea;p__Euryarchaeota;c__Methanobacteria;o__Methanobacteriales;f__Methanobacteriaceae;g__Methanobrevibacter_A;s__Methanobrevibacter_A smithii	#N/A	0.0117	0.0273	0.961	NA	NA	Not a virus	0	117	no viral genes detected	Not a virus	Chromosome	-116.1	Not a virus	#N/A	#N/A	Not a virus	#N/A	#N/A	#N/A	#N/A	#N/A	#N/A	Not a virus										Not a virus
Feng_Q_2015_NC_ERR688589.NODE_52_150807	150807	CRISPR_2@GUT_GENOME020562_14_12	GUT_GENOME020562	d__Archaea;p__Euryarchaeota;c__Methanobacteria;o__Methanobacteriales;f__Methanobacteriaceae;g__Methanobrevibacter_A;s__Methanobrevibacter_A smithii_A	#N/A	0.0119	0.0278	0.9603	NA	NA	Not a virus	0	106	no viral genes detected	Not a virus	Chromosome	-116.17	Not a virus	#N/A	#N/A	Not a virus	#N/A	#N/A	#N/A	#N/A	#N/A	#N/A	Not a virus										Not a virus
Feng_Q_2015_NC_ERR688589.NODE_61_134781	134781	CRISPR_1@GUT_GENOME188682_13_1	GUT_GENOME188682	d__Archaea;p__Euryarchaeota;c__Methanobacteria;o__Methanobacteriales;f__Methanobacteriaceae;g__Methanobrevibacter_A;s__Methanobrevibacter_A smithii_A	#N/A	0.0129	0.0283	0.9588	NA	NA	Not a virus	0	88	no viral genes detected	Not a virus	Chromosome	-83.27	Not a virus	#N/A	#N/A	Not a virus	#N/A	#N/A	#N/A	#N/A	#N/A	#N/A	Not a virus										Not a virus
Feng_Q_2015_NC_ERR688589.NODE_76_116818	116818	CRISPR_8@GUT_GENOME267102_6_3	GUT_GENOME267102	d__Archaea;p__Euryarchaeota;c__Methanobacteria;o__Methanobacteriales;f__Methanobacteriaceae;g__Methanobrevibacter_A;s__Methanobrevibacter_A smithii_A	1	0.014	0.0318	0.9542	NA	NA	Not a virus	0	84	no viral genes detected	Not a virus	Chromosome	-92.99	Not a virus	#N/A	#N/A	Not a virus	#N/A	#N/A	#N/A	#N/A	#N/A	#N/A	Not a virus										Not a virus
Feng_Q_2015_NC_ERR688592.NODE_149_84504	84504	CRISPR_1@GUT_GENOME116071_18_1	GUT_GENOME116071	d__Archaea;p__Euryarchaeota;c__Methanobacteria;o__Methanobacteriales;f__Methanobacteriaceae;g__Methanobrevibacter_A;s__Methanobrevibacter_A smithii	#N/A	0.0107	0.0248	0.9645	NA	NA	Not a virus	0	77	no viral genes detected	Not a virus	Chromosome	-64.8	Not a virus	#N/A	#N/A	Not a virus	#N/A	#N/A	#N/A	#N/A	#N/A	#N/A	Not a virus										Not a virus
Feng_Q_2015_NC_ERR688592.NODE_190_74602	74602	CRISPR_4@GUT_GENOME135949_10_26	GUT_GENOME135949	d__Archaea;p__Euryarchaeota;c__Methanobacteria;o__Methanobacteriales;f__Methanobacteriaceae;g__Methanobrevibacter_A;s__Methanobrevibacter_A smithii	#N/A	0.0105	0.0234	0.9661	NA	NA	Not a virus	0	39	no viral genes detected	Not a virus	Chromosome	-16.72	Not a virus	#N/A	#N/A	Not a virus	#N/A	#N/A	#N/A	#N/A	#N/A	#N/A	Not a virus										Not a virus
Feng_Q_2015_NC_ERR688592.NODE_2083_15290	15290	CRISPR_4@GUT_GENOME259830_12_1	GUT_GENOME259830	d__Archaea;p__Euryarchaeota;c__Methanobacteria;o__Methanobacteriales;f__Methanobacteriaceae;g__Methanobrevibacter_A;s__Methanobrevibacter_A smithii	#N/A	0.9468	0.0284	0.0248	2	NA	Virus	4	0		Virus	Virus	13.09	Virus	lytic	low quality draft	Virus	1	0.167	1	dsDNAphage	2	17.9	Virus	phage	category 2 (somewhat sure)	2			9.0595	gene_1-gene_23:4.91332235254864			Virus
Feng_Q_2015_NC_ERR688592.NODE_804_31889	31889	CRISPR_2@GUT_GENOME267238_1_2	GUT_GENOME267238	d__Archaea;p__Euryarchaeota;c__Methanobacteria;o__Methanobacteriales;f__Methanobacteriaceae;g__Methanobrevibacter_A;s__Methanobrevibacter_A smithii	#N/A	0.047	0.1469	0.8061	NA	NA	Not a virus	0	15	no viral genes detected	Not a virus	Uncertain - plasmid or chromosomal	0.58	Not a virus	#N/A	#N/A	Not a virus	#N/A	#N/A	#N/A	#N/A	#N/A	#N/A	Not a virus										Not a virus
Feng_Q_2015_NC_ERR688592.NODE_926_28979	28979	CRISPR_3@GUT_GENOME236144_16_3	GUT_GENOME236144	d__Archaea;p__Euryarchaeota;c__Methanobacteria;o__Methanobacteriales;f__Methanobacteriaceae;g__Methanobrevibacter_A;s__Methanobrevibacter_A smithii	#N/A	0.0298	0.0707	0.8995	NA	NA	Not a virus	0	16	no viral genes detected	Not a virus	Uncertain - plasmid or chromosomal	-5.95	Not a virus	#N/A	#N/A	Not a virus	#N/A	#N/A	#N/A	#N/A	#N/A	#N/A	Not a virus										Not a virus
Feng_Q_2015_NC_ERR688593.NODE_117_79004	79004	CRISPR_3@GUT_GENOME253955_2_28	GUT_GENOME253955	d__Archaea;p__Euryarchaeota;c__Methanobacteria;o__Methanobacteriales;f__Methanobacteriaceae;g__Methanobrevibacter_A;s__Methanobrevibacter_A smithii	#N/A	0.0117	0.0274	0.961	NA	NA	Not a virus	0	52	no viral genes detected	Not a virus	Chromosome	-48.54	Not a virus	#N/A	#N/A	Not a virus	#N/A	#N/A	#N/A	#N/A	#N/A	#N/A	Not a virus										Not a virus
Feng_Q_2015_NC_ERR688593.NODE_223_57434	57434	CRISPR_2@GUT_GENOME011061_10_11	GUT_GENOME011061	d__Archaea;p__Euryarchaeota;c__Methanobacteria;o__Methanobacteriales;f__Methanobacteriaceae;g__Methanobrevibacter_A;s__Methanobrevibacter_A smithii	#N/A	0.0108	0.0263	0.963	NA	NA	Not a virus	0	44	no viral genes detected	Not a virus	Chromosome	-46.59	Not a virus	#N/A	#N/A	Not a virus	#N/A	#N/A	#N/A	#N/A	#N/A	#N/A	Not a virus										Not a virus
Feng_Q_2015_NC_ERR688593.NODE_462_38307	38307	CRISPR_8@GUT_GENOME263902_25_39	GUT_GENOME263902	d__Archaea;p__Euryarchaeota;c__Methanobacteria;o__Methanobacteriales;f__Methanobacteriaceae;g__Methanobrevibacter_A;s__Methanobrevibacter_A smithii	#N/A	0.9479	0.0249	0.0271	4	NA	Virus	10	0		Virus	Virus	30.92	Virus	lytic	low quality draft	Virus	0.993	0.02	0.993	dsDNAphage	5	26	Virus	phage	category 2 (somewhat sure)	3			gene_2-gene_50:15.52435783395818	gene_2-gene_49:6.01612127471516	gene_1-gene_41:2.31601537621732		Virus
Feng_Q_2015_NC_ERR688593.NODE_61_106133	106133	#N/A	#N/A	#N/A	#N/A	0.0092	0.0214	0.9694	NA	NA	Not a virus	0	75	no viral genes detected	Not a virus	Chromosome	-58.46	Not a virus	#N/A	#N/A	Not a virus	#N/A	#N/A	#N/A	#N/A	#N/A	#N/A	Not a virus										Not a virus
Feng_Q_2015_NC_ERR688604.NODE_185_81020	81020	CRISPR_2@GUT_GENOME264551_9_1	GUT_GENOME264551	d__Archaea;p__Euryarchaeota;c__Methanobacteria;o__Methanobacteriales;f__Methanobacteriaceae;g__Methanobrevibacter_A;s__Methanobrevibacter_A smithii	#N/A	0.0103	0.0237	0.966	NA	NA	Not a virus	0	53	no viral genes detected	Not a virus	Chromosome	-63.47	Not a virus	#N/A	#N/A	Not a virus	#N/A	#N/A	#N/A	#N/A	#N/A	#N/A	Not a virus										Not a virus
Feng_Q_2015_NC_ERR688605.NODE_11_256862	256862	CRISPR_8@GUT_GENOME267102_6_3	GUT_GENOME267102	d__Archaea;p__Euryarchaeota;c__Methanobacteria;o__Methanobacteriales;f__Methanobacteriaceae;g__Methanobrevibacter_A;s__Methanobrevibacter_A smithii_A	#N/A	0.0134	0.0314	0.9553	NA	NA	Not a virus	0	165	no viral genes detected	Not a virus	Chromosome	-141.41	Not a virus	#N/A	#N/A	Not a virus	#N/A	#N/A	#N/A	#N/A	#N/A	#N/A	Not a virus										Not a virus
Feng_Q_2015_NC_ERR688605.NODE_12_251688	251688	CRISPR_2@GUT_GENOME258086_2_23	GUT_GENOME258086	d__Archaea;p__Euryarchaeota;c__Methanobacteria;o__Methanobacteriales;f__Methanobacteriaceae;g__Methanobrevibacter_A;s__Methanobrevibacter_A smithii	#N/A	0.0122	0.0272	0.9607	NA	NA	Not a virus	0	160	no viral genes detected	Not a virus	Chromosome	-186.84	Not a virus	#N/A	#N/A	Not a virus	#N/A	#N/A	#N/A	#N/A	#N/A	#N/A	Not a virus										Not a virus
Feng_Q_2015_NC_ERR688605.NODE_144_63822	63822	CRISPR_4@GUT_GENOME153214_10_19	GUT_GENOME153214	d__Archaea;p__Euryarchaeota;c__Methanobacteria;o__Methanobacteriales;f__Methanobacteriaceae;g__Methanobrevibacter_A;s__Methanobrevibacter_A smithii	#N/A	0.2506	0.1906	0.5588	NA	NA	provirus	2	9		Virus	Uncertain - plasmid or chromosomal	-5.78	Not a virus	#N/A	#N/A	Not a virus	0.973	0	0.973	dsDNAphage	1	14.5	Virus	phage	category 2 (somewhat sure)	1			gene_1-gene_71:26.81840498149060	gene_25-gene_70:11.56058937879612	gene_1-gene_70:4.11220401608029		Virus
Feng_Q_2015_NC_ERR688605.NODE_29_163335	163335	CRISPR_11@GUT_GENOME092268_19_1	GUT_GENOME092268	d__Archaea;p__Euryarchaeota;c__Methanobacteria;o__Methanobacteriales;f__Methanobacteriaceae;g__Methanobrevibacter_A;s__Methanobrevibacter_A smithii_A	#N/A	0.0118	0.0256	0.9626	NA	NA	Not a virus	0	118	no viral genes detected	Not a virus	Chromosome	-122.55	Not a virus	#N/A	#N/A	Not a virus	#N/A	#N/A	#N/A	#N/A	#N/A	#N/A	Not a virus										Not a virus
Feng_Q_2015_NC_ERR688605.NODE_42_133535	133535	CRISPR_5@GUT_GENOME260613_23_4	GUT_GENOME260613	d__Archaea;p__Euryarchaeota;c__Methanobacteria;o__Methanobacteriales;f__Methanobacteriaceae;g__Methanobrevibacter_A;s__Methanobrevibacter_A smithii_A	#N/A	0.0162	0.0359	0.948	NA	NA	Not a virus	1	85		Virus	Chromosome	-63.13	Not a virus	#N/A	#N/A	Not a virus	#N/A	#N/A	#N/A	#N/A	#N/A	#N/A	Not a virus										Not a virus
Feng_Q_2015_NC_ERR688610.NODE_14_279815	279815	CRISPR_2@GUT_GENOME258086_2_23	GUT_GENOME258086	d__Archaea;p__Euryarchaeota;c__Methanobacteria;o__Methanobacteriales;f__Methanobacteriaceae;g__Methanobrevibacter_A;s__Methanobrevibacter_A smithii	#N/A	0.0107	0.0247	0.9646	NA	NA	Not a virus	0	174	no viral genes detected	Not a virus	Chromosome	-212.4	Not a virus	#N/A	#N/A	Not a virus	#N/A	#N/A	#N/A	#N/A	#N/A	#N/A	Not a virus										Not a virus
Feng_Q_2015_NC_ERR688610.NODE_3_496081	496081	CRISPR_1@GUT_GENOME116071_18_1	GUT_GENOME116071	d__Archaea;p__Euryarchaeota;c__Methanobacteria;o__Methanobacteriales;f__Methanobacteriaceae;g__Methanobrevibacter_A;s__Methanobrevibacter_A smithii	#N/A	0.0121	0.0264	0.9615	NA	NA	Not a virus	0	352	no viral genes detected	Not a virus	Chromosome	-318.38	Not a virus	#N/A	#N/A	Not a virus	#N/A	#N/A	#N/A	#N/A	#N/A	#N/A	Not a virus										Not a virus
Feng_Q_2015_NC_ERR688610.NODE_6_403104	403104	CRISPR_5@GUT_GENOME270563_15_1	GUT_GENOME270563	d__Archaea;p__Euryarchaeota;c__Methanobacteria;o__Methanobacteriales;f__Methanobacteriaceae;g__Methanobrevibacter_A;s__Methanobrevibacter_A smithii	#N/A	0.0115	0.0262	0.9623	NA	NA	Not a virus	0	277	no viral genes detected	Not a virus	Chromosome	-338.01	Not a virus	#N/A	#N/A	Not a virus	#N/A	#N/A	#N/A	#N/A	#N/A	#N/A	Not a virus										Not a virus
Feng_Q_2015_NC_ERR688611.NODE_136_84245	84245	CRISPR_2@GUT_GENOME258086_2_23	GUT_GENOME258086	d__Archaea;p__Euryarchaeota;c__Methanobacteria;o__Methanobacteriales;f__Methanobacteriaceae;g__Methanobrevibacter_A;s__Methanobrevibacter_A smithii	#N/A	0.0101	0.0238	0.9661	NA	NA	Not a virus	0	52	no viral genes detected	Not a virus	Chromosome	-78.56	Not a virus	#N/A	#N/A	Not a virus	#N/A	#N/A	#N/A	#N/A	#N/A	#N/A	Not a virus										Not a virus
Feng_Q_2015_NC_ERR688611.NODE_169_75697	75697	CRISPR_3@GUT_GENOME253955_2_28	GUT_GENOME253955	d__Archaea;p__Euryarchaeota;c__Methanobacteria;o__Methanobacteriales;f__Methanobacteriaceae;g__Methanobrevibacter_A;s__Methanobrevibacter_A smithii	#N/A	0.0111	0.0266	0.9622	NA	NA	Not a virus	0	52	no viral genes detected	Not a virus	Chromosome	-69.59	Not a virus	#N/A	#N/A	Not a virus	#N/A	#N/A	#N/A	#N/A	#N/A	#N/A	Not a virus										Not a virus
Feng_Q_2015_NC_ERR688611.NODE_2215_14379	14379	CRISPR_2@GUT_GENOME266751_6_43	GUT_GENOME266751	d__Archaea;p__Euryarchaeota;c__Methanobacteria;o__Methanobacteriales;f__Methanobacteriaceae;g__Methanobrevibacter_A;s__Methanobrevibacter_A smithii	#N/A	0.1597	0.2278	0.6125	NA	NA	Not a virus	1	4		Virus	Uncertain - plasmid or chromosomal	-2.44	Not a virus	#N/A	#N/A	Not a virus	#N/A	#N/A	#N/A	#N/A	#N/A	#N/A	Not a virus										Not a virus
Feng_Q_2015_NC_ERR688618.NODE_109_124524	124524	#N/A	#N/A	#N/A	#N/A	0.0112	0.0249	0.9638	NA	NA	Not a virus	0	75	no viral genes detected	Not a virus	Chromosome	-90.63	Not a virus	#N/A	#N/A	Not a virus	#N/A	#N/A	#N/A	#N/A	#N/A	#N/A	Not a virus										Not a virus
Feng_Q_2015_NC_ERR688618.NODE_12_352307	352307	CRISPR_9@GUT_GENOME122161_22_1	GUT_GENOME122161	d__Archaea;p__Euryarchaeota;c__Methanobacteria;o__Methanobacteriales;f__Methanobacteriaceae;g__Methanobrevibacter_A;s__Methanobrevibacter_A smithii	#N/A	0.0174	0.0411	0.9416	NA	NA	Not a virus	0	217	no viral genes detected; low-confidence ITR	Not a virus	Chromosome	-144.63	Not a virus	#N/A	#N/A	Not a virus	#N/A	#N/A	#N/A	#N/A	#N/A	#N/A	Not a virus										Not a virus
Feng_Q_2015_NC_ERR688618.NODE_213_86366	86366	CRISPR_6@GUT_GENOME134705_6_1	GUT_GENOME134705	d__Archaea;p__Euryarchaeota;c__Methanobacteria;o__Methanobacteriales;f__Methanobacteriaceae;g__Methanobrevibacter_A;s__Methanobrevibacter_A smithii	#N/A	0.013	0.0307	0.9562	NA	NA	Not a virus	0	64	no viral genes detected	Not a virus	Chromosome	-79.64	Not a virus	#N/A	#N/A	Not a virus	#N/A	#N/A	#N/A	#N/A	#N/A	#N/A	Not a virus										Not a virus
Feng_Q_2015_NC_ERR688618.NODE_3_536695	536695	CRISPR_2@GUT_GENOME258086_2_23	GUT_GENOME258086	d__Archaea;p__Euryarchaeota;c__Methanobacteria;o__Methanobacteriales;f__Methanobacteriaceae;g__Methanobrevibacter_A;s__Methanobrevibacter_A smithii	#N/A	0.0112	0.0249	0.9639	NA	NA	Not a virus	0	375	no viral genes detected	Not a virus	Chromosome	-496.7	Not a virus	#N/A	#N/A	Not a virus	#N/A	#N/A	#N/A	#N/A	#N/A	#N/A	Not a virus										Not a virus
Feng_Q_2015_NC_ERR688618.NODE_5_518151	518151	CRISPR_1@GUT_GENOME116071_18_1	GUT_GENOME116071	d__Archaea;p__Euryarchaeota;c__Methanobacteria;o__Methanobacteriales;f__Methanobacteriaceae;g__Methanobrevibacter_A;s__Methanobrevibacter_A smithii	#N/A	0.011	0.0248	0.9642	NA	NA	Not a virus	0	371	no viral genes detected	Not a virus	Chromosome	-327.67	Not a virus	#N/A	#N/A	Not a virus	#N/A	#N/A	#N/A	#N/A	#N/A	#N/A	Not a virus										Not a virus
Feng_Q_2015_NC_ERR688623.NODE_1166_21077	21077	CRISPR_1@GUT_GENOME268814_1_1	GUT_GENOME268814	d__Archaea;p__Euryarchaeota;c__Methanobacteria;o__Methanobacteriales;f__Methanobacteriaceae;g__Methanobrevibacter_A;s__Methanobrevibacter_A smithii	#N/A	0.0723	0.1589	0.7687	NA	NA	Not a virus	0	8	no viral genes detected	Not a virus	Uncertain - plasmid or chromosomal	-1.46	Not a virus	#N/A	#N/A	Not a virus	#N/A	#N/A	#N/A	#N/A	#N/A	#N/A	Not a virus										Not a virus
Feng_Q_2015_NC_ERR688623.NODE_137_87382	87382	CRISPR_2@GUT_GENOME066320_3_25	GUT_GENOME066320	d__Archaea;p__Euryarchaeota;c__Methanobacteria;o__Methanobacteriales;f__Methanobacteriaceae;g__Methanobrevibacter_A;s__Methanobrevibacter_A smithii_A	#N/A	0.0129	0.0278	0.9594	NA	NA	Not a virus	0	62	no viral genes detected	Not a virus	Chromosome	-65.49	Not a virus	#N/A	#N/A	Not a virus	#N/A	#N/A	#N/A	#N/A	#N/A	#N/A	Not a virus										Not a virus
Feng_Q_2015_NC_ERR688623.NODE_24764_1325	1325	CRISPR_6@GUT_GENOME252492_10_27	GUT_GENOME252492	d__Archaea;p__Euryarchaeota;c__Methanobacteria;o__Methanobacteriales;f__Methanobacteriaceae;g__Methanobrevibacter_A;s__Methanobrevibacter_A smithii	#N/A	0.7925	0.1253	0.0823	0	NA	Not a virus	0	0	no viral genes detected	Not a virus	Uncertain - too short	-	Not a virus	#N/A	#N/A	Not a virus	#N/A	#N/A	#N/A	#N/A	#N/A	#N/A	Not a virus	phage	category 3 (not so sure)				2.89811	2.97697		4.25964	Not a virus
Feng_Q_2015_NC_ERR688623.NODE_299_56604	56604	CRISPR_11@GUT_GENOME092268_19_1	GUT_GENOME092268	d__Archaea;p__Euryarchaeota;c__Methanobacteria;o__Methanobacteriales;f__Methanobacteriaceae;g__Methanobrevibacter_A;s__Methanobrevibacter_A smithii_A	#N/A	0.0127	0.0299	0.9573	NA	NA	Not a virus	0	41	no viral genes detected	Not a virus	Chromosome	-45.18	Not a virus	#N/A	#N/A	Not a virus	#N/A	#N/A	#N/A	#N/A	#N/A	#N/A	Not a virus										Not a virus
Feng_Q_2015_NC_ERR688623.NODE_5272_5330	5330	CRISPR_4@GUT_GENOME084567_7_3	GUT_GENOME084567	d__Archaea;p__Euryarchaeota;c__Methanobacteria;o__Methanobacteriales;f__Methanobacteriaceae;g__Methanobrevibacter_A;s__Methanobrevibacter_A smithii	#N/A	0.9423	0.0328	0.0249	0	NA	Virus	1	0		Virus	Uncertain - viral or bacterial	1.28	Not a virus	lytic	low quality draft	Virus	0.84	0.247	0.84	dsDNAphage	0	5.6	Virus	phage	category 3 (not so sure)				5.46435	5.68198		gene_7-gene_18:3.81358376219876	Not a virus
Feng_Q_2015_NC_ERR688623.NODE_854_27571	27571	CRISPR_2@GUT_GENOME066320_3_23	GUT_GENOME066320	d__Archaea;p__Euryarchaeota;c__Methanobacteria;o__Methanobacteriales;f__Methanobacteriaceae;g__Methanobrevibacter_A;s__Methanobrevibacter_A smithii_A	#N/A	0.025	0.0632	0.9119	NA	NA	Not a virus	0	18	no viral genes detected	Not a virus	Uncertain - plasmid or chromosomal	0.33	Not a virus	#N/A	#N/A	Not a virus	#N/A	#N/A	#N/A	#N/A	#N/A	#N/A	Not a virus										Not a virus
Feng_Q_2015_NC_ERR688624.NODE_117_99870	99870	CRISPR_9@GUT_GENOME143185_16_7	GUT_GENOME143185	d__Archaea;p__Euryarchaeota;c__Methanobacteria;o__Methanobacteriales;f__Methanobacteriaceae;g__Methanobrevibacter_A;s__Methanobrevibacter_A smithii_A	#N/A	0.0097	0.0228	0.9675	NA	NA	Not a virus	0	75	no viral genes detected	Not a virus	Chromosome	-88.47	Not a virus	#N/A	#N/A	Not a virus	#N/A	#N/A	#N/A	#N/A	#N/A	#N/A	Not a virus										Not a virus
Feng_Q_2015_NC_ERR688624.NODE_13_239271	239271	CRISPR_2@GUT_GENOME258086_2_23	GUT_GENOME258086	d__Archaea;p__Euryarchaeota;c__Methanobacteria;o__Methanobacteriales;f__Methanobacteriaceae;g__Methanobrevibacter_A;s__Methanobrevibacter_A smithii	#N/A	0.0101	0.0227	0.9672	NA	NA	Not a virus	0	165	no viral genes detected	Not a virus	Chromosome	-209.44	Not a virus	#N/A	#N/A	Not a virus	#N/A	#N/A	#N/A	#N/A	#N/A	#N/A	Not a virus										Not a virus
Feng_Q_2015_NC_ERR688624.NODE_154_87382	87382	#N/A	#N/A	#N/A	#N/A	0.0095	0.0218	0.9687	NA	NA	Not a virus	0	58	no viral genes detected	Not a virus	Chromosome	-70.49	Not a virus	#N/A	#N/A	Not a virus	#N/A	#N/A	#N/A	#N/A	#N/A	#N/A	Not a virus										Not a virus
Feng_Q_2015_NC_ERR688624.NODE_176_83618	83618	CRISPR_3@GUT_GENOME268434_7_19	GUT_GENOME268434	d__Archaea;p__Euryarchaeota;c__Methanobacteria;o__Methanobacteriales;f__Methanobacteriaceae;g__Methanobrevibacter_A;s__Methanobrevibacter_A smithii	#N/A	0.0122	0.0265	0.9613	NA	NA	Not a virus	0	52	no viral genes detected	Not a virus	Chromosome	-54.67	Not a virus	#N/A	#N/A	Not a virus	#N/A	#N/A	#N/A	#N/A	#N/A	#N/A	Not a virus										Not a virus
Feng_Q_2015_NC_ERR688624.NODE_178_82922	82922	CRISPR_6@GUT_GENOME134705_6_1	GUT_GENOME134705	d__Archaea;p__Euryarchaeota;c__Methanobacteria;o__Methanobacteriales;f__Methanobacteriaceae;g__Methanobrevibacter_A;s__Methanobrevibacter_A smithii	#N/A	0.014	0.0308	0.9552	NA	NA	Not a virus	0	58	no viral genes detected	Not a virus	Chromosome	-83.83	Not a virus	#N/A	#N/A	Not a virus	#N/A	#N/A	#N/A	#N/A	#N/A	#N/A	Not a virus										Not a virus
Feng_Q_2015_NC_ERR688624.NODE_247_68574	68574	CRISPR_8@GUT_GENOME143185_14_7	GUT_GENOME143185	d__Archaea;p__Euryarchaeota;c__Methanobacteria;o__Methanobacteriales;f__Methanobacteriaceae;g__Methanobrevibacter_A;s__Methanobrevibacter_A smithii_A	#N/A	0.0097	0.0227	0.9676	NA	NA	Not a virus	0	41	no viral genes detected	Not a virus	Chromosome	-42.5	Not a virus	#N/A	#N/A	Not a virus	#N/A	#N/A	#N/A	#N/A	#N/A	#N/A	Not a virus										Not a virus
Feng_Q_2015_NC_ERR688624.NODE_418_49055	49055	CRISPR_8@GUT_GENOME143270_20_1	GUT_GENOME143270	d__Archaea;p__Euryarchaeota;c__Methanobacteria;o__Methanobacteriales;f__Methanobacteriaceae;g__Methanobrevibacter_A;s__Methanobrevibacter_A smithii_A	#N/A	0.0151	0.0349	0.95	NA	NA	Not a virus	0	30	no viral genes detected	Not a virus	Chromosome	-20.32	Not a virus	#N/A	#N/A	Not a virus	#N/A	#N/A	#N/A	#N/A	#N/A	#N/A	Not a virus										Not a virus
Feng_Q_2015_NC_ERR688626.NODE_21_215262	215262	CRISPR_8@GUT_GENOME267102_6_3	GUT_GENOME267102	d__Archaea;p__Euryarchaeota;c__Methanobacteria;o__Methanobacteriales;f__Methanobacteriaceae;g__Methanobrevibacter_A;s__Methanobrevibacter_A smithii_A	#N/A	0.0142	0.034	0.9518	NA	NA	Not a virus	0	137	no viral genes detected	Not a virus	Chromosome	-139.81	Not a virus	#N/A	#N/A	Not a virus	#N/A	#N/A	#N/A	#N/A	#N/A	#N/A	Not a virus										Not a virus
Feng_Q_2015_NC_ERR688626.NODE_24_209135	209135	CRISPR_1@GUT_GENOME267102_1_2	GUT_GENOME267102	d__Archaea;p__Euryarchaeota;c__Methanobacteria;o__Methanobacteriales;f__Methanobacteriaceae;g__Methanobrevibacter_A;s__Methanobrevibacter_A smithii_A	#N/A	0.0135	0.0301	0.9564	NA	NA	Not a virus	0	132	no viral genes detected	Not a virus	Chromosome	-263.61	Not a virus	#N/A	#N/A	Not a virus	#N/A	#N/A	#N/A	#N/A	#N/A	#N/A	Not a virus										Not a virus
Feng_Q_2015_NC_ERR688626.NODE_299_57664	57664	#N/A	#N/A	#N/A	#N/A	0.0234	0.0409	0.9357	NA	NA	Not a virus	0	21	no viral genes detected	Not a virus	Uncertain - plasmid or chromosomal	-0.25	Not a virus	#N/A	#N/A	Not a virus	#N/A	#N/A	#N/A	#N/A	#N/A	#N/A	Not a virus										Not a virus
Feng_Q_2015_NC_ERR688626.NODE_314_55127	55127	CRISPR_3@GUT_GENOME284814_21_102	GUT_GENOME284814	d__Archaea;p__Euryarchaeota;c__Methanobacteria;o__Methanobacteriales;f__Methanobacteriaceae;g__Methanobrevibacter_A;s__Methanobrevibacter_A smithii_A	#N/A	0.0154	0.0336	0.951	NA	NA	Not a virus	0	38	no viral genes detected	Not a virus	Chromosome	-27.84	Not a virus	#N/A	#N/A	Not a virus	#N/A	#N/A	#N/A	#N/A	#N/A	#N/A	Not a virus										Not a virus
Feng_Q_2015_NC_ERR688626.NODE_44_153581	153581	CRISPR_11@GUT_GENOME092268_19_1	GUT_GENOME092268	d__Archaea;p__Euryarchaeota;c__Methanobacteria;o__Methanobacteriales;f__Methanobacteriaceae;g__Methanobrevibacter_A;s__Methanobrevibacter_A smithii_A	#N/A	0.0091	0.0211	0.9698	NA	NA	Not a virus	0	121	no viral genes detected	Not a virus	Chromosome	-124.01	Not a virus	#N/A	#N/A	Not a virus	#N/A	#N/A	#N/A	#N/A	#N/A	#N/A	Not a virus										Not a virus
Feng_Q_2015_NC_ERR688626.NODE_50_139189	139189	CRISPR_3@GUT_GENOME269219_18_17	GUT_GENOME269219	d__Archaea;p__Euryarchaeota;c__Methanobacteria;o__Methanobacteriales;f__Methanobacteriaceae;g__Methanobrevibacter_A;s__Methanobrevibacter_A smithii	#N/A	0.0116	0.0258	0.9626	NA	NA	Not a virus	0	106	no viral genes detected	Not a virus	Chromosome	-97.2	Not a virus	#N/A	#N/A	Not a virus	#N/A	#N/A	#N/A	#N/A	#N/A	#N/A	Not a virus										Not a virus
Feng_Q_2015_NC_ERR688626.NODE_516_39242	39242	CRISPR_4@GUT_GENOME153214_10_3	GUT_GENOME153214	d__Archaea;p__Euryarchaeota;c__Methanobacteria;o__Methanobacteriales;f__Methanobacteriaceae;g__Methanobrevibacter_A;s__Methanobrevibacter_A smithii	1	0.0315	0.0587	0.9098	NA	NA	Not a virus	1	22		Virus	Uncertain - plasmid or chromosomal	-3.91	Not a virus	#N/A	#N/A	Not a virus	#N/A	#N/A	#N/A	#N/A	#N/A	#N/A	Not a virus										Not a virus
Feng_Q_2015_NC_ERR688626.NODE_75_119800	119800	CRISPR_5@GUT_GENOME143185_12_40	GUT_GENOME143185	d__Archaea;p__Euryarchaeota;c__Methanobacteria;o__Methanobacteriales;f__Methanobacteriaceae;g__Methanobrevibacter_A;s__Methanobrevibacter_A smithii_A	#N/A	0.0111	0.0262	0.9627	NA	NA	Not a virus	0	83	no viral genes detected	Not a virus	Chromosome	-93.5	Not a virus	#N/A	#N/A	Not a virus	#N/A	#N/A	#N/A	#N/A	#N/A	#N/A	Not a virus										Not a virus
Feng_Q_2015_NC_ERR688627.NODE_510_33615	33615	CRISPR_1@GUT_GENOME018608_1_51	GUT_GENOME018608	d__Archaea;p__Euryarchaeota;c__Methanobacteria;o__Methanobacteriales;f__Methanobacteriaceae;g__Methanobrevibacter_A;s__Methanobrevibacter_A smithii	#N/A	0.0075	0.0182	0.9743	NA	NA	Not a virus	0	28	no viral genes detected	Not a virus	Chromosome	-29.03	Not a virus	#N/A	#N/A	Not a virus	#N/A	#N/A	#N/A	#N/A	#N/A	#N/A	Not a virus										Not a virus
Feng_Q_2015_NC_ERR688632.NODE_10_226415	226415	CRISPR_1@GUT_GENOME116071_18_1	GUT_GENOME116071	d__Archaea;p__Euryarchaeota;c__Methanobacteria;o__Methanobacteriales;f__Methanobacteriaceae;g__Methanobrevibacter_A;s__Methanobrevibacter_A smithii	#N/A	0.0125	0.0265	0.9611	NA	NA	Not a virus	0	174	no viral genes detected	Not a virus	Chromosome	-174.52	Not a virus	#N/A	#N/A	Not a virus	#N/A	#N/A	#N/A	#N/A	#N/A	#N/A	Not a virus										Not a virus
Feng_Q_2015_NC_ERR688632.NODE_22_179180	179180	CRISPR_5@GUT_GENOME143185_12_40	GUT_GENOME143185	d__Archaea;p__Euryarchaeota;c__Methanobacteria;o__Methanobacteriales;f__Methanobacteriaceae;g__Methanobrevibacter_A;s__Methanobrevibacter_A smithii_A	#N/A	0.0163	0.0344	0.9493	NA	NA	Not a virus	1	107		Virus	Chromosome	-109.53	Not a virus	#N/A	#N/A	Not a virus	#N/A	#N/A	#N/A	#N/A	#N/A	#N/A	Not a virus										Not a virus
Feng_Q_2015_NC_ERR688632.NODE_253_55532	55532	CRISPR_1@GUT_GENOME194277_1_16	GUT_GENOME194277	d__Archaea;p__Euryarchaeota;c__Methanobacteria;o__Methanobacteriales;f__Methanobacteriaceae;g__Methanobrevibacter_A;s__Methanobrevibacter_A smithii	9	0.0156	0.0357	0.9487	NA	NA	Not a virus	0	31	no viral genes detected	Not a virus	Chromosome	-19.06	Not a virus	#N/A	#N/A	Not a virus	#N/A	#N/A	#N/A	#N/A	#N/A	#N/A	Not a virus										Not a virus
Feng_Q_2015_NC_ERR688632.NODE_28_165749	165749	CRISPR_6@GUT_GENOME255505_9_2	GUT_GENOME255505	d__Archaea;p__Euryarchaeota;c__Methanobacteria;o__Methanobacteriales;f__Methanobacteriaceae;g__Methanobrevibacter_A;s__Methanobrevibacter_A smithii	#N/A	0.0135	0.0288	0.9578	NA	NA	Not a virus	0	94	no viral genes detected	Not a virus	Chromosome	-123.35	Not a virus	#N/A	#N/A	Not a virus	#N/A	#N/A	#N/A	#N/A	#N/A	#N/A	Not a virus										Not a virus
Feng_Q_2015_NC_ERR688632.NODE_56_124711	124711	CRISPR_3@GUT_GENOME253955_2_28	GUT_GENOME253955	d__Archaea;p__Euryarchaeota;c__Methanobacteria;o__Methanobacteriales;f__Methanobacteriaceae;g__Methanobrevibacter_A;s__Methanobrevibacter_A smithii	#N/A	0.0115	0.0248	0.9637	NA	NA	Not a virus	0	75	no viral genes detected	Not a virus	Chromosome	-90.63	Not a virus	#N/A	#N/A	Not a virus	#N/A	#N/A	#N/A	#N/A	#N/A	#N/A	Not a virus										Not a virus
Feng_Q_2015_NC_ERR688633.NODE_114400_553	553	CRISPR_6@GUT_GENOME046615_8_71	GUT_GENOME046615	d__Archaea;p__Euryarchaeota;c__Methanobacteria;o__Methanobacteriales;f__Methanobacteriaceae;g__Methanobrevibacter_A;s__Methanobrevibacter_A smithii	#N/A	0.3987	0.4666	0.1347	NA	0	Not a virus	0	0	no viral genes detected	Not a virus	Uncertain - too short	-	Not a virus	#N/A	#N/A	Not a virus	#N/A	#N/A	#N/A	#N/A	#N/A	#N/A	Not a virus										Not a virus
Feng_Q_2015_NC_ERR688633.NODE_46745_1206	1206	CRISPR_3@GUT_GENOME093033_16_19	GUT_GENOME093033	d__Archaea;p__Euryarchaeota;c__Methanobacteria;o__Methanobacteriales;f__Methanobacteriaceae;g__Methanobrevibacter_A;s__Methanobrevibacter_A smithii_A	#N/A	0.4541	0.2764	0.2695	0	NA	Not a virus	0	0	no viral genes detected	Not a virus	Uncertain - too short	2.89	Not a virus	#N/A	#N/A	Not a virus	0.927	0.953	0.953	ssDNA	0	50	Virus										Not a virus
Feng_Q_2015_NC_ERR688633.NODE_6396_6798	6798	CRISPR_2@GUT_GENOME107745_54_10	GUT_GENOME107745	d__Archaea;p__Euryarchaeota;c__Methanobacteria;o__Methanobacteriales;f__Methanobacteriaceae;g__Methanobrevibacter_A;s__Methanobrevibacter_A smithii	#N/A	0.012	0.026	0.962	NA	NA	Not a virus	0	8	no viral genes detected	Not a virus	Chromosome	-8.44	Not a virus	#N/A	#N/A	Not a virus	#N/A	#N/A	#N/A	#N/A	#N/A	#N/A	Not a virus										Not a virus
Feng_Q_2015_NC_ERR688633.NODE_6706_6515	6515	CRISPR_2@GUT_GENOME005651_14_37	GUT_GENOME005651	d__Archaea;p__Euryarchaeota;c__Methanobacteria;o__Methanobacteriales;f__Methanobacteriaceae;g__Methanobrevibacter_A;s__Methanobrevibacter_A smithii_A	#N/A	0.788	0.096	0.116	0	NA	Virus	0	1	no viral genes detected	Not a virus	Uncertain - viral or bacterial	-	Not a virus	#N/A	#N/A	Not a virus	#N/A	#N/A	#N/A	#N/A	#N/A	#N/A	Not a virus										Not a virus
Feng_Q_2015_NC_ERR688635.NODE_1680_19747	19747	CRISPR_1@GUT_GENOME018608_1_51	GUT_GENOME018608	d__Archaea;p__Euryarchaeota;c__Methanobacteria;o__Methanobacteriales;f__Methanobacteriaceae;g__Methanobrevibacter_A;s__Methanobrevibacter_A smithii	#N/A	0.0066	0.0161	0.9773	NA	NA	Not a virus	0	13	no viral genes detected	Not a virus	Chromosome	-13.63	Not a virus	#N/A	#N/A	Not a virus	#N/A	#N/A	#N/A	#N/A	#N/A	#N/A	Not a virus										Not a virus
Feng_Q_2015_NC_ERR688635.NODE_2103_16787	16787	CRISPR_4@GUT_GENOME135949_10_26	GUT_GENOME135949	d__Archaea;p__Euryarchaeota;c__Methanobacteria;o__Methanobacteriales;f__Methanobacteriaceae;g__Methanobrevibacter_A;s__Methanobrevibacter_A smithii	#N/A	0.0099	0.0218	0.9683	NA	NA	Not a virus	0	9	no viral genes detected	Not a virus	Chromosome	-11.75	Not a virus	#N/A	#N/A	Not a virus	#N/A	#N/A	#N/A	#N/A	#N/A	#N/A	Not a virus										Not a virus
Feng_Q_2015_NC_ERR688639.NODE_155594_295	295	#N/A	#N/A	#N/A	#N/A	0.7411	0.1193	0.1396	0	NA	Not a virus	0	0	no viral genes detected	Not a virus	Uncertain - too short	-	Not a virus	#N/A	#N/A	Not a virus	#N/A	#N/A	#N/A	#N/A	#N/A	#N/A	Not a virus										Not a virus
Feng_Q_2015_NC_ERR688639.NODE_59877_781	781	CRISPR_4@GUT_GENOME269311_7_2	GUT_GENOME269311	d__Archaea;p__Euryarchaeota;c__Methanobacteria;o__Methanobacteriales;f__Methanobacteriaceae;g__Methanobrevibacter_A;s__Methanobrevibacter_A smithii	#N/A	0.2869	0.4234	0.2897	NA	0	Not a virus	0	1	no viral genes detected	Not a virus	Uncertain - too short	-5.78	Not a virus	#N/A	#N/A	Not a virus	#N/A	#N/A	#N/A	#N/A	#N/A	#N/A	Not a virus										Not a virus
Feng_Q_2015_NC_ERR688642.NODE_140_129000	129000	CRISPR_3@GUT_GENOME269219_18_17	GUT_GENOME269219	d__Archaea;p__Euryarchaeota;c__Methanobacteria;o__Methanobacteriales;f__Methanobacteriaceae;g__Methanobrevibacter_A;s__Methanobrevibacter_A smithii	#N/A	0.0131	0.028	0.9589	NA	NA	Not a virus	0	88	no viral genes detected	Not a virus	Chromosome	-90.7	Not a virus	#N/A	#N/A	Not a virus	#N/A	#N/A	#N/A	#N/A	#N/A	#N/A	Not a virus										Not a virus
Feng_Q_2015_NC_ERR688642.NODE_244_91493	91493	CRISPR_2@GUT_GENOME247414_2_19	GUT_GENOME247414	d__Archaea;p__Euryarchaeota;c__Methanobacteria;o__Methanobacteriales;f__Methanobacteriaceae;g__Methanobrevibacter_A;s__Methanobrevibacter_A smithii	#N/A	0.0098	0.0216	0.9686	NA	NA	Not a virus	0	62	no viral genes detected	Not a virus	Chromosome	-166.72	Not a virus	#N/A	#N/A	Not a virus	#N/A	#N/A	#N/A	#N/A	#N/A	#N/A	Not a virus										Not a virus
Feng_Q_2015_NC_ERR688642.NODE_262_85734	85734	CRISPR_8@GUT_GENOME267102_6_3	GUT_GENOME267102	d__Archaea;p__Euryarchaeota;c__Methanobacteria;o__Methanobacteriales;f__Methanobacteriaceae;g__Methanobrevibacter_A;s__Methanobrevibacter_A smithii_A	#N/A	0.0126	0.0287	0.9587	NA	NA	Not a virus	0	60	no viral genes detected	Not a virus	Chromosome	-85.57	Not a virus	#N/A	#N/A	Not a virus	#N/A	#N/A	#N/A	#N/A	#N/A	#N/A	Not a virus										Not a virus
Feng_Q_2015_NC_ERR688642.NODE_263_85708	85708	CRISPR_2@GUT_GENOME066320_3_25	GUT_GENOME066320	d__Archaea;p__Euryarchaeota;c__Methanobacteria;o__Methanobacteriales;f__Methanobacteriaceae;g__Methanobrevibacter_A;s__Methanobrevibacter_A smithii_A	#N/A	0.0127	0.03	0.9572	NA	NA	Not a virus	0	63	no viral genes detected	Not a virus	Chromosome	-66.72	Not a virus	provirus	provirus	provirus	#N/A	#N/A	#N/A	#N/A	#N/A	#N/A	Not a virus										Not a virus
Feng_Q_2015_NC_ERR688642.NODE_400_63779	63779	CRISPR_3@GUT_GENOME284814_21_102	GUT_GENOME284814	d__Archaea;p__Euryarchaeota;c__Methanobacteria;o__Methanobacteriales;f__Methanobacteriaceae;g__Methanobrevibacter_A;s__Methanobrevibacter_A smithii_A	#N/A	0.0155	0.0309	0.9535	NA	NA	Not a virus	0	42	no viral genes detected	Not a virus	Chromosome	-37.35	Not a virus	#N/A	#N/A	Not a virus	#N/A	#N/A	#N/A	#N/A	#N/A	#N/A	Not a virus										Not a virus
Feng_Q_2015_NC_ERR688642.NODE_484_54330	54330	CRISPR_1@GUT_GENOME188682_13_1	GUT_GENOME188682	d__Archaea;p__Euryarchaeota;c__Methanobacteria;o__Methanobacteriales;f__Methanobacteriaceae;g__Methanobrevibacter_A;s__Methanobrevibacter_A smithii_A	1	0.0153	0.0401	0.9447	NA	NA	Not a virus	0	41	no viral genes detected	Not a virus	Chromosome	-15.96	Not a virus	#N/A	#N/A	Not a virus	#N/A	#N/A	#N/A	#N/A	#N/A	#N/A	Not a virus										Not a virus
Feng_Q_2015_NC_ERR688642.NODE_74_174533	174533	CRISPR_4@GUT_GENOME067904_121_1	GUT_GENOME067904	d__Archaea;p__Euryarchaeota;c__Methanobacteria;o__Methanobacteriales;f__Methanobacteriaceae;g__Methanobrevibacter_A;s__Methanobrevibacter_A smithii	1	0.0198	0.0495	0.9307	NA	NA	Not a virus	0	110	no viral genes detected	Not a virus	Chromosome	-76.09	Not a virus	#N/A	#N/A	Not a virus	#N/A	#N/A	#N/A	#N/A	#N/A	#N/A	Not a virus										Not a virus
Feng_Q_2015_NC_ERR688642.NODE_93_154348	154348	CRISPR_3@GUT_GENOME055714_149_1	GUT_GENOME055714	d__Archaea;p__Euryarchaeota;c__Methanobacteria;o__Methanobacteriales;f__Methanobacteriaceae;g__Methanobrevibacter_A;s__Methanobrevibacter_A smithii_A	#N/A	0.0116	0.0257	0.9627	NA	NA	Not a virus	0	95	no viral genes detected	Not a virus	Chromosome	-60.91	Not a virus	#N/A	#N/A	Not a virus	#N/A	#N/A	#N/A	#N/A	#N/A	#N/A	Not a virus										Not a virus
Feng_Q_2015_NC_ERR688644.NODE_352_35411	35411	CRISPR_7@GUT_GENOME246782_8_39	GUT_GENOME246782	d__Archaea;p__Euryarchaeota;c__Methanobacteria;o__Methanobacteriales;f__Methanobacteriaceae;g__Methanobrevibacter_A;s__Methanobrevibacter_A smithii	3	0.0124	0.0268	0.9608	NA	NA	Not a virus	0	23	no viral genes detected	Not a virus	Chromosome	-10.64	Not a virus	#N/A	#N/A	Not a virus	#N/A	#N/A	#N/A	#N/A	#N/A	#N/A	Not a virus										Not a virus
Feng_Q_2015_NC_ERR710424.NODE_224_72588	72588	CRISPR_11@GUT_GENOME092268_19_1	GUT_GENOME092268	d__Archaea;p__Euryarchaeota;c__Methanobacteria;o__Methanobacteriales;f__Methanobacteriaceae;g__Methanobrevibacter_A;s__Methanobrevibacter_A smithii_A	#N/A	0.0112	0.025	0.9638	NA	NA	Not a virus	0	66	no viral genes detected	Not a virus	Chromosome	-64.43	Not a virus	#N/A	#N/A	Not a virus	#N/A	#N/A	#N/A	#N/A	#N/A	#N/A	Not a virus										Not a virus
Feng_Q_2015_NC_ERR710424.NODE_25_230116	230116	CRISPR_1@GUT_GENOME267102_1_2	GUT_GENOME267102	d__Archaea;p__Euryarchaeota;c__Methanobacteria;o__Methanobacteriales;f__Methanobacteriaceae;g__Methanobrevibacter_A;s__Methanobrevibacter_A smithii_A	#N/A	0.0097	0.0223	0.968	NA	NA	Not a virus	0	176	no viral genes detected	Not a virus	Chromosome	-289.36	Not a virus	#N/A	#N/A	Not a virus	#N/A	#N/A	#N/A	#N/A	#N/A	#N/A	Not a virus										Not a virus
Feng_Q_2015_NC_ERR710424.NODE_311_59590	59590	CRISPR_3@GUT_GENOME284814_21_102	GUT_GENOME284814	d__Archaea;p__Euryarchaeota;c__Methanobacteria;o__Methanobacteriales;f__Methanobacteriaceae;g__Methanobrevibacter_A;s__Methanobrevibacter_A smithii_A	#N/A	0.0163	0.0344	0.9493	NA	NA	Not a virus	0	39	no viral genes detected	Not a virus	Chromosome	-22.45	Not a virus	#N/A	#N/A	Not a virus	#N/A	#N/A	#N/A	#N/A	#N/A	#N/A	Not a virus										Not a virus
Feng_Q_2015_NC_ERR710424.NODE_385_50732	50732	CRISPR_3@GUT_GENOME269219_18_20	GUT_GENOME269219	d__Archaea;p__Euryarchaeota;c__Methanobacteria;o__Methanobacteriales;f__Methanobacteriaceae;g__Methanobrevibacter_A;s__Methanobrevibacter_A smithii	#N/A	0.0139	0.0283	0.9578	NA	NA	Not a virus	1	32		Virus	Chromosome	-24.35	Not a virus	#N/A	#N/A	Not a virus	#N/A	#N/A	#N/A	#N/A	#N/A	#N/A	Not a virus										Not a virus
Feng_Q_2015_NC_ERR710424.NODE_46_178335	178335	CRISPR_5@GUT_GENOME143185_12_40	GUT_GENOME143185	d__Archaea;p__Euryarchaeota;c__Methanobacteria;o__Methanobacteriales;f__Methanobacteriaceae;g__Methanobrevibacter_A;s__Methanobrevibacter_A smithii_A	#N/A	0.0109	0.0259	0.9632	NA	NA	Not a virus	0	124	no viral genes detected	Not a virus	Chromosome	-144.21	Not a virus	#N/A	#N/A	Not a virus	#N/A	#N/A	#N/A	#N/A	#N/A	#N/A	Not a virus										Not a virus
Feng_Q_2015_NC_ERR710429.NODE_1634_15065	15065	CRISPR_2@GUT_GENOME263468_1_35	GUT_GENOME263468	d__Archaea;p__Euryarchaeota;c__Methanobacteria;o__Methanobacteriales;f__Methanobacteriaceae;g__Methanobrevibacter_A;s__Methanobrevibacter_A woesei	1	0.0404	0.1177	0.8419	NA	NA	Not a virus	0	4	no viral genes detected	Not a virus	Uncertain - plasmid or chromosomal	0.31	Not a virus	#N/A	#N/A	Not a virus	#N/A	#N/A	#N/A	#N/A	#N/A	#N/A	Not a virus										Not a virus
Feng_Q_2015_NC_ERR710429.NODE_2374_11030	11030	CRISPR_4@GUT_GENOME067633_125_3	GUT_GENOME067633	d__Archaea;p__Euryarchaeota;c__Methanobacteria;o__Methanobacteriales;f__Methanobacteriaceae;g__Methanobrevibacter_A;s__Methanobrevibacter_A smithii	#N/A	0.011	0.0231	0.9659	NA	NA	Not a virus	0	5	no viral genes detected	Not a virus	Uncertain - plasmid or chromosomal	-4.73	Not a virus	#N/A	#N/A	Not a virus	#N/A	#N/A	#N/A	#N/A	#N/A	#N/A	Not a virus										Not a virus
Feng_Q_2015_NC_ERR710432.NODE_318_59390	59390	CRISPR_2@GUT_GENOME259830_2_44	GUT_GENOME259830	d__Archaea;p__Euryarchaeota;c__Methanobacteria;o__Methanobacteriales;f__Methanobacteriaceae;g__Methanobrevibacter_A;s__Methanobrevibacter_A smithii	#N/A	0.0507	0.1378	0.8115	NA	NA	Not a virus	0	22	no viral genes detected	Not a virus	Uncertain - plasmid or chromosomal	-3.3	Not a virus	#N/A	#N/A	Not a virus	#N/A	#N/A	#N/A	#N/A	#N/A	#N/A	Not a virus										Not a virus
Feng_Q_2015_NC_ERR710432.NODE_47_178432	178432	CRISPR_5@GUT_GENOME143185_12_40	GUT_GENOME143185	d__Archaea;p__Euryarchaeota;c__Methanobacteria;o__Methanobacteriales;f__Methanobacteriaceae;g__Methanobrevibacter_A;s__Methanobrevibacter_A smithii_A	#N/A	0.0119	0.0283	0.9598	NA	NA	Not a virus	0	115	no viral genes detected; low-confidence DTR	Not a virus	Chromosome	-134.29	Not a virus	#N/A	#N/A	Not a virus	#N/A	#N/A	#N/A	#N/A	#N/A	#N/A	Not a virus										Not a virus
Feng_Q_2015_NC_ERR710432.NODE_62_151820	151820	#N/A	#N/A	#N/A	#N/A	0.0095	0.0216	0.9689	NA	NA	Not a virus	0	112	no viral genes detected	Not a virus	Chromosome	-145.92	Not a virus	#N/A	#N/A	Not a virus	#N/A	#N/A	#N/A	#N/A	#N/A	#N/A	Not a virus										Not a virus
Feng_Q_2015_NC_ERR710432.NODE_9_302670	302670	CRISPR_7@GUT_GENOME246782_8_39	GUT_GENOME246782	d__Archaea;p__Euryarchaeota;c__Methanobacteria;o__Methanobacteriales;f__Methanobacteriaceae;g__Methanobrevibacter_A;s__Methanobrevibacter_A smithii	#N/A	0.0116	0.0264	0.962	NA	NA	Not a virus	0	227	no viral genes detected	Not a virus	Chromosome	-192.03	Not a virus	#N/A	#N/A	Not a virus	#N/A	#N/A	#N/A	#N/A	#N/A	#N/A	Not a virus										Not a virus
GPD|uvig_105786	13557	CRISPR_6@GUT_GENOME273866_45_10	GUT_GENOME273866	d__Archaea;p__Euryarchaeota;c__Methanobacteria;o__Methanobacteriales;f__Methanobacteriaceae;g__Methanobrevibacter_A;s__Methanobrevibacter_A smithii	#N/A	0.9118	0.0383	0.0499	3	NA	Virus	4	1		Virus	Virus	9.83	Virus	lytic	low quality draft	Virus	0.973	0.027	0.973	dsDNAphage	2	12.5	Virus	phage	category 2 (somewhat sure)	1			gene_2-gene_21:6.01780282946580	gene_2-gene_20:5.78725958161729			Virus
GPD|uvig_124530	17566	CRISPR_5@GUT_GENOME134626_20_7	GUT_GENOME134626	d__Archaea;p__Euryarchaeota;c__Methanobacteria;o__Methanobacteriales;f__Methanobacteriaceae;g__Methanobrevibacter_A;s__Methanobrevibacter_A smithii	#N/A	0.9419	0.0417	0.0164	2	NA	provirus	3	2		Virus	Uncertain - viral or bacterial	2.37	Not a virus	lytic	low quality draft	Virus	0.967	0.013	0.967	dsDNAphage	2	20	Virus	phage	category 2 (somewhat sure)	3			gene_2-gene_30:7.12781110804765	gene_6-gene_27:5.51040274880971			Virus
GPD|uvig_137293	51014	CRISPR_8@GUT_GENOME282407_15_14	GUT_GENOME282407	d__Archaea;p__Euryarchaeota;c__Methanobacteria;o__Methanobacteriales;f__Methanobacteriaceae;g__Methanobrevibacter_A;s__Methanobrevibacter_A smithii_A	#N/A	0.9533	0.0315	0.0152	1	NA	Virus	3	1		Virus	Virus	15.25	Virus	lytic	medium quality draft	Virus	0.987	0.02	0.987	dsDNAphage	1	16.2	Virus	phage	category 2 (somewhat sure)	1			23.9581	gene_1-gene_42:9.98738400824223	4.07501		Virus
GPD|uvig_145864	37687	CRISPR_5@GUT_GENOME235230_27_4	GUT_GENOME235230	d__Archaea;p__Euryarchaeota;c__Methanobacteria;o__Methanobacteriales;f__Methanobacteriaceae;g__Methanobrevibacter_A;s__Methanobrevibacter_A smithii	#N/A	0.9443	0.0281	0.0276	4	NA	Virus	8	0		Virus	Virus	26.15	Virus	lytic	low quality draft	Virus	1	0.02	1	dsDNAphage	5	21.2	Virus	phage	category 2 (somewhat sure)	3			17.7317	gene_1-gene_53:10.62933692099346	gene_1-gene_44:2.62029904575640	gene_25-gene_45:2.85374099899917	Virus
GPD|uvig_147901	52188	CRISPR_1@GUT_GENOME218694_90_3	GUT_GENOME218694	d__Archaea;p__Euryarchaeota;c__Methanobacteria;o__Methanobacteriales;f__Methanobacteriaceae;g__Methanobrevibacter_A;s__Methanobrevibacter_A smithii	#N/A	0.938	0.0316	0.0304	NA	NA	provirus	9	4		Virus	Virus	22.76	Virus	#N/A	#N/A	Not a virus	0.967	0.007	0.967	dsDNAphage	5	14.7	Virus	phage	category 2 (somewhat sure)	1			gene_2-gene_75:23.62716803513108	gene_2-gene_67:13.70741865381120	gene_5-gene_66:2.20728827164982	gene_49-gene_67:3.11014208603877	Virus
GPD|uvig_148987	18190	CRISPR_2@GUT_GENOME266751_6_51	GUT_GENOME266751	d__Archaea;p__Euryarchaeota;c__Methanobacteria;o__Methanobacteriales;f__Methanobacteriaceae;g__Methanobrevibacter_A;s__Methanobrevibacter_A smithii	#N/A	0.9223	0.0369	0.0408	3	NA	Virus	3	0		Virus	Virus	12.13	Virus	lytic	low quality draft	Virus	1	0.033	1	dsDNAphage	2	18.8	Virus	phage	category 2 (somewhat sure)	1			11.1941	gene_1-gene_26:6.03082440819774			Virus
GPD|uvig_156887	39312	CRISPR_8@GUT_GENOME263902_25_39	GUT_GENOME263902	d__Archaea;p__Euryarchaeota;c__Methanobacteria;o__Methanobacteriales;f__Methanobacteriaceae;g__Methanobrevibacter_A;s__Methanobrevibacter_A smithii	#N/A	0.9423	0.0326	0.0252	4	NA	Virus	9	2		Virus	Virus	33.13	Virus	lytic	complete circular	Virus	0.987	0.013	0.987	dsDNAphage	5	21.6	Virus	phage	category 2 (somewhat sure)	2			gene_1-gene_52:14.13483302910631	gene_2-gene_52:6.27770492126016	gene_13-gene_53:2.25538333307343		Virus
GPD|uvig_163399	10870	CRISPR_2@GUT_GENOME265776_7_22	GUT_GENOME265776	d__Archaea;p__Euryarchaeota;c__Methanobacteria;o__Methanobacteriales;f__Methanobacteriaceae;g__Methanobrevibacter_A;s__Methanobrevibacter_A smithii	#N/A	0.9524	0.0223	0.0254	3	NA	Virus	4	0		Virus	Virus	9.73	Virus	lytic	low quality draft	Virus	1	0.967	1	dsDNAphage	3	25	Virus	phage	category 2 (somewhat sure)	3			7.40752	gene_1-gene_20:6.26166751440595			Virus
GPD|uvig_163681	37984	CRISPR_8@GUT_GENOME263902_25_39	GUT_GENOME263902	d__Archaea;p__Euryarchaeota;c__Methanobacteria;o__Methanobacteriales;f__Methanobacteriaceae;g__Methanobrevibacter_A;s__Methanobrevibacter_A smithii	#N/A	0.9229	0.0382	0.0388	4	NA	Virus	10	0		Virus	Virus	30.92	Virus	lytic	low quality draft	Virus	0.987	0.013	0.987	dsDNAphage	5	24.5	Virus	phage	category 2 (somewhat sure)	3			gene_1-gene_47:14.65608631301768	gene_2-gene_47:5.31541864388270			Virus
GPD|uvig_16383	13493	CRISPR_6@GUT_GENOME273866_45_10	GUT_GENOME273866	d__Archaea;p__Euryarchaeota;c__Methanobacteria;o__Methanobacteriales;f__Methanobacteriaceae;g__Methanobrevibacter_A;s__Methanobrevibacter_A smithii	#N/A	0.9172	0.0563	0.0265	1	NA	Virus	2	1		Virus	Uncertain - viral or bacterial	6.11	Not a virus	lytic	low quality draft	Virus	0.98	0.04	0.98	dsDNAphage	1	8	Virus	phage	category 2 (somewhat sure)	1			8.64087	gene_1-gene_25:8.48405531954883		gene_3-gene_23:2.72112869391845	Virus
GPD|uvig_174040	55887	CRISPR_4@GUT_GENOME153214_10_19	GUT_GENOME153214	d__Archaea;p__Euryarchaeota;c__Methanobacteria;o__Methanobacteriales;f__Methanobacteriaceae;g__Methanobrevibacter_A;s__Methanobrevibacter_A smithii	#N/A	0.9539	0.0316	0.0145	NA	NA	provirus	3	2		Virus	Virus	21.11	Virus	lytic	low quality draft	Virus	0.987	0	0.987	dsDNAphage	1	15.8	Virus	phage	category 2 (somewhat sure)	1			27.5667	gene_2-gene_47:11.65788051906155	gene_3-gene_71:4.08741888643102		Virus
GPD|uvig_177382	36323	CRISPR_6@GUT_GENOME273866_45_10	GUT_GENOME273866	d__Archaea;p__Euryarchaeota;c__Methanobacteria;o__Methanobacteriales;f__Methanobacteriaceae;g__Methanobrevibacter_A;s__Methanobrevibacter_A smithii	#N/A	0.9417	0.0267	0.0316	4	NA	Virus	9	1		Virus	Virus	33.75	Virus	lytic	low quality draft	Virus	1	0.007	1	dsDNAphage	5	22.9	Virus	phage	category 2 (somewhat sure)	3			13.7452	gene_1-gene_47:7.36433137740837	gene_1-gene_40:2.23085030235438		Virus
GPD|uvig_178408	52764	CRISPR_6@GUT_GENOME238957_15_4	GUT_GENOME238957	d__Archaea;p__Euryarchaeota;c__Methanobacteria;o__Methanobacteriales;f__Methanobacteriaceae;g__Methanobrevibacter_A;s__Methanobrevibacter_A smithii_A	#N/A	0.9529	0.0284	0.0187	6	NA	Virus	9	2		Virus	Virus	14.96	Virus	lysogenic	complete circular	Virus	0.98	0	0.98	dsDNAphage	4	21.8	Virus	phage	category 3 (not so sure)				23.5702	gene_1-gene_76:12.09662544244920	gene_1-gene_75:6.23519368917959	gene_39-gene_76:2.41846310661368	Not a virus
GPD|uvig_178441	35575	CRISPR_8@GUT_GENOME263902_25_39	GUT_GENOME263902	d__Archaea;p__Euryarchaeota;c__Methanobacteria;o__Methanobacteriales;f__Methanobacteriaceae;g__Methanobrevibacter_A;s__Methanobrevibacter_A smithii	#N/A	0.9476	0.0302	0.0222	5	NA	Virus	7	0		Virus	Virus	9.18	Virus	lytic	low quality draft	Virus	1	0.013	1	dsDNAphage	4	35.1	Virus	phage	category 2 (somewhat sure)	2			10.8427	gene_3-gene_38:3.44488656165677			Virus
GPD|uvig_183331	39649	CRISPR_2@GUT_GENOME264533_58_1	GUT_GENOME264533	d__Archaea;p__Euryarchaeota;c__Methanobacteria;o__Methanobacteriales;f__Methanobacteriaceae;g__Methanobrevibacter_A;s__Methanobrevibacter_A smithii	#N/A	0.9215	0.0318	0.0466	5	NA	Virus	10	2		Virus	Virus	23.4	Virus	lytic	complete circular	Virus	0.973	0	0.973	dsDNAphage	7	24.4	Virus	phage	category 2 (somewhat sure)	4			13.8159	5.01683			Virus
GPD|uvig_185017	42229	CRISPR_6@GUT_GENOME273866_45_10	GUT_GENOME273866	d__Archaea;p__Euryarchaeota;c__Methanobacteria;o__Methanobacteriales;f__Methanobacteriaceae;g__Methanobrevibacter_A;s__Methanobrevibacter_A smithii	#N/A	0.9401	0.0262	0.0337	6	NA	provirus	9	2		Virus	Virus	8.95	Virus	#N/A	#N/A	Not a virus	0.987	0	0.987	dsDNAphage	4	19.4	Virus	phage	category 2 (somewhat sure)	1			15.4886	gene_1-gene_57:11.16975846551812		gene_30-gene_52:3.19089780360907	Virus
GPD|uvig_185256	54986	CRISPR_4@GUT_GENOME259830_12_32	GUT_GENOME259830	d__Archaea;p__Euryarchaeota;c__Methanobacteria;o__Methanobacteriales;f__Methanobacteriaceae;g__Methanobrevibacter_A;s__Methanobrevibacter_A smithii	#N/A	0.9715	0.0178	0.0107	1	NA	Virus	4	3		Virus	Virus	24.58	Virus	lytic	medium quality draft	Virus	0.973	0.013	0.973	dsDNAphage	2	18.8	Virus	phage	category 2 (somewhat sure)	1			gene_3-gene_67:24.21857920494713	gene_31-gene_67:5.75949511768089			Virus
GPD|uvig_191218	11645	CRISPR_4@GUT_GENOME259830_12_1	GUT_GENOME259830	d__Archaea;p__Euryarchaeota;c__Methanobacteria;o__Methanobacteriales;f__Methanobacteriaceae;g__Methanobrevibacter_A;s__Methanobrevibacter_A smithii	#N/A	0.935	0.031	0.034	2	NA	Virus	3	0		Virus	Virus	13.19	Virus	lytic	low quality draft	Virus	1	0.307	1	dsDNAphage	2	23.8	Virus	phage	category 2 (somewhat sure)	3			5.83734	gene_6-gene_19:3.71618787076852			Virus
GPD|uvig_195409	25869	CRISPR_1@GUT_GENOME218694_90_3	GUT_GENOME218694	d__Archaea;p__Euryarchaeota;c__Methanobacteria;o__Methanobacteriales;f__Methanobacteriaceae;g__Methanobrevibacter_A;s__Methanobrevibacter_A smithii	#N/A	0.9563	0.0222	0.0215	6	NA	Virus	6	1		Virus	Virus	17.22	Virus	lytic	low quality draft	Virus	0.993	0.04	0.993	dsDNAphage	4	14.3	Virus	phage	category 2 (somewhat sure)	1			gene_1-gene_40:13.07543010238160	gene_1-gene_40:8.52820319361995		gene_22-gene_40:2.68298653102055	Virus
GPD|uvig_196446	34215	CRISPR_5@GUT_GENOME235230_27_4	GUT_GENOME235230	d__Archaea;p__Euryarchaeota;c__Methanobacteria;o__Methanobacteriales;f__Methanobacteriaceae;g__Methanobrevibacter_A;s__Methanobrevibacter_A smithii	#N/A	0.9344	0.03	0.0356	4	NA	Virus	8	1		Virus	Virus	16.68	Virus	lytic	low quality draft	Virus	1	0.107	1	dsDNAphage	5	22.2	Virus	phage	category 2 (somewhat sure)	3			12.8998	6.16338	3.04443	gene_29-gene_46:2.84208727518166	Virus
GPD|uvig_204047	40733	CRISPR_8@GUT_GENOME282407_15_17	GUT_GENOME282407	d__Archaea;p__Euryarchaeota;c__Methanobacteria;o__Methanobacteriales;f__Methanobacteriaceae;g__Methanobrevibacter_A;s__Methanobrevibacter_A smithii_A	#N/A	0.9499	0.0286	0.0215	4	NA	Virus	8	1		Virus	Virus	17.62	Virus	lytic	low quality draft	Virus	1	0.033	1	dsDNAphage	5	18.6	Virus	phage	category 2 (somewhat sure)	3			15.8447	gene_6-gene_32:8.57592898683904	gene_13-gene_56:2.58293029590202	gene_1-gene_30:3.46329717044308	Virus
GPD|uvig_204276	65823	CRISPR_1@GUT_GENOME284001_2_84	GUT_GENOME284001	d__Archaea;p__Euryarchaeota;c__Methanobacteria;o__Methanobacteriales;f__Methanobacteriaceae;g__Methanobrevibacter_A;s__Methanobrevibacter_A smithii	#N/A	0.76	0.0932	0.1468	NA	NA	provirus	4	11		Virus	Uncertain - plasmid or chromosomal	-6.63	Not a virus	provirus	provirus	provirus	0.953	0	0.953	dsDNAphage	2	16.3	Virus	phage	category 2 (somewhat sure)	1			gene_6-gene_77:25.63161595246259	gene_8-gene_43:6.12454097337214;gene_64-gene_77:2.02502597607531			Virus
GPD|uvig_204331	12202	CRISPR_5@GUT_GENOME215821_25_4	GUT_GENOME215821	d__Archaea;p__Thermoplasmatota;c__Thermoplasmata;o__Methanomassiliicoccales;f__Methanomassiliicoccaceae;g__Methanomassiliicoccus_A;s__Methanomassiliicoccus_A intestinalis	#N/A	0.9786	0.0135	0.0079	3	NA	Virus	5	0		Virus	Virus	18.25	Virus	lytic	medium quality draft	Virus	0.993	0.38	0.993	dsDNAphage	4	25	Virus	phage	category 2 (somewhat sure)	2			6.65502	gene_1-gene_10:2.05614124373288			Virus
GPD|uvig_206389	10767	CRISPR_6@GUT_GENOME273866_45_10	GUT_GENOME273866	d__Archaea;p__Euryarchaeota;c__Methanobacteria;o__Methanobacteriales;f__Methanobacteriaceae;g__Methanobrevibacter_A;s__Methanobrevibacter_A smithii	#N/A	0.916	0.0513	0.0326	2	NA	Virus	3	0		Virus	Virus	13.19	Virus	lytic	low quality draft	Virus	1	0.36	1	dsDNAphage	2	19	Virus	phage	category 2 (somewhat sure)	3			5.46435	gene_1-gene_15:4.27047481594660			Virus
GPD|uvig_208836	12137	CRISPR_6@GUT_GENOME252492_10_27	GUT_GENOME252492	d__Archaea;p__Euryarchaeota;c__Methanobacteria;o__Methanobacteriales;f__Methanobacteriaceae;g__Methanobrevibacter_A;s__Methanobrevibacter_A smithii	#N/A	0.948	0.033	0.019	2	NA	Virus	3	1		Virus	Virus	12.75	Virus	lytic	low quality draft	Virus	0.987	0.1	0.987	dsDNAphage	2	21.7	Virus	phage	category 2 (somewhat sure)	3			gene_1-gene_17:6.31922831386556	gene_4-gene_17:5.05416574728038		gene_6-gene_20:2.58124455128673	Virus
GPD|uvig_209938	16915	CRISPR_4@GUT_GENOME259830_12_1	GUT_GENOME259830	d__Archaea;p__Euryarchaeota;c__Methanobacteria;o__Methanobacteriales;f__Methanobacteriaceae;g__Methanobrevibacter_A;s__Methanobrevibacter_A smithii	#N/A	0.9331	0.0446	0.0223	3	NA	Virus	4	2		Virus	Virus	13.4	Virus	lytic	low quality draft	Virus	0.98	0.027	0.98	dsDNAphage	5	30.4	Virus	phage	category 2 (somewhat sure)	2			4.87982	gene_8-gene_19:2.50764763092294			Virus
GPD|uvig_220840	36401	CRISPR_6@GUT_GENOME273866_45_10	GUT_GENOME273866	d__Archaea;p__Euryarchaeota;c__Methanobacteria;o__Methanobacteriales;f__Methanobacteriaceae;g__Methanobrevibacter_A;s__Methanobrevibacter_A smithii	#N/A	0.9406	0.0291	0.0302	4	NA	Virus	9	0		Virus	Virus	26.98	Virus	lytic	low quality draft	Virus	0.993	0.013	0.993	dsDNAphage	4	17.3	Virus	phage	category 2 (somewhat sure)	2			14.5753	gene_1-gene_30:10.07607112994432	gene_9-gene_53:2.76767782357791	gene_1-gene_24:3.07523026240171	Virus
GPD|uvig_245464	53569	CRISPR_2@GUT_GENOME266751_6_51	GUT_GENOME266751	d__Archaea;p__Euryarchaeota;c__Methanobacteria;o__Methanobacteriales;f__Methanobacteriaceae;g__Methanobrevibacter_A;s__Methanobrevibacter_A smithii	#N/A	0.9038	0.0425	0.0537	NA	NA	provirus	8	2		Virus	Virus	22.39	Virus	lytic	high quality draft	Virus	0.993	0	0.993	dsDNAphage	5	20.8	Virus	phage	category 2 (somewhat sure)	1			25.7587	gene_2-gene_70:12.07797502847056			Virus
GPD|uvig_259726	28544	CRISPR_2@GUT_GENOME264533_58_1	GUT_GENOME264533	d__Archaea;p__Euryarchaeota;c__Methanobacteria;o__Methanobacteriales;f__Methanobacteriaceae;g__Methanobrevibacter_A;s__Methanobrevibacter_A smithii	#N/A	0.9483	0.0259	0.0258	2	NA	Virus	6	1		Virus	Virus	12.35	Virus	#N/A	#N/A	Not a virus	0.94	0	0.94	dsDNAphage	4	17.6	Virus	phage	category 2 (somewhat sure)	1			10.1069	gene_1-gene_30:4.60788345237192		gene_2-gene_16:4.25191998305310	Virus
GPD|uvig_281916	37520	CRISPR_8@GUT_GENOME263902_25_39	GUT_GENOME263902	d__Archaea;p__Euryarchaeota;c__Methanobacteria;o__Methanobacteriales;f__Methanobacteriaceae;g__Methanobrevibacter_A;s__Methanobrevibacter_A smithii	#N/A	0.9369	0.0273	0.0357	4	NA	Virus	9	1		Virus	Virus	31.94	Virus	lytic	complete circular	Virus	0.987	0.007	0.987	dsDNAphage	5	22.4	Virus	phage	category 2 (somewhat sure)	3			gene_2-gene_47:12.87698614794992	gene_2-gene_47:6.14051246208790	gene_6-gene_46:2.38120031969165		Virus
GPD|uvig_299364	10097	CRISPR_6@GUT_GENOME273866_45_10	GUT_GENOME273866	d__Archaea;p__Euryarchaeota;c__Methanobacteria;o__Methanobacteriales;f__Methanobacteriaceae;g__Methanobrevibacter_A;s__Methanobrevibacter_A smithii	#N/A	0.9517	0.0217	0.0266	1	NA	Virus	3	0		Virus	Virus	10.4	Virus	lytic	low quality draft	Virus	0.993	0.493	0.993	dsDNAphage	2	13.6	Virus	phage	category 3 (not so sure)				5.28814	4.38316			Not a virus
GPD|uvig_305526	94861	CRISPR_2@GUT_GENOME093679_1_29	GUT_GENOME093679	d__Archaea;p__Euryarchaeota;c__Methanobacteria;o__Methanobacteriales;f__Methanobacteriaceae;g__Methanobrevibacter_A;s__Methanobrevibacter_A smithii	#N/A	0.9556	0.0293	0.0151	8	NA	Virus	12	2		Virus	Virus	24	Virus	lytic	medium quality draft	Virus	0.98	0	0.98	dsDNAphage	3	16.7	Virus	phage	category 2 (somewhat sure)	1	gene_10-gene_109:36.75304359687173	gene_10-gene_109:36.75304359687173	gene_10-gene_109:36.75304359687173	gene_10-gene_109:36.75304359687173	gene_10-gene_109:36.75304359687173	gene_10-gene_109:36.75304359687173	Virus
GPD|uvig_330919	34808	CRISPR_4@GUT_GENOME189860_46_19	GUT_GENOME189860	d__Archaea;p__Euryarchaeota;c__Methanobacteria;o__Methanobacteriales;f__Methanobacteriaceae;g__Methanobrevibacter_A;s__Methanobrevibacter_A smithii	#N/A	0.9392	0.029	0.0318	6	NA	Virus	8	3		Virus	Virus	15.65	Virus	lytic	low quality draft	Virus	0.993	0.02	0.993	dsDNAphage	4	30.6	Virus	phage	category 3 (not so sure)				gene_1-gene_34:10.46360885408019	gene_8-gene_34:6.34028180677808	2.03316		Not a virus
GPD|uvig_333147	51008	CRISPR_6@GUT_GENOME099122_9_35	GUT_GENOME099122	d__Archaea;p__Euryarchaeota;c__Methanobacteria;o__Methanobacteriales;f__Methanobacteriaceae;g__Methanobrevibacter_A;s__Methanobrevibacter_A smithii	#N/A	0.9584	0.0243	0.0173	1	NA	Virus	4	2		Virus	Virus	9.84	Virus	lytic	medium quality draft	Virus	0.993	0.013	0.993	dsDNAphage	2	17.2	Virus	phage	category 2 (somewhat sure)	1			24.2488	gene_30-gene_65:8.54650487662200	gene_1-gene_62:3.38989844895018	gene_34-gene_45:2.26376338895939	Virus
GPD|uvig_338096	46208	CRISPR_6@GUT_GENOME273866_45_10	GUT_GENOME273866	d__Archaea;p__Euryarchaeota;c__Methanobacteria;o__Methanobacteriales;f__Methanobacteriaceae;g__Methanobrevibacter_A;s__Methanobrevibacter_A smithii	#N/A	0.95	0.0257	0.0242	7	NA	Virus	8	2		Virus	Virus	25.06	Virus	lytic	low quality draft	Virus	0.973	0.02	0.973	dsDNAphage	5	15.4	Virus	phage	category 2 (somewhat sure)	1			21.1094	gene_10-gene_64:12.33118906006344		gene_10-gene_39:2.43480091293621	Virus
GPD|uvig_338375	17597	CRISPR_6@GUT_GENOME039548_19_26	GUT_GENOME039548	d__Archaea;p__Euryarchaeota;c__Methanobacteria;o__Methanobacteriales;f__Methanobacteriaceae;g__Methanobrevibacter_A;s__Methanobrevibacter_A smithii	#N/A	0.9413	0.0315	0.0272	4	NA	Virus	4	0		Virus	Virus	17.4	Virus	lytic	low quality draft	Virus	1	0.373	1	dsDNAphage	5	22.2	Virus	phage	category 2 (somewhat sure)	3			8.64087	gene_2-gene_26:2.93183218073079			Virus
GPD|uvig_351915	53944	CRISPR_4@GUT_GENOME153214_10_19	GUT_GENOME153214	d__Archaea;p__Euryarchaeota;c__Methanobacteria;o__Methanobacteriales;f__Methanobacteriaceae;g__Methanobrevibacter_A;s__Methanobrevibacter_A smithii	#N/A	0.9397	0.0439	0.0165	1	NA	Virus	4	1		Virus	Virus	12.11	Virus	lytic	complete circular	Virus	1	0.007	1	dsDNAphage	1	18.6	Virus	phage	category 2 (somewhat sure)	1			24.8574	gene_2-gene_39:8.19986721784009	gene_3-gene_70:4.04628878842851		Virus
GPD|uvig_355152	24951	CRISPR_8@GUT_GENOME263902_25_39	GUT_GENOME263902	d__Archaea;p__Euryarchaeota;c__Methanobacteria;o__Methanobacteriales;f__Methanobacteriaceae;g__Methanobrevibacter_A;s__Methanobrevibacter_A smithii	#N/A	0.9418	0.0249	0.0333	2	NA	Virus	5	0		Virus	Virus	11.14	Virus	lytic	low quality draft	Virus	0.987	0.033	0.987	dsDNAphage	2	19.2	Virus	phage	category 3 (not so sure)				6.00247	gene_1-gene_21:3.09431425461304			Not a virus
GPD|uvig_365250	16561	CRISPR_6@GUT_GENOME273866_45_10	GUT_GENOME273866	d__Archaea;p__Euryarchaeota;c__Methanobacteria;o__Methanobacteriales;f__Methanobacteriaceae;g__Methanobrevibacter_A;s__Methanobrevibacter_A smithii	#N/A	0.9348	0.0411	0.0241	2	NA	Virus	3	1		Virus	Virus	16.3	Virus	lytic	low quality draft	Virus	1	0.047	1	dsDNAphage	2	20.7	Virus	phage	category 2 (somewhat sure)	3			8.44192	gene_2-gene_26:6.92918467332382			Virus
GPD|uvig_382630	18645	CRISPR_6@GUT_GENOME268814_20_9	GUT_GENOME268814	d__Archaea;p__Euryarchaeota;c__Methanobacteria;o__Methanobacteriales;f__Methanobacteriaceae;g__Methanobrevibacter_A;s__Methanobrevibacter_A smithii	#N/A	0.9436	0.0395	0.0169	2	NA	Virus	3	1		Virus	Virus	15.23	Virus	lytic	low quality draft	Virus	0.973	0	0.973	dsDNAphage	3	14.7	Virus	phage	category 2 (somewhat sure)	3			9.6868	gene_4-gene_31:8.20048772641112		gene_6-gene_25:2.70472996892390	Virus
GPD|uvig_382962	77031	CRISPR_6@GUT_GENOME272466_11_1	GUT_GENOME272466	d__Archaea;p__Euryarchaeota;c__Methanobacteria;o__Methanobacteriales;f__Methanobacteriaceae;g__Methanobrevibacter_A;s__Methanobrevibacter_A smithii	1	0.0479	0.1125	0.8396	NA	NA	Not a virus	1	34		Virus	Chromosome	-17.63	Not a virus	#N/A	#N/A	Not a virus	#N/A	#N/A	#N/A	#N/A	#N/A	#N/A	Not a virus										Not a virus
GPD|uvig_384462	54697	CRISPR_1@GUT_GENOME218694_90_3	GUT_GENOME218694	d__Archaea;p__Euryarchaeota;c__Methanobacteria;o__Methanobacteriales;f__Methanobacteriaceae;g__Methanobrevibacter_A;s__Methanobrevibacter_A smithii	#N/A	0.9463	0.0272	0.0265	7	NA	Virus	9	4		Virus	Virus	19.29	Virus	lytic	low quality draft	Virus	0.96	0.027	0.96	dsDNAphage	5	13.3	Virus	phage	category 2 (somewhat sure)	1			21.8216	gene_1-gene_72:12.30859440981952	gene_4-gene_45:2.02153843055402	gene_44-gene_64:2.51112762904902	Virus
GPD|uvig_417961	26306	CRISPR_3@GUT_GENOME001966_77_46	GUT_GENOME001966	d__Archaea;p__Euryarchaeota;c__Methanobacteria;o__Methanobacteriales;f__Methanobacteriaceae;g__Methanobrevibacter_A;s__Methanobrevibacter_A smithii	#N/A	0.9526	0.034	0.0133	7	NA	Virus	18	0		Virus	Virus	61.8	Virus	lytic	low quality draft	Virus	0.987	0	0.987	dsDNAphage	10	61.1	Virus	phage	category 2 (somewhat sure)	3			5.31037			gene_19-gene_35:3.45478925457350	Virus
GPD|uvig_418233	39081	CRISPR_6@GUT_GENOME273866_45_10	GUT_GENOME273866	d__Archaea;p__Euryarchaeota;c__Methanobacteria;o__Methanobacteriales;f__Methanobacteriaceae;g__Methanobrevibacter_A;s__Methanobrevibacter_A smithii	#N/A	0.9351	0.0333	0.0316	4	NA	Virus	8	2		Virus	Virus	19.78	Virus	lytic	complete circular	Virus	0.993	0.013	0.993	dsDNAphage	4	22	Virus	phage	category 2 (somewhat sure)	3			14.1546	gene_2-gene_50:7.18898587497748			Virus
GPD|uvig_441795	46287	CRISPR_5@GUT_GENOME235230_27_4	GUT_GENOME235230	d__Archaea;p__Euryarchaeota;c__Methanobacteria;o__Methanobacteriales;f__Methanobacteriaceae;g__Methanobrevibacter_A;s__Methanobrevibacter_A smithii	#N/A	0.9036	0.0381	0.0583	NA	NA	provirus	10	2		Virus	Virus	14.6	Virus	lytic	low quality draft	Virus	0.993	0.013	0.993	dsDNAphage	4	21.4	Virus	phage	category 2 (somewhat sure)	2			14.1849	gene_1-gene_54:5.80013010684207	gene_7-gene_46:2.08911921109155		Virus
GPD|uvig_447134	39152	CRISPR_2@GUT_GENOME256439_3_20	GUT_GENOME256439	d__Archaea;p__Euryarchaeota;c__Methanobacteria;o__Methanobacteriales;f__Methanobacteriaceae;g__Methanobrevibacter_A;s__Methanobrevibacter_A smithii	#N/A	0.951	0.0247	0.0244	4	NA	Virus	10	1		Virus	Virus	19.65	Virus	lytic	low quality draft	Virus	1	0.033	1	dsDNAphage	4	20	Virus	phage	category 2 (somewhat sure)	2			15.0178	gene_24-gene_53:10.00129900280175	gene_1-gene_46:2.82097931906146	gene_30-gene_49:3.07903181993691	Virus
GPD|uvig_487713	41248	CRISPR_8@GUT_GENOME118976_8_12	GUT_GENOME118976	d__Archaea;p__Euryarchaeota;c__Methanobacteria;o__Methanobacteriales;f__Methanobacteriaceae;g__Methanobrevibacter_A;s__Methanobrevibacter_A smithii	#N/A	0.9461	0.0305	0.0235	8	NA	provirus	9	3		Virus	Uncertain - viral or bacterial	-4.36	Not a virus	lysogenic	low quality draft	Virus	0.973	0	0.973	dsDNAphage	7	26.9	Virus	phage	category 2 (somewhat sure)				17.7317	gene_1-gene_28:7.62645645868340;gene_39-gene_54:2.15882677475727			Virus
GPD|uvig_539350	25507	CRISPR_5@GUT_GENOME104378_7_17	GUT_GENOME104378	d__Archaea;p__Euryarchaeota;c__Methanobacteria;o__Methanobacteriales;f__Methanobacteriaceae;g__Methanobrevibacter_A;s__Methanobrevibacter_A smithii_A	#N/A	0.9708	0.0181	0.0111	5	NA	Virus	9	0		Virus	Virus	23.2	Virus	lytic	low quality draft	Virus	1	0	1	dsDNAphage	2	29.2	Virus	phage	category 2 (somewhat sure)	1			9.51327	gene_6-gene_24:4.43374953386176			Virus
GPD|uvig_544466	24264	CRISPR_1@GUT_GENOME218694_90_3	GUT_GENOME218694	d__Archaea;p__Euryarchaeota;c__Methanobacteria;o__Methanobacteriales;f__Methanobacteriaceae;g__Methanobrevibacter_A;s__Methanobrevibacter_A smithii	#N/A	0.9462	0.0272	0.0266	5	NA	provirus	5	2		Virus	Uncertain - viral or bacterial	-2.78	Not a virus	#N/A	#N/A	Not a virus	0.893	0	0.893	dsDNAphage	3	15.8	Virus	phage	category 2 (somewhat sure)	1			gene_1-gene_39:7.73104798442725	gene_8-gene_35:5.53558632624569		gene_3-gene_31:3.14710846694405	Virus
GPD|uvig_545215	50913	CRISPR_2@GUT_GENOME256439_3_20	GUT_GENOME256439	d__Archaea;p__Euryarchaeota;c__Methanobacteria;o__Methanobacteriales;f__Methanobacteriaceae;g__Methanobrevibacter_A;s__Methanobrevibacter_A smithii	#N/A	0.9365	0.0332	0.0304	7	NA	Virus	9	2		Virus	Virus	18.04	Virus	lytic	low quality draft	Virus	0.96	0	0.96	dsDNAphage	5	15.9	Virus	phage	category 2 (somewhat sure)	1			21.0132	gene_2-gene_68:13.22005446229734		gene_6-gene_29:2.82289219063746	Virus
GPD|uvig_552052	37633	CRISPR_2@GUT_GENOME264533_58_1	GUT_GENOME264533	d__Archaea;p__Euryarchaeota;c__Methanobacteria;o__Methanobacteriales;f__Methanobacteriaceae;g__Methanobrevibacter_A;s__Methanobrevibacter_A smithii	#N/A	0.9191	0.0338	0.0471	4	NA	Virus	9	2		Virus	Virus	21.4	Virus	lytic	low quality draft	Virus	0.973	0	0.973	dsDNAphage	6	20.9	Virus	phage	category 2 (somewhat sure)	3			12.9588	gene_11-gene_35:7.89422978463788	2.73265		Virus
GPD|uvig_552115	24133	CRISPR_2@GUT_GENOME265776_7_22	GUT_GENOME265776	d__Archaea;p__Euryarchaeota;c__Methanobacteria;o__Methanobacteriales;f__Methanobacteriaceae;g__Methanobrevibacter_A;s__Methanobrevibacter_A smithii	#N/A	0.8553	0.0497	0.095	NA	NA	provirus	4	3		Virus	Uncertain - plasmid or chromosomal	5.76	Not a virus	#N/A	#N/A	Not a virus	0.98	0.02	0.98	dsDNAphage	3	20.6	Virus	phage	category 2 (somewhat sure)	3			gene_7-gene_34:9.24810994924423	gene_8-gene_31:7.67809795352083		gene_9-gene_29:4.39743428845266	Virus
GPD|uvig_552897	38969	CRISPR_2@GUT_GENOME264533_58_1	GUT_GENOME264533	d__Archaea;p__Euryarchaeota;c__Methanobacteria;o__Methanobacteriales;f__Methanobacteriaceae;g__Methanobrevibacter_A;s__Methanobrevibacter_A smithii	#N/A	0.9368	0.0303	0.0329	5	NA	Virus	10	1		Virus	Virus	23.4	Virus	lytic	complete circular	Virus	0.973	0	0.973	dsDNAphage	7	22.2	Virus	phage	category 2 (somewhat sure)	4			gene_1-gene_45:15.26390173724580	gene_2-gene_28:8.78128276146654	gene_5-gene_46:2.53213682527727	gene_3-gene_26:4.22001285835822	Virus
GPD|uvig_558240	29238	CRISPR_4@GUT_GENOME105435_8_53	GUT_GENOME105435	d__Archaea;p__Euryarchaeota;c__Methanobacteria;o__Methanobacteriales;f__Methanobacteriaceae;g__Methanobrevibacter_A;s__Methanobrevibacter_A smithii	#N/A	0.9314	0.0345	0.0341	8	NA	Virus	9	1		Virus	Virus	11.62	Virus	lytic	low quality draft	Virus	0.973	0.02	0.973	dsDNAphage	6	31.4	Virus	phage	category 2 (somewhat sure)	1			gene_1-gene_36:9.97802813873622	gene_1-gene_25:6.64287793448055			Virus
GPD|uvig_558467	38633	CRISPR_2@GUT_GENOME264533_58_1	GUT_GENOME264533	d__Archaea;p__Euryarchaeota;c__Methanobacteria;o__Methanobacteriales;f__Methanobacteriaceae;g__Methanobrevibacter_A;s__Methanobrevibacter_A smithii	#N/A	0.9339	0.0289	0.0372	5	NA	Virus	10	1		Virus	Virus	21.54	Virus	lytic	complete circular	Virus	0.967	0	0.967	dsDNAphage	7	23.3	Virus	phage	category 2 (somewhat sure)	4			gene_2-gene_44:14.38496585897340	gene_8-gene_31:7.39064076504612		gene_9-gene_29:4.10997709997796	Virus
GPD|uvig_558965	39703	CRISPR_4@GUT_GENOME073874_22_8	GUT_GENOME073874	d__Archaea;p__Euryarchaeota;c__Methanobacteria;o__Methanobacteriales;f__Methanobacteriaceae;g__Methanobrevibacter_A;s__Methanobrevibacter_A smithii	#N/A	0.7293	0.1124	0.1584	NA	NA	provirus	10	4		Virus	Uncertain - viral or bacterial	2.46	Not a virus	lytic	low quality draft	Virus	0.98	0	0.98	dsDNAphage	6	25.4	Virus	phage	category 2 (somewhat sure)	1			16.2764	gene_8-gene_60:6.10678853292432	gene_10-gene_52:2.38462224885447		Virus
GPD|uvig_565281	15531	CRISPR_1@GUT_GENOME143494_1_51	GUT_GENOME143494	d__Archaea;p__Euryarchaeota;c__Methanobacteria;o__Methanobacteriales;f__Methanobacteriaceae;g__Methanosphaera;s__Methanosphaera stadtmanae	#N/A	0.9539	0.0311	0.0149	3	NA	Virus	4	0		Virus	Virus	17.03	Virus	lytic	low quality draft	Virus	0.967	0.007	0.967	dsDNAphage	2	19	Virus	phage	category 2 (somewhat sure)	3			6.60922	gene_1-gene_13:4.55800429371103		gene_1-gene_13:2.11101962955000	Virus
GPD|uvig_565629	52324	CRISPR_1@GUT_GENOME218694_90_3	GUT_GENOME218694	d__Archaea;p__Euryarchaeota;c__Methanobacteria;o__Methanobacteriales;f__Methanobacteriaceae;g__Methanobrevibacter_A;s__Methanobrevibacter_A smithii	#N/A	0.9443	0.0281	0.0276	8	NA	Virus	9	1		Virus	Virus	19.77	Virus	lytic	low quality draft	Virus	0.933	0	0.933	dsDNAphage	5	15.4	Virus	phage	category 2 (somewhat sure)	1			19.2499	11.3534			Virus
GPD|uvig_566125	11636	CRISPR_4@GUT_GENOME259830_12_1	GUT_GENOME259830	d__Archaea;p__Euryarchaeota;c__Methanobacteria;o__Methanobacteriales;f__Methanobacteriaceae;g__Methanobrevibacter_A;s__Methanobrevibacter_A smithii	#N/A	0.9011	0.0317	0.0673	2	NA	Virus	3	1		Virus	Virus	15.92	Virus	lytic	low quality draft	Virus	1	0.833	1	dsDNAphage	2	23.8	Virus	phage	category 2 (somewhat sure)	2			6.21945	gene_4-gene_19:4.57309901310640			Virus
GPD|uvig_580462	36869	CRISPR_3@GUT_GENOME157249_122_6	GUT_GENOME157249	d__Archaea;p__Thermoplasmatota;c__Thermoplasmata;o__Methanomassiliicoccales;f__Methanomethylophilaceae;g__UBA71;s__	#N/A	0.9783	0.014	0.0077	5	NA	Virus	13	2		Virus	Virus	22.83	Virus	lysogenic	low quality draft	Virus	1	0.073	1	dsDNAphage	7	22.2	Virus	phage	category 2 (somewhat sure)	4			23.7642	gene_29-gene_71:16.07677941725030	5.80252	gene_30-gene_60:13.16206169806664	Virus
GPD|uvig_582667	12392	CRISPR_1@GUT_GENOME218694_90_3	GUT_GENOME218694	d__Archaea;p__Euryarchaeota;c__Methanobacteria;o__Methanobacteriales;f__Methanobacteriaceae;g__Methanobrevibacter_A;s__Methanobrevibacter_A smithii	#N/A	0.9147	0.0507	0.0346	3	NA	Virus	3	0		Virus	Virus	8.74	Virus	lytic	low quality draft	Virus	1	0.033	1	dsDNAphage	2	19	Virus	phage	category 2 (somewhat sure)	1			6.60922	gene_7-gene_19:3.09939877176638			Virus
GPD|uvig_584620	101696	CRISPR_6@GUT_GENOME039548_19_28	GUT_GENOME039548	d__Archaea;p__Euryarchaeota;c__Methanobacteria;o__Methanobacteriales;f__Methanobacteriaceae;g__Methanobrevibacter_A;s__Methanobrevibacter_A smithii	#N/A	0.9508	0.0339	0.0153	5	NA	Virus	12	2		Virus	Virus	25.52	Virus	lytic	medium quality draft	Virus	0.987	0	0.987	dsDNAphage	3	16.2	Virus	phage	category 2 (somewhat sure)	1	gene_10-gene_109:35.11334421880112	gene_10-gene_109:35.11334421880112	gene_10-gene_109:35.11334421880112	gene_10-gene_109:35.11334421880112	gene_10-gene_109:35.11334421880112	gene_10-gene_109:35.11334421880112	Virus
GPD|uvig_587908	37871	CRISPR_3@GUT_GENOME090367_16_1	GUT_GENOME090367	d__Archaea;p__Euryarchaeota;c__Methanobacteria;o__Methanobacteriales;f__Methanobacteriaceae;g__Methanobrevibacter_A;s__Methanobrevibacter_A smithii_A	#N/A	0.9594	0.0265	0.0141	1	NA	Virus	2	1		Virus	Uncertain - viral or bacterial	3.44	Not a virus	#N/A	#N/A	Not a virus	0.987	0.007	0.987	dsDNAphage	2	17.9	Virus	phage	category 2 (somewhat sure)	1			14.264	gene_1-gene_10:2.29416158280352			Virus
GPD|uvig_591342	53082	CRISPR_1@GUT_GENOME218694_90_3	GUT_GENOME218694	d__Archaea;p__Euryarchaeota;c__Methanobacteria;o__Methanobacteriales;f__Methanobacteriaceae;g__Methanobrevibacter_A;s__Methanobrevibacter_A smithii	#N/A	0.9348	0.0316	0.0336	NA	NA	provirus*	9	2		Virus	Virus	27.14	Virus	lytic	medium quality draft	Virus	1	0.007	1	dsDNAphage	5	17.1	Virus	phage	category 2 (somewhat sure)	1			gene_4-gene_76:26.17051023194115	gene_4-gene_76:13.63461404436909		gene_64-gene_75:2.10924255623102	Virus
GPD|uvig_591350	37178	CRISPR_1@GUT_GENOME014213_16_2	GUT_GENOME014213	d__Archaea;p__Thermoplasmatota;c__Thermoplasmata;o__Methanomassiliicoccales;f__Methanomethylophilaceae;g__UBA71;s__	#N/A	0.9782	0.0142	0.0076	5	NA	Virus	12	3		Virus	Virus	13.74	Virus	lysogenic	complete circular	Virus	0.993	0.053	0.993	dsDNAphage	7	28	Virus	phage	category 2 (somewhat sure)	4			gene_2-gene_74:24.64053138365819	gene_2-gene_56:17.09170018538789	6.14602	gene_24-gene_42:11.52173176944419	Virus
GPD|uvig_59249	37941	CRISPR_8@GUT_GENOME263902_25_39	GUT_GENOME263902	d__Archaea;p__Euryarchaeota;c__Methanobacteria;o__Methanobacteriales;f__Methanobacteriaceae;g__Methanobrevibacter_A;s__Methanobrevibacter_A smithii	#N/A	0.9315	0.0357	0.0328	4	NA	Virus	8	1		Virus	Virus	29.25	Virus	lytic	complete circular	Virus	0.993	0.013	0.993	dsDNAphage	5	24.4	Virus	phage	category 2 (somewhat sure)	3			gene_1-gene_45:12.43299482683726	gene_1-gene_45:5.76105848278653	gene_3-gene_42:2.25312669706553		Virus
GPD|uvig_593340	23440	CRISPR_2@GUT_GENOME266751_6_51	GUT_GENOME266751	d__Archaea;p__Euryarchaeota;c__Methanobacteria;o__Methanobacteriales;f__Methanobacteriaceae;g__Methanobrevibacter_A;s__Methanobrevibacter_A smithii	#N/A	0.2491	0.1704	0.5804	NA	NA	provirus	3	3		Virus	Uncertain - plasmid or chromosomal	2.34	Not a virus	#N/A	#N/A	Not a virus	0.993	0.007	0.993	dsDNAphage	2	21.6	Virus	phage	category 2 (somewhat sure)	1			gene_5-gene_35:10.62026289731069	gene_2-gene_30:6.11875352916403		gene_5-gene_22:4.24355767348788	Virus
GPD|uvig_593635	12157	CRISPR_1@GUT_GENOME218694_90_3	GUT_GENOME218694	d__Archaea;p__Euryarchaeota;c__Methanobacteria;o__Methanobacteriales;f__Methanobacteriaceae;g__Methanobrevibacter_A;s__Methanobrevibacter_A smithii	#N/A	0.9466	0.0328	0.0206	3	NA	Virus	3	0		Virus	Virus	8.74	Virus	lytic	low quality draft	Virus	0.993	0.08	0.993	dsDNAphage	2	19	Virus	phage	category 2 (somewhat sure)	1			6.60922	gene_3-gene_15:3.09939877176638			Virus
GPD|uvig_594210	25705	CRISPR_2@GUT_GENOME270877_10_1	GUT_GENOME270877	d__Archaea;p__Euryarchaeota;c__Methanobacteria;o__Methanobacteriales;f__Methanobacteriaceae;g__Methanobrevibacter_A;s__Methanobrevibacter_A smithii	#N/A	0.9538	0.0274	0.0188	7	NA	Virus	8	0		Virus	Virus	8.86	Virus	lytic	low quality draft	Virus	0.973	0.007	0.973	dsDNAphage	5	21.6	Virus	phage	category 2 (somewhat sure)	1			17.0552	gene_21-gene_49:6.90147231830486;gene_1-gene_10:2.04780068330975	gene_1-gene_48:3.23372003367011	gene_19-gene_49:2.52981855214717	Virus
GPD|uvig_595957	72281	#N/A	#N/A	#N/A	#N/A	0.9629	0.0212	0.016	5	NA	Virus	12	0		Virus	Virus	28.73	Virus	lytic	low quality draft	Virus	0.993	0	0.993	dsDNAphage	5	23.7	Virus	phage	category 2 (somewhat sure)	1			37.6149	gene_13-gene_98:25.68725814819637	gene_37-gene_98:2.99032881554463	gene_55-gene_98:7.03270506940256	Virus
GPD|uvig_597759	43369	CRISPR_4@GUT_GENOME073874_22_8	GUT_GENOME073874	d__Archaea;p__Euryarchaeota;c__Methanobacteria;o__Methanobacteriales;f__Methanobacteriaceae;g__Methanobrevibacter_A;s__Methanobrevibacter_A smithii	#N/A	0.9482	0.0307	0.0212	8	NA	Virus	12	1		Virus	Uncertain - viral or bacterial	6.86	Not a virus	lytic	low quality draft	Virus	0.987	0.007	0.987	dsDNAphage	5	26.6	Virus	phage	category 2 (somewhat sure)	1			22.1661	8.53834	gene_17-gene_63:2.83193954259124		Virus
GPD|uvig_598747	58506	CRISPR_8@GUT_GENOME282407_15_14	GUT_GENOME282407	d__Archaea;p__Euryarchaeota;c__Methanobacteria;o__Methanobacteriales;f__Methanobacteriaceae;g__Methanobrevibacter_A;s__Methanobrevibacter_A smithii_A	#N/A	0.9482	0.0347	0.0171	1	NA	Virus	3	4		Virus	Uncertain - viral or bacterial	-4.01	Not a virus	#N/A	#N/A	Not a virus	1	0.007	1	dsDNAphage	1	17.7	Virus	phage	category 2 (somewhat sure)	1			gene_2-gene_78:26.42719754451824	gene_32-gene_77:10.46278006844240	gene_11-gene_77:3.81815725971681	gene_37-gene_76:2.07543495457791	Virus
GPD|uvig_7979	12387	CRISPR_2@GUT_GENOME265776_7_22	GUT_GENOME265776	d__Archaea;p__Euryarchaeota;c__Methanobacteria;o__Methanobacteriales;f__Methanobacteriaceae;g__Methanobrevibacter_A;s__Methanobrevibacter_A smithii	#N/A	0.91	0.029	0.061	3	NA	Virus	3	0		Virus	Virus	9.84	Virus	lytic	low quality draft	Virus	1	0.627	1	dsDNAphage	3	31.2	Virus	phage	category 2 (somewhat sure)	3			6.28115	gene_1-gene_12:4.50677941148995			Virus
GPD|uvig_85096	11972	CRISPR_2@GUT_GENOME256439_3_20	GUT_GENOME256439	d__Archaea;p__Euryarchaeota;c__Methanobacteria;o__Methanobacteriales;f__Methanobacteriaceae;g__Methanobrevibacter_A;s__Methanobrevibacter_A smithii	#N/A	0.9257	0.0315	0.0427	3	NA	Virus	4	0		Virus	Virus	9.84	Virus	lytic	low quality draft	Virus	0.993	0.153	0.993	dsDNAphage	3	27.8	Virus	phage	category 2 (somewhat sure)	3			gene_1-gene_15:5.79812689503076	gene_5-gene_15:4.01061795792060			Virus
GPD|uvig_86060	40274	CRISPR_2@GUT_GENOME264533_58_1	GUT_GENOME264533	d__Archaea;p__Euryarchaeota;c__Methanobacteria;o__Methanobacteriales;f__Methanobacteriaceae;g__Methanobrevibacter_A;s__Methanobrevibacter_A smithii	#N/A	0.9327	0.032	0.0353	6	NA	Virus	11	1		Virus	Virus	25.22	Virus	lytic	complete circular	Virus	0.953	0	0.953	dsDNAphage	7	22	Virus	phage	category 2 (somewhat sure)	4			15.5455	gene_2-gene_30:9.67622406025001		gene_4-gene_29:4.61053286380660	Virus
HMP.158013734.contig105867_751	751	CRISPR_2@GUT_GENOME268063_5_1	GUT_GENOME268063	d__Archaea;p__Euryarchaeota;c__Methanobacteria;o__Methanobacteriales;f__Methanobacteriaceae;g__Methanobrevibacter_A;s__Methanobrevibacter_A smithii	#N/A	0.6197	0.1304	0.2499	0	NA	Not a virus	1	0		Virus	Uncertain - too short	-	Not a virus	#N/A	#N/A	Not a virus	#N/A	#N/A	#N/A	#N/A	#N/A	#N/A	Not a virus										Not a virus
HMP.158033964.contig10010_3151	3151	CRISPR_2@GUT_GENOME066253_8_6	GUT_GENOME066253	d__Archaea;p__Euryarchaeota;c__Methanobacteria;o__Methanobacteriales;f__Methanobacteriaceae;g__Methanobrevibacter_A;s__Methanobrevibacter_A smithii	#N/A	0.0098	0.0236	0.9665	NA	NA	Not a virus	0	2	no viral genes detected	Not a virus	Uncertain - viral or bacterial	-	Not a virus	#N/A	#N/A	Not a virus	#N/A	#N/A	#N/A	#N/A	#N/A	#N/A	Not a virus										Not a virus
HMP.158033964.contig48760_12658	12658	CRISPR_5@GUT_GENOME215821_25_5	GUT_GENOME215821	d__Archaea;p__Thermoplasmatota;c__Thermoplasmata;o__Methanomassiliicoccales;f__Methanomassiliicoccaceae;g__Methanomassiliicoccus_A;s__Methanomassiliicoccus_A intestinalis	#N/A	0.9794	0.0126	0.0079	3	NA	Virus	5	0		Virus	Virus	25.18	Virus	lytic	medium quality draft	Virus	0.98	0.327	0.98	dsDNAphage	4	35.3	Virus	phage	category 2 (somewhat sure)	2			6.65502				Virus
HMP.158499257.contig46474_38876	38876	CRISPR_8@GUT_GENOME263902_25_39	GUT_GENOME263902	d__Archaea;p__Euryarchaeota;c__Methanobacteria;o__Methanobacteriales;f__Methanobacteriaceae;g__Methanobrevibacter_A;s__Methanobrevibacter_A smithii	#N/A	0.9432	0.0312	0.0256	4	NA	Virus	8	1		Virus	Virus	23.02	Virus	lytic	complete circular	Virus	0.993	0	0.993	dsDNAphage	5	20.8	Virus	phage	category 2 (somewhat sure)	3			14.9972	gene_1-gene_44:8.88914603900088			Virus
HMP.158742018.contig20391_540	540	CRISPR_2@GUT_GENOME268063_5_1	GUT_GENOME268063	d__Archaea;p__Euryarchaeota;c__Methanobacteria;o__Methanobacteriales;f__Methanobacteriaceae;g__Methanobrevibacter_A;s__Methanobrevibacter_A smithii	#N/A	0.3301	0.1549	0.515	NA	NA	Not a virus	0	0	no viral genes detected	Not a virus	Uncertain - too short	-	Not a virus	#N/A	#N/A	Not a virus	#N/A	#N/A	#N/A	#N/A	#N/A	#N/A	Not a virus										Not a virus
HMP.159268001.contig172287_2042	2042	CRISPR_9@GUT_GENOME270743_20_9	GUT_GENOME270743	d__Archaea;p__Euryarchaeota;c__Methanobacteria;o__Methanobacteriales;f__Methanobacteriaceae;g__Methanosphaera;s__Methanosphaera stadtmanae	#N/A	0.3353	0.547	0.1177	NA	0	Not a virus	0	0	no viral genes detected	Not a virus	Uncertain - too short	1.99	Not a virus	#N/A	#N/A	Not a virus	#N/A	#N/A	#N/A	#N/A	#N/A	#N/A	Not a virus										Not a virus
HMP.159268001.contig49462_11939	11939	CRISPR_5@GUT_GENOME265890_26_1	GUT_GENOME265890	d__Archaea;p__Euryarchaeota;c__Methanobacteria;o__Methanobacteriales;f__Methanobacteriaceae;g__Methanosphaera;s__Methanosphaera stadtmanae	#N/A	0.9623	0.0268	0.0109	3	NA	Virus	5	0		Virus	Virus	7.41	Virus	lytic	low quality draft	Virus	0.973	0.053	0.973	dsDNAphage	3	46.7	Virus										Not a virus
HMP.159268001.contig52769_3480	3480	CRISPR_1@GUT_GENOME143494_1_3	GUT_GENOME143494	d__Archaea;p__Euryarchaeota;c__Methanobacteria;o__Methanobacteriales;f__Methanobacteriaceae;g__Methanosphaera;s__Methanosphaera stadtmanae	#N/A	0.4527	0.3942	0.1531	0	NA	Not a virus	0	1	no viral genes detected	Not a virus	Uncertain - viral or bacterial	-0.84	Not a virus	#N/A	#N/A	Not a virus	#N/A	#N/A	#N/A	#N/A	#N/A	#N/A	Not a virus										Not a virus
HMP.370027359.contig207374_1117	1117	CRISPR_2@GUT_GENOME283326_2_23	GUT_GENOME283326	d__Archaea;p__Euryarchaeota;c__Methanobacteria;o__Methanobacteriales;f__Methanobacteriaceae;g__Methanobrevibacter_A;s__Methanobrevibacter_A smithii	#N/A	0.4508	0.3087	0.2405	0	NA	Not a virus	0	0	no viral genes detected	Not a virus	Uncertain - too short	-	Not a virus	#N/A	#N/A	Not a virus	#N/A	#N/A	#N/A	#N/A	#N/A	#N/A	Not a virus										Not a virus
HMP.370027359.contig208542_5295	5295	CRISPR_6@GUT_GENOME092376_21_40	GUT_GENOME092376	d__Archaea;p__Euryarchaeota;c__Methanobacteria;o__Methanobacteriales;f__Methanobacteriaceae;g__Methanobrevibacter_A;s__Methanobrevibacter_A smithii_A	#N/A	0.8262	0.1412	0.0326	0	NA	Virus	0	0	no viral genes detected	Not a virus	Uncertain - viral or bacterial	3.73	Not a virus	lytic	low quality draft	Virus	0.84	0.853	0.853	ssDNA	0	22.2	Virus	phage	category 3 (not so sure)				4.34717	2.20011			Not a virus
HMP.370027359.contig60005_6711	6711	CRISPR_5@GUT_GENOME134626_20_16	GUT_GENOME134626	d__Archaea;p__Euryarchaeota;c__Methanobacteria;o__Methanobacteriales;f__Methanobacteriaceae;g__Methanobrevibacter_A;s__Methanobrevibacter_A smithii	1	0.9718	0.0197	0.0085	1	NA	Virus	0	0	no viral genes detected	Not a virus	Uncertain - plasmid or chromosomal	0.66	Not a virus	lytic	low quality draft	Virus	0.96	0.887	0.96	dsDNAphage	0	37.5	Virus	phage	category 2 (somewhat sure)				5.92307				Virus
HMP.706846339.contig81847_53536	53536	CRISPR_2@GUT_GENOME266751_6_51	GUT_GENOME266751	d__Archaea;p__Euryarchaeota;c__Methanobacteria;o__Methanobacteriales;f__Methanobacteriaceae;g__Methanobrevibacter_A;s__Methanobrevibacter_A smithii	#N/A	0.9239	0.0391	0.037	5	NA	Virus	8	2		Virus	Virus	19.23	Virus	lytic	complete circular	Virus	0.973	0	0.973	dsDNAphage	4	21.1	Virus	phage	category 2 (somewhat sure)	1			24.2087	gene_3-gene_70:12.60785127164880			Virus
HMP.763678604.contig63623_40452	40452	CRISPR_2@GUT_GENOME264533_58_1	GUT_GENOME264533	d__Archaea;p__Euryarchaeota;c__Methanobacteria;o__Methanobacteriales;f__Methanobacteriaceae;g__Methanobrevibacter_A;s__Methanobrevibacter_A smithii	#N/A	0.9454	0.0263	0.0283	5	NA	Virus	10	2		Virus	Virus	23.12	Virus	lytic	complete circular	Virus	0.973	0	0.973	dsDNAphage	7	20.8	Virus	phage	category 2 (somewhat sure)	4			gene_1-gene_51:17.92436455584476	gene_2-gene_30:9.61414677623194	gene_5-gene_47:2.53127463652143	gene_3-gene_28:3.55536573055674	Virus
HMP.763698834.contig11430_20516	20516	CRISPR_4@GUT_GENOME153214_10_31	GUT_GENOME153214	d__Archaea;p__Euryarchaeota;c__Methanobacteria;o__Methanobacteriales;f__Methanobacteriaceae;g__Methanobrevibacter_A;s__Methanobrevibacter_A smithii	#N/A	0.8567	0.0818	0.0615	1	NA	Virus	2	1		Virus	Virus	7.78	Virus	lytic	low quality draft	Virus	0.987	0.007	0.987	dsDNAphage	1	17.1	Virus	phage	category 3 (not so sure)				10.1069	gene_3-gene_31:6.18693939091019			Not a virus
HMP.763698834.contig46144_772	772	CRISPR_3@GUT_GENOME105044_15_10	GUT_GENOME105044	d__Archaea;p__Euryarchaeota;c__Methanobacteria;o__Methanobacteriales;f__Methanobacteriaceae;g__Methanobrevibacter_A;s__Methanobrevibacter_A smithii	#N/A	0.6894	0.1668	0.1438	0	NA	Not a virus	0	0	no viral genes detected	Not a virus	Uncertain - too short	0.39	Not a virus	#N/A	#N/A	Not a virus	#N/A	#N/A	#N/A	#N/A	#N/A	#N/A	Not a virus										Not a virus
HMP.763860675.contig14653_37521	37521	CRISPR_2@GUT_GENOME284634_22_33	GUT_GENOME284634	d__Archaea;p__Euryarchaeota;c__Methanobacteria;o__Methanobacteriales;f__Methanobacteriaceae;g__Methanobrevibacter_A;s__Methanobrevibacter_A smithii	#N/A	0.0083	0.019	0.9727	NA	NA	Not a virus	0	33	no viral genes detected	Not a virus	Chromosome	-87.92	Not a virus	#N/A	#N/A	Not a virus	#N/A	#N/A	#N/A	#N/A	#N/A	#N/A	Not a virus										Not a virus
HMP.763860675.contig62466_36144	36144	CRISPR_3@GUT_GENOME118976_2_58	GUT_GENOME118976	d__Archaea;p__Euryarchaeota;c__Methanobacteria;o__Methanobacteriales;f__Methanobacteriaceae;g__Methanobrevibacter_A;s__Methanobrevibacter_A smithii	#N/A	0.0136	0.0311	0.9554	NA	NA	Not a virus	0	23	no viral genes detected	Not a virus	Chromosome	-51.26	Not a virus	#N/A	#N/A	Not a virus	#N/A	#N/A	#N/A	#N/A	#N/A	#N/A	Not a virus										Not a virus
HMP.763860675.contig65806_66934	66934	CRISPR_2@GUT_GENOME107745_54_10	GUT_GENOME107745	d__Archaea;p__Euryarchaeota;c__Methanobacteria;o__Methanobacteriales;f__Methanobacteriaceae;g__Methanobrevibacter_A;s__Methanobrevibacter_A smithii	#N/A	0.0096	0.0225	0.9679	NA	NA	Not a virus	0	61	no viral genes detected	Not a virus	Chromosome	-57.52	Not a virus	#N/A	#N/A	Not a virus	#N/A	#N/A	#N/A	#N/A	#N/A	#N/A	Not a virus										Not a virus
HMP.763860675.contig67146_10080	10080	CRISPR_3@GUT_GENOME284814_21_102	GUT_GENOME284814	d__Archaea;p__Euryarchaeota;c__Methanobacteria;o__Methanobacteriales;f__Methanobacteriaceae;g__Methanobrevibacter_A;s__Methanobrevibacter_A smithii_A	#N/A	0.053	0.7312	0.2158	NA	0	plasmid	0	3	no viral genes detected	Not a virus	Plasmid	9.76	Plasmid	#N/A	#N/A	Not a virus	#N/A	#N/A	#N/A	#N/A	#N/A	#N/A	Not a virus										Not a virus
HMP.763860675.contig68163_5869	5869	CRISPR_2@GUT_GENOME074458_106_2	GUT_GENOME074458	d__Archaea;p__Euryarchaeota;c__Methanobacteria;o__Methanobacteriales;f__Methanobacteriaceae;g__Methanobrevibacter_A;s__Methanobrevibacter_A smithii	#N/A	0.0211	0.0452	0.9338	NA	NA	Not a virus	0	1	no viral genes detected	Not a virus	Uncertain - viral or bacterial	-	Not a virus	#N/A	#N/A	Not a virus	#N/A	#N/A	#N/A	#N/A	#N/A	#N/A	Not a virus										Not a virus
HMP.764062976.contig18993_126298	126298	CRISPR_3@GUT_GENOME093215_4_61	GUT_GENOME093215	d__Archaea;p__Euryarchaeota;c__Methanobacteria;o__Methanobacteriales;f__Methanobacteriaceae;g__Methanobrevibacter_A;s__Methanobrevibacter_A smithii	#N/A	0.0143	0.0324	0.9534	NA	NA	Not a virus	0	83	no viral genes detected	Not a virus	Chromosome	-138.36	Not a virus	#N/A	#N/A	Not a virus	#N/A	#N/A	#N/A	#N/A	#N/A	#N/A	Not a virus										Not a virus
HMP.764062976.contig215436_8358	8358	CRISPR_9@GUT_GENOME143185_16_7	GUT_GENOME143185	d__Archaea;p__Euryarchaeota;c__Methanobacteria;o__Methanobacteriales;f__Methanobacteriaceae;g__Methanobrevibacter_A;s__Methanobrevibacter_A smithii_A	#N/A	0.068	0.2951	0.6369	NA	NA	Not a virus	0	2	no viral genes detected	Not a virus	Uncertain - plasmid or chromosomal	5.22	Not a virus	#N/A	#N/A	Not a virus	#N/A	#N/A	#N/A	#N/A	#N/A	#N/A	Not a virus										Not a virus
HMP.764062976.contig36899_56556	56556	CRISPR_2@GUT_GENOME266751_6_51	GUT_GENOME266751	d__Archaea;p__Euryarchaeota;c__Methanobacteria;o__Methanobacteriales;f__Methanobacteriaceae;g__Methanobrevibacter_A;s__Methanobrevibacter_A smithii	#N/A	0.9296	0.0357	0.0348	5	NA	Virus	7	3		Virus	Virus	14.77	Virus	lytic	medium quality draft	Virus	0.96	0	0.96	dsDNAphage	2	18.7	Virus	phage	category 2 (somewhat sure)	1			gene_2-gene_76:25.53284844096057	gene_2-gene_74:12.70584792474378	gene_5-gene_74:5.60759986408542		Virus
HMP.764062976.contig60515_51795	51795	CRISPR_6@GUT_GENOME134705_6_4	GUT_GENOME134705	d__Archaea;p__Euryarchaeota;c__Methanobacteria;o__Methanobacteriales;f__Methanobacteriaceae;g__Methanobrevibacter_A;s__Methanobrevibacter_A smithii	#N/A	0.0307	0.0642	0.9052	NA	NA	Not a virus	0	41	no viral genes detected	Not a virus	Uncertain - plasmid or chromosomal	-4.79	Not a virus	#N/A	#N/A	Not a virus	#N/A	#N/A	#N/A	#N/A	#N/A	#N/A	Not a virus										Not a virus
HMP.764062976.contig61675_12891	12891	CRISPR_4@GUT_GENOME284410_17_6	GUT_GENOME284410	d__Archaea;p__Euryarchaeota;c__Methanobacteria;o__Methanobacteriales;f__Methanobacteriaceae;g__Methanobrevibacter_A;s__Methanobrevibacter_A smithii	#N/A	0.0337	0.0811	0.8852	NA	NA	Not a virus	0	5	no viral genes detected	Not a virus	Uncertain - plasmid or chromosomal	-1.84	Not a virus	#N/A	#N/A	Not a virus	#N/A	#N/A	#N/A	#N/A	#N/A	#N/A	Not a virus										Not a virus
HMP.764062976.contig62638_78500	78500	CRISPR_3@GUT_GENOME268434_7_19	GUT_GENOME268434	d__Archaea;p__Euryarchaeota;c__Methanobacteria;o__Methanobacteriales;f__Methanobacteriaceae;g__Methanobrevibacter_A;s__Methanobrevibacter_A smithii	#N/A	0.0195	0.0391	0.9413	NA	NA	Not a virus	0	40	no viral genes detected	Not a virus	Chromosome	-28.54	Not a virus	#N/A	#N/A	Not a virus	#N/A	#N/A	#N/A	#N/A	#N/A	#N/A	Not a virus										Not a virus
HMP.764062976.contig72590_44039	44039	CRISPR_2@GUT_GENOME267238_1_2	GUT_GENOME267238	d__Archaea;p__Euryarchaeota;c__Methanobacteria;o__Methanobacteriales;f__Methanobacteriaceae;g__Methanobrevibacter_A;s__Methanobrevibacter_A smithii	#N/A	0.034	0.0844	0.8816	NA	NA	Not a virus	0	13	no viral genes detected	Not a virus	Plasmid	9.31	Plasmid	#N/A	#N/A	Not a virus	#N/A	#N/A	#N/A	#N/A	#N/A	#N/A	Not a virus										Not a virus
HMP.764062976.contig74748_79286	79286	CRISPR_3@GUT_GENOME269219_18_17	GUT_GENOME269219	d__Archaea;p__Euryarchaeota;c__Methanobacteria;o__Methanobacteriales;f__Methanobacteriaceae;g__Methanobrevibacter_A;s__Methanobrevibacter_A smithii	#N/A	0.0142	0.0309	0.9549	NA	NA	Not a virus	0	54	no viral genes detected	Not a virus	Chromosome	-67.89	Not a virus	#N/A	#N/A	Not a virus	#N/A	#N/A	#N/A	#N/A	#N/A	#N/A	Not a virus										Not a virus
HMP.764062976.contig76038_48683	48683	CRISPR_2@GUT_GENOME284634_22_33	GUT_GENOME284634	d__Archaea;p__Euryarchaeota;c__Methanobacteria;o__Methanobacteriales;f__Methanobacteriaceae;g__Methanobrevibacter_A;s__Methanobrevibacter_A smithii	#N/A	0.0099	0.0228	0.9673	NA	NA	Not a virus	0	44	no viral genes detected	Not a virus	Chromosome	-152.75	Not a virus	#N/A	#N/A	Not a virus	#N/A	#N/A	#N/A	#N/A	#N/A	#N/A	Not a virus										Not a virus
HMP.764062976.contig76237_20630	20630	CRISPR_2@GUT_GENOME011061_10_11	GUT_GENOME011061	d__Archaea;p__Euryarchaeota;c__Methanobacteria;o__Methanobacteriales;f__Methanobacteriaceae;g__Methanobrevibacter_A;s__Methanobrevibacter_A smithii	#N/A	0.0111	0.027	0.9618	NA	NA	Not a virus	0	16	no viral genes detected	Not a virus	Chromosome	-21.87	Not a virus	#N/A	#N/A	Not a virus	#N/A	#N/A	#N/A	#N/A	#N/A	#N/A	Not a virus										Not a virus
HMP.764083206.contig105735_12761	12761	CRISPR_3@GUT_GENOME265514_3_11	GUT_GENOME265514	d__Archaea;p__Euryarchaeota;c__Methanobacteria;o__Methanobacteriales;f__Methanobacteriaceae;g__Methanobrevibacter_A;s__Methanobrevibacter_A smithii	#N/A	0.0723	0.7475	0.1801	NA	NA	Not a virus	0	10	no viral genes detected	Not a virus	Uncertain - plasmid or chromosomal	-0.97	Not a virus	#N/A	#N/A	Not a virus	#N/A	#N/A	#N/A	#N/A	#N/A	#N/A	Not a virus										Not a virus
HMP.764083206.contig136723_14329	14329	CRISPR_2@GUT_GENOME247414_2_19	GUT_GENOME247414	d__Archaea;p__Euryarchaeota;c__Methanobacteria;o__Methanobacteriales;f__Methanobacteriaceae;g__Methanobrevibacter_A;s__Methanobrevibacter_A smithii	#N/A	0.0366	0.0932	0.8703	NA	NA	Not a virus	0	13	no viral genes detected	Not a virus	Chromosome	-17.14	Not a virus	#N/A	#N/A	Not a virus	#N/A	#N/A	#N/A	#N/A	#N/A	#N/A	Not a virus										Not a virus
HMP.764083206.contig142169_8441	8441	CRISPR_1@GUT_GENOME018608_1_51	GUT_GENOME018608	d__Archaea;p__Euryarchaeota;c__Methanobacteria;o__Methanobacteriales;f__Methanobacteriaceae;g__Methanobrevibacter_A;s__Methanobrevibacter_A smithii	#N/A	0.0039	0.0144	0.9817	NA	NA	Not a virus	0	3	no viral genes detected	Not a virus	Uncertain - plasmid or chromosomal	-1.61	Not a virus	#N/A	#N/A	Not a virus	#N/A	#N/A	#N/A	#N/A	#N/A	#N/A	Not a virus										Not a virus
HMP.764083206.contig147318_6113	6113	CRISPR_2@GUT_GENOME134626_6_51	GUT_GENOME134626	d__Archaea;p__Euryarchaeota;c__Methanobacteria;o__Methanobacteriales;f__Methanobacteriaceae;g__Methanobrevibacter_A;s__Methanobrevibacter_A smithii	#N/A	0.044	0.1197	0.8363	NA	NA	Not a virus	1	5		Virus	Uncertain - viral or bacterial	-2.63	Not a virus	#N/A	#N/A	Not a virus	#N/A	#N/A	#N/A	#N/A	#N/A	#N/A	Not a virus										Not a virus
HMP.764083206.contig155544_8721	8721	CRISPR_8@GUT_GENOME263902_25_43	GUT_GENOME263902	d__Archaea;p__Euryarchaeota;c__Methanobacteria;o__Methanobacteriales;f__Methanobacteriaceae;g__Methanobrevibacter_A;s__Methanobrevibacter_A smithii	#N/A	0.0065	0.0163	0.9772	NA	NA	Not a virus	0	7	no viral genes detected	Not a virus	Chromosome	-8.87	Not a virus	#N/A	#N/A	Not a virus	#N/A	#N/A	#N/A	#N/A	#N/A	#N/A	Not a virus										Not a virus
HMP.764791260.contig141806_5280	5280	CRISPR_6@GUT_GENOME268814_20_9	GUT_GENOME268814	d__Archaea;p__Euryarchaeota;c__Methanobacteria;o__Methanobacteriales;f__Methanobacteriaceae;g__Methanobrevibacter_A;s__Methanobrevibacter_A smithii	#N/A	0.3235	0.6528	0.0236	NA	NA	Not a virus	0	0	no viral genes detected	Not a virus	Uncertain - viral or bacterial	0.97	Not a virus	#N/A	#N/A	Not a virus	#N/A	#N/A	#N/A	#N/A	#N/A	#N/A	Not a virus										Not a virus
HMP.SRS019582.scaffold7592_1_3885	3885	CRISPR_4@GUT_GENOME278839_11_1	GUT_GENOME278839	d__Archaea;p__Euryarchaeota;c__Methanobacteria;o__Methanobacteriales;f__Methanobacteriaceae;g__Methanobrevibacter_A;s__Methanobrevibacter_A smithii	#N/A	0.9574	0.0207	0.0219	0	NA	Virus	1	0		Virus	Uncertain - viral or bacterial	3.09	Not a virus	lytic	low quality draft	Virus	0.927	0.44	0.927	dsDNAphage	0	9.1	Virus										Not a virus
HMP.SRS020869.scaffold38272_1_332	332	#N/A	#N/A	#N/A	#N/A	0.3386	0.2815	0.38	NA	NA	Not a virus	1	0		Virus	Uncertain - too short	-	Not a virus	#N/A	#N/A	Not a virus	#N/A	#N/A	#N/A	#N/A	#N/A	#N/A	Not a virus										Not a virus
HMP.SRS023914.scaffold102073_1_1136	1136	CRISPR_9@GUT_GENOME270743_20_9	GUT_GENOME270743	d__Archaea;p__Euryarchaeota;c__Methanobacteria;o__Methanobacteriales;f__Methanobacteriaceae;g__Methanosphaera;s__Methanosphaera stadtmanae	#N/A	0.3184	0.5573	0.1242	NA	0	Not a virus	0	0	no viral genes detected	Not a virus	Uncertain - too short	-	Not a virus	#N/A	#N/A	Not a virus	#N/A	#N/A	#N/A	#N/A	#N/A	#N/A	Not a virus										Not a virus
HMP.SRS048870.scaffold27331_1_44971	44971	#N/A	#N/A	#N/A	#N/A	0.1083	0.1987	0.693	NA	NA	Not a virus	0	26	no viral genes detected	Not a virus	Chromosome	-12.94	Not a virus	#N/A	#N/A	Not a virus	#N/A	#N/A	#N/A	#N/A	#N/A	#N/A	Not a virus										Not a virus
HMP.SRS048870.scaffold37535_1_24492	24492	CRISPR_3@scaffold_4_12	GUT_GENOME287000	d__Archaea;p__Thermoplasmatota;c__Thermoplasmata;o__Methanomassiliicoccales;f__Methanomassiliicoccaceae;g__Methanomassiliicoccus_A;s__Methanomassiliicoccus_A intestinalis	#N/A	0.1365	0.1985	0.665	NA	NA	Not a virus	0	12	no viral genes detected	Not a virus	Chromosome	-24.11	Not a virus	#N/A	#N/A	Not a virus	#N/A	#N/A	#N/A	#N/A	#N/A	#N/A	Not a virus										Not a virus
HMP.SRS048870.scaffold37591_1_30851	30851	CRISPR_5@GUT_GENOME215821_25_1	GUT_GENOME215821	d__Archaea;p__Thermoplasmatota;c__Thermoplasmata;o__Methanomassiliicoccales;f__Methanomassiliicoccaceae;g__Methanomassiliicoccus_A;s__Methanomassiliicoccus_A intestinalis	#N/A	0.1191	0.1754	0.7056	NA	NA	Not a virus	0	21	no viral genes detected	Not a virus	Chromosome	-14.5	Not a virus	#N/A	#N/A	Not a virus	#N/A	#N/A	#N/A	#N/A	#N/A	#N/A	Not a virus										Not a virus
HMP.SRS048870.scaffold89200_1_15720	15720	CRISPR_3@scaffold_4_16	GUT_GENOME287000	d__Archaea;p__Thermoplasmatota;c__Thermoplasmata;o__Methanomassiliicoccales;f__Methanomassiliicoccaceae;g__Methanomassiliicoccus_A;s__Methanomassiliicoccus_A intestinalis	#N/A	0.0719	0.0934	0.8347	NA	NA	Not a virus	0	11	no viral genes detected	Not a virus	Chromosome	-14.78	Not a virus	#N/A	#N/A	Not a virus	#N/A	#N/A	#N/A	#N/A	#N/A	#N/A	Not a virus										Not a virus
HMP.SRS049773.contig26103_1905	1905	CRISPR_4@GUT_GENOME278839_11_20	GUT_GENOME278839	d__Archaea;p__Euryarchaeota;c__Methanobacteria;o__Methanobacteriales;f__Methanobacteriaceae;g__Methanobrevibacter_A;s__Methanobrevibacter_A smithii	#N/A	0.5223	0.2866	0.1911	0	NA	Not a virus	0	1	no viral genes detected	Not a virus	Uncertain - too short	-	Not a virus	#N/A	#N/A	Not a virus	#N/A	#N/A	#N/A	#N/A	#N/A	#N/A	Not a virus										Not a virus
HMP.SRS049773.contig8443_4801	4801	CRISPR_8@GUT_GENOME273630_25_2	GUT_GENOME273630	d__Archaea;p__Euryarchaeota;c__Methanobacteria;o__Methanobacteriales;f__Methanobacteriaceae;g__Methanobrevibacter_A;s__Methanobrevibacter_A smithii	#N/A	0.839	0.0746	0.0864	0	NA	Virus	0	0	no viral genes detected	Not a virus	Uncertain - viral or bacterial	-	Not a virus	#N/A	#N/A	Not a virus	#N/A	#N/A	#N/A	#N/A	#N/A	#N/A	Not a virus										Not a virus
HMP.SRS055017.contig131148_8109	8109	CRISPR_5@GUT_GENOME175261_22_42	GUT_GENOME175261	d__Archaea;p__Euryarchaeota;c__Methanobacteria;o__Methanobacteriales;f__Methanobacteriaceae;g__Methanobrevibacter_A;s__Methanobrevibacter_A smithii	#N/A	0.9673	0.0236	0.0091	0	NA	Virus	0	0	no viral genes detected	Not a virus	Uncertain - plasmid or chromosomal	1.52	Not a virus	lytic	low quality draft	Virus	0.907	0.84	0.907	dsDNAphage	0	25	Virus	phage	category 2 (somewhat sure)				7.437	gene_1-gene_13:3.25113068496261			Virus
HMP.SRS055017.contig37574_35635	35635	CRISPR_4@GUT_GENOME105435_8_53	GUT_GENOME105435	d__Archaea;p__Euryarchaeota;c__Methanobacteria;o__Methanobacteriales;f__Methanobacteriaceae;g__Methanobrevibacter_A;s__Methanobrevibacter_A smithii	#N/A	0.9337	0.031	0.0353	5	NA	Virus	8	2		Virus	Virus	13.29	Virus	lytic	low quality draft	Virus	0.98	0	0.98	dsDNAphage	4	28.9	Virus	phage	category 3 (not so sure)				gene_1-gene_36:11.31900744363409	gene_3-gene_35:7.77825250534880			Not a virus
HMP.SRS077024.contig34979_404	404	CRISPR_4@GUT_GENOME135949_10_9	GUT_GENOME135949	d__Archaea;p__Euryarchaeota;c__Methanobacteria;o__Methanobacteriales;f__Methanobacteriaceae;g__Methanobrevibacter_A;s__Methanobrevibacter_A smithii	#N/A	0.2941	0.1499	0.556	NA	NA	Not a virus	0	0	no viral genes detected	Not a virus	Uncertain - too short	-	Not a virus	#N/A	#N/A	Not a virus	#N/A	#N/A	#N/A	#N/A	#N/A	#N/A	Not a virus										Not a virus
HMP.SRS077392.contig145086_682	682	CRISPR_3@GUT_GENOME072832_174_1	GUT_GENOME072832	d__Archaea;p__Euryarchaeota;c__Methanobacteria;o__Methanobacteriales;f__Methanobacteriaceae;g__Methanobrevibacter_A;s__Methanobrevibacter_A smithii	#N/A	0.1195	0.17	0.7105	NA	NA	Not a virus	0	1	no viral genes detected	Not a virus	Uncertain - too short	-	Not a virus	#N/A	#N/A	Not a virus	#N/A	#N/A	#N/A	#N/A	#N/A	#N/A	Not a virus										Not a virus
HMP.SRS1041033.contig18634_8187	8187	CRISPR_2@GUT_GENOME074458_106_2	GUT_GENOME074458	d__Archaea;p__Euryarchaeota;c__Methanobacteria;o__Methanobacteriales;f__Methanobacteriaceae;g__Methanobrevibacter_A;s__Methanobrevibacter_A smithii	#N/A	0.1229	0.1357	0.7414	NA	NA	Not a virus	0	2	no viral genes detected	Not a virus	Uncertain - viral or bacterial	-0.09	Not a virus	#N/A	#N/A	Not a virus	#N/A	#N/A	#N/A	#N/A	#N/A	#N/A	Not a virus										Not a virus
HMP.SRS1055056.contig18050_857	857	CRISPR_3@GUT_GENOME268740_5_7	GUT_GENOME268740	d__Archaea;p__Euryarchaeota;c__Methanobacteria;o__Methanobacteriales;f__Methanobacteriaceae;g__Methanobrevibacter_A;s__Methanobrevibacter_A smithii	#N/A	0.2176	0.4916	0.2908	NA	0	Not a virus	0	1	no viral genes detected	Not a virus	Uncertain - too short	-	Not a virus	#N/A	#N/A	Not a virus	#N/A	#N/A	#N/A	#N/A	#N/A	#N/A	Not a virus										Not a virus
HMP.SRS142503.contig14153_1569	1569	CRISPR_4@GUT_GENOME153214_10_3	GUT_GENOME153214	d__Archaea;p__Euryarchaeota;c__Methanobacteria;o__Methanobacteriales;f__Methanobacteriaceae;g__Methanobrevibacter_A;s__Methanobrevibacter_A smithii	#N/A	0.245	0.1444	0.6106	NA	NA	Not a virus	1	0		Virus	Virus	7.72	Virus	#N/A	#N/A	Not a virus	#N/A	#N/A	#N/A	#N/A	#N/A	#N/A	Not a virus										Not a virus
HMP.SRS142503.contig16983_1902	1902	CRISPR_5@GUT_GENOME068190_13_37	GUT_GENOME068190	d__Archaea;p__Euryarchaeota;c__Methanobacteria;o__Methanobacteriales;f__Methanobacteriaceae;g__Methanobrevibacter_A;s__Methanobrevibacter_A smithii	#N/A	0.7418	0.1051	0.1531	0	NA	Not a virus	1	0		Virus	Uncertain - too short	-	Not a virus	#N/A	#N/A	Not a virus	0.967	0.94	0.967	dsDNAphage	1	25	Virus										Not a virus
HMP.SRS144183.contig99003_1672	1672	#N/A	#N/A	#N/A	#N/A	0.3969	0.5166	0.0865	NA	0	Not a virus	0	0	no viral genes detected	Not a virus	Uncertain - too short	-1.11	Not a virus	#N/A	#N/A	Not a virus	#N/A	#N/A	#N/A	#N/A	#N/A	#N/A	Not a virus										Not a virus
HMP.SRS147271.contig3753_1100	1100	CRISPR_5@GUT_GENOME134626_20_16	GUT_GENOME134626	d__Archaea;p__Euryarchaeota;c__Methanobacteria;o__Methanobacteriales;f__Methanobacteriaceae;g__Methanobrevibacter_A;s__Methanobrevibacter_A smithii	2	0.4534	0.4335	0.1132	0	NA	Not a virus	0	0	no viral genes detected	Not a virus	Uncertain - too short	-	Not a virus	#N/A	#N/A	Not a virus	#N/A	#N/A	#N/A	#N/A	#N/A	#N/A	Not a virus										Not a virus
HMP.SRS147271.contig68620_803	803	CRISPR_4@GUT_GENOME153214_10_26	GUT_GENOME153214	d__Archaea;p__Euryarchaeota;c__Methanobacteria;o__Methanobacteriales;f__Methanobacteriaceae;g__Methanobrevibacter_A;s__Methanobrevibacter_A smithii	#N/A	0.4381	0.2624	0.2995	0	NA	Not a virus	0	0	no viral genes detected	Not a virus	Uncertain - too short	-	Not a virus	#N/A	#N/A	Not a virus	#N/A	#N/A	#N/A	#N/A	#N/A	#N/A	Not a virus										Not a virus
HMP.SRS148196.contig14163_728	728	CRISPR_4@GUT_GENOME259830_12_36	GUT_GENOME259830	d__Archaea;p__Euryarchaeota;c__Methanobacteria;o__Methanobacteriales;f__Methanobacteriaceae;g__Methanobrevibacter_A;s__Methanobrevibacter_A smithii	#N/A	0.214	0.2276	0.5584	NA	NA	Not a virus	1	0		Virus	Uncertain - too short	-	Not a virus	#N/A	#N/A	Not a virus	#N/A	#N/A	#N/A	#N/A	#N/A	#N/A	Not a virus										Not a virus
HMP.SRS148196.contig141895_1499	1499	CRISPR_1@GUT_GENOME267238_1_10	GUT_GENOME267238	d__Archaea;p__Euryarchaeota;c__Methanobacteria;o__Methanobacteriales;f__Methanobacteriaceae;g__Methanobrevibacter_A;s__Methanobrevibacter_A smithii	#N/A	0.4959	0.1345	0.3696	0	NA	Not a virus	0	0	no viral genes detected	Not a virus	Uncertain - too short	-	Not a virus	#N/A	#N/A	Not a virus	0.84	0.987	0.987	ssDNA	0	66.7	Virus										Not a virus
HMP.SRS148215.contig12319_615	615	CRISPR_4@GUT_GENOME267102_2_7	GUT_GENOME267102	d__Archaea;p__Euryarchaeota;c__Methanobacteria;o__Methanobacteriales;f__Methanobacteriaceae;g__Methanobrevibacter_A;s__Methanobrevibacter_A smithii_A	#N/A	0.2433	0.2424	0.5143	NA	NA	Not a virus	0	0	no viral genes detected	Not a virus	Uncertain - too short	-	Not a virus	#N/A	#N/A	Not a virus	#N/A	#N/A	#N/A	#N/A	#N/A	#N/A	Not a virus										Not a virus
HMP.SRS149784.contig108391_2126	2126	CRISPR_4@GUT_GENOME263902_11_50	GUT_GENOME263902	d__Archaea;p__Euryarchaeota;c__Methanobacteria;o__Methanobacteriales;f__Methanobacteriaceae;g__Methanobrevibacter_A;s__Methanobrevibacter_A smithii	#N/A	0.3583	0.5743	0.0675	NA	0	Not a virus	0	0	no viral genes detected	Not a virus	Uncertain - too short	-	Not a virus	#N/A	#N/A	Not a virus	0.753	0.913	0.913	ssDNA	0	20	Virus										Not a virus
HMP.SRS149784.contig25778_8396	8396	CRISPR_6@GUT_GENOME273866_45_10	GUT_GENOME273866	d__Archaea;p__Euryarchaeota;c__Methanobacteria;o__Methanobacteriales;f__Methanobacteriaceae;g__Methanobrevibacter_A;s__Methanobrevibacter_A smithii	#N/A	0.977	0.0149	0.0082	0	NA	Virus	1	0		Virus	Uncertain - viral or bacterial	2.28	Not a virus	lytic	low quality draft	Virus	#N/A	#N/A	#N/A	#N/A	#N/A	#N/A	Not a virus										Not a virus
IMG|DTR_387488	38132	CRISPR_1@GUT_GENOME014213_16_2	GUT_GENOME014213	d__Archaea;p__Thermoplasmatota;c__Thermoplasmata;o__Methanomassiliicoccales;f__Methanomethylophilaceae;g__UBA71;s__	#N/A	0.979	0.0133	0.0077	5	NA	Virus	13	2		Virus	Virus	22.83	Virus	lysogenic	low quality draft	Virus	0.993	0.067	0.993	dsDNAphage	7	22.7	Virus	phage	category 2 (somewhat sure)	4			gene_3-gene_74:25.73171324012929	gene_3-gene_74:16.25239334622563	6.14602	gene_6-gene_36:13.12133664483376	Virus
IMG|DTR_392373	55365	CRISPR_4@GUT_GENOME153214_10_19	GUT_GENOME153214	d__Archaea;p__Euryarchaeota;c__Methanobacteria;o__Methanobacteriales;f__Methanobacteriaceae;g__Methanobrevibacter_A;s__Methanobrevibacter_A smithii	#N/A	0.9566	0.0317	0.0117	2	NA	Virus	3	1		Virus	Virus	15.22	Virus	lytic	medium quality draft	Virus	1	0.013	1	dsDNAphage	1	15.4	Virus	phage	category 2 (somewhat sure)	1			28.0198	gene_36-gene_77:9.86502926682453	gene_5-gene_77:4.56343114110449		Virus
IMG|DTR_584019	38017	CRISPR_2@GUT_GENOME264533_58_1	GUT_GENOME264533	d__Archaea;p__Euryarchaeota;c__Methanobacteria;o__Methanobacteriales;f__Methanobacteriaceae;g__Methanobrevibacter_A;s__Methanobrevibacter_A smithii	#N/A	0.9373	0.0307	0.032	5	NA	Virus	10	1		Virus	Virus	24.77	Virus	lytic	low quality draft	Virus	0.987	0.007	0.987	dsDNAphage	7	28.9	Virus	phage	category 2 (somewhat sure)	4			11.2625	gene_1-gene_19:5.14099592779728	2.32742		Virus
IMG|DTR_733507	39067	CRISPR_5@GUT_GENOME235230_27_4	GUT_GENOME235230	d__Archaea;p__Euryarchaeota;c__Methanobacteria;o__Methanobacteriales;f__Methanobacteriaceae;g__Methanobrevibacter_A;s__Methanobrevibacter_A smithii	#N/A	0.9278	0.0368	0.0354	4	NA	Virus	8	1		Virus	Virus	23.28	Virus	lytic	low quality draft	Virus	1	0.007	1	dsDNAphage	5	20.8	Virus	phage	category 2 (somewhat sure)	3			16.3118	9.12133			Virus
IMG|GCA_003963595.1	2467	CRISPR_2@GUT_GENOME143333_1_23	GUT_GENOME143333	d__Archaea;p__Thermoplasmatota;c__Thermoplasmata;o__Methanomassiliicoccales;f__Methanomassiliicoccaceae;g__Methanomassiliicoccus_A;s__Methanomassiliicoccus_A intestinalis	#N/A	0.9655	0.021	0.0134	1	NA	Virus	2	0		Virus	Uncertain - too short	-	Not a virus	lytic	low quality draft	Virus	0.707	0.953	0.953	ssDNA	0	50	Virus										Not a virus
IMG|GCA_003963895.1	2477	CRISPR_2@GUT_GENOME143333_1_23	GUT_GENOME143333	d__Archaea;p__Thermoplasmatota;c__Thermoplasmata;o__Methanomassiliicoccales;f__Methanomassiliicoccaceae;g__Methanomassiliicoccus_A;s__Methanomassiliicoccus_A intestinalis	#N/A	0.8467	0.0776	0.0756	1	NA	Virus	2	0		Virus	Uncertain - too short	-	Not a virus	lytic	low quality draft	Virus	0.593	0.947	0.947	ssDNA	0	50	Virus										Not a virus
IMG|GCA_003964035.1	2457	CRISPR_2@GUT_GENOME102627_1_14	GUT_GENOME102627	d__Archaea;p__Thermoplasmatota;c__Thermoplasmata;o__Methanomassiliicoccales;f__Methanomassiliicoccaceae;g__Methanomassiliicoccus_A;s__Methanomassiliicoccus_A intestinalis	#N/A	0.9599	0.026	0.0141	1	NA	Virus	2	0		Virus	Uncertain - too short	-	Not a virus	lytic	low quality draft	Virus	0.58	0.973	0.973	ssDNA	0	50	Virus										Not a virus
IMG|GCA_003964135.1	2456	CRISPR_2@GUT_GENOME143333_1_9	GUT_GENOME143333	d__Archaea;p__Thermoplasmatota;c__Thermoplasmata;o__Methanomassiliicoccales;f__Methanomassiliicoccaceae;g__Methanomassiliicoccus_A;s__Methanomassiliicoccus_A intestinalis	#N/A	0.8949	0.0694	0.0357	0	NA	Not a virus	1	0		Virus	Uncertain - too short	-	Not a virus	#N/A	#N/A	Not a virus	0.813	0.473	0.813	dsDNAphage	0	16.7	Virus										Not a virus
IMG|IMGVR_UViG_2065487003_000002|2065487003|mockstg_il_soap_contig_48	27418	CRISPR_5@GUT_GENOME235230_27_4	GUT_GENOME235230	d__Archaea;p__Euryarchaeota;c__Methanobacteria;o__Methanobacteriales;f__Methanobacteriaceae;g__Methanobrevibacter_A;s__Methanobrevibacter_A smithii	#N/A	0.9197	0.0317	0.0486	4	NA	Virus	9	0		Virus	Virus	23.88	Virus	lytic	low quality draft	Virus	1	0.04	1	dsDNAphage	4	22.6	Virus	phage	category 2 (somewhat sure)	2			7.56593	gene_6-gene_30:3.61879473050541			Virus
IMG|IMGVR_UViG_2554235476_000001|2554235476|2554309869	7915	CRISPR_6@GUT_GENOME100276_5_8	GUT_GENOME100276	d__Archaea;p__Halobacterota;c__Halobacteria;o__Halobacteriales;f__Haloferacaceae;g__Haloferax;s__Haloferax massiliensis	#N/A	0.7423	0.232	0.0257	0	NA	Virus	0	1	no viral genes detected	Not a virus	Uncertain - plasmid or chromosomal	1	Not a virus	lytic	low quality draft	Virus	0.793	0.9	0.9	ssDNA	0	36.4	Virus	phage	category 2 (somewhat sure)		15.1083	15.1083	4.83609				Virus
IMG|IMGVR_UViG_2554235498_000001|2554235498|2554311572	8008	CRISPR_6@GUT_GENOME100276_5_8	GUT_GENOME100276	d__Archaea;p__Halobacterota;c__Halobacteria;o__Halobacteriales;f__Haloferacaceae;g__Haloferax;s__Haloferax massiliensis	#N/A	0.6667	0.3078	0.0255	0	NA	Not a virus	0	1	no viral genes detected; low-confidence DTR	Not a virus	Uncertain - plasmid or chromosomal	1	Not a virus	lytic	complete circular	Virus	0.84	0.887	0.887	ssDNA	0	45.5	Virus	phage	category 2 (somewhat sure)		gene_2-gene_11:15.54665349021738	gene_2-gene_11:15.54665349021738	4.83609				Virus
IMG|IMGVR_UViG_3300007802_000040|3300007802|Ga0105667_101691	17319	CRISPR_2@GUT_GENOME093560_96_9	GUT_GENOME093560	d__Archaea;p__Euryarchaeota;c__Methanobacteria;o__Methanobacteriales;f__Methanobacteriaceae;g__Methanosphaera;s__Methanosphaera stadtmanae	#N/A	0.9559	0.0267	0.0174	4	NA	Virus	7	0		Virus	Virus	9.43	Virus	lytic	low quality draft	Virus	0.967	0.02	0.967	dsDNAphage	6	60	Virus	phage	category 2 (somewhat sure)	3			4.42317				Virus
IMG|IMGVR_UViG_3300008132_000081|3300008132|Ga0111230_1002000	12596	CRISPR_5@GUT_GENOME215821_25_4	GUT_GENOME215821	d__Archaea;p__Thermoplasmatota;c__Thermoplasmata;o__Methanomassiliicoccales;f__Methanomassiliicoccaceae;g__Methanomassiliicoccus_A;s__Methanomassiliicoccus_A intestinalis	#N/A	0.9751	0.0163	0.0086	3	NA	Virus	5	0	low-confidence ITR	Virus	Virus	18.25	Virus	lytic	medium quality draft	Virus	0.993	0.367	0.993	dsDNAphage	4	23.8	Virus	phage	category 2 (somewhat sure)	2			7.437	gene_10-gene_19:3.22125184619923			Virus
IMG|IMGVR_UViG_3300008268_000037|3300008268|Ga0111491_1000709	38290	CRISPR_8@GUT_GENOME263902_25_39	GUT_GENOME263902	d__Archaea;p__Euryarchaeota;c__Methanobacteria;o__Methanobacteriales;f__Methanobacteriaceae;g__Methanobrevibacter_A;s__Methanobrevibacter_A smithii	#N/A	0.9466	0.0287	0.0247	4	NA	Virus	8	1		Virus	Virus	28.18	Virus	lytic	complete circular	Virus	0.987	0.013	0.987	dsDNAphage	5	21.6	Virus	phage	category 2 (somewhat sure)	3			14.1546	6.67059	gene_8-gene_52:2.78742188177367		Virus
IMG|IMGVR_UViG_3300008299_000034|3300008299|Ga0114868_1000657|1185-38654	37470	CRISPR_6@GUT_GENOME273866_45_10	GUT_GENOME273866	d__Archaea;p__Euryarchaeota;c__Methanobacteria;o__Methanobacteriales;f__Methanobacteriaceae;g__Methanobrevibacter_A;s__Methanobrevibacter_A smithii	#N/A	0.9419	0.0295	0.0286	4	NA	Virus	8	1		Virus	Virus	28.8	Virus	lytic	low quality draft	Virus	0.987	0.013	0.987	dsDNAphage	4	22	Virus	phage	category 2 (somewhat sure)	2			13.3218	gene_1-gene_41:6.80851896606975			Virus
IMG|IMGVR_UViG_3300008523_000017|3300008523|Ga0115231_1000581	34437	CRISPR_8@GUT_GENOME263902_25_39	GUT_GENOME263902	d__Archaea;p__Euryarchaeota;c__Methanobacteria;o__Methanobacteriales;f__Methanobacteriaceae;g__Methanobrevibacter_A;s__Methanobrevibacter_A smithii	#N/A	0.9402	0.0304	0.0294	4	NA	Virus	8	1		Virus	Virus	13.19	Virus	lytic	low quality draft	Virus	0.993	0.04	0.993	dsDNAphage	5	25	Virus	phage	category 2 (somewhat sure)	3			13.3218	gene_2-gene_47:6.99275555060164		gene_3-gene_33:2.57381419655156	Virus
IMG|IMGVR_UViG_3300008725_000008|3300008725|Ga0115670_1000674	40353	CRISPR_2@GUT_GENOME264533_58_1	GUT_GENOME264533	d__Archaea;p__Euryarchaeota;c__Methanobacteria;o__Methanobacteriales;f__Methanobacteriaceae;g__Methanobrevibacter_A;s__Methanobrevibacter_A smithii	#N/A	0.9264	0.0343	0.0392	NA	NA	provirus	9	2		Virus	Virus	23.12	Virus	lytic	low quality draft	Virus	0.98	0	0.98	dsDNAphage	7	20.8	Virus	phage	category 2 (somewhat sure)	4			gene_1-gene_52:18.35146776492996	gene_22-gene_51:10.05676597474893	gene_6-gene_49:2.62029904575640	gene_24-gene_50:4.23427597768246	Virus
IMG|IMGVR_UViG_3300010278_000002|3300010278|Ga0129311_1000428	37893	CRISPR_5@GUT_GENOME235230_27_4	GUT_GENOME235230	d__Archaea;p__Euryarchaeota;c__Methanobacteria;o__Methanobacteriales;f__Methanobacteriaceae;g__Methanobrevibacter_A;s__Methanobrevibacter_A smithii	#N/A	0.9475	0.0274	0.0252	4	NA	Virus	8	0		Virus	Virus	25.93	Virus	lytic	low quality draft	Virus	1	0.02	1	dsDNAphage	5	20.8	Virus	phage	category 2 (somewhat sure)	3			gene_2-gene_53:16.83459633876254	gene_2-gene_52:6.27770492126016		gene_6-gene_36:2.44799720993334	Virus
IMG|IMGVR_UViG_3300014028_000007|3300014028|Ga0117810_1000126	28894	CRISPR_4@GUT_GENOME153214_10_19	GUT_GENOME153214	d__Archaea;p__Euryarchaeota;c__Methanobacteria;o__Methanobacteriales;f__Methanobacteriaceae;g__Methanobrevibacter_A;s__Methanobrevibacter_A smithii	#N/A	0.9517	0.0353	0.0129	1	NA	Virus	1	0		Virus	Uncertain - viral or bacterial	4.83	Not a virus	lytic	low quality draft	Virus	0.993	0.073	0.993	dsDNAphage	1	16.2	Virus	phage	category 2 (somewhat sure)	1			15.7162	gene_5-gene_15:2.81928673230818			Virus
IMG|IMGVR_UViG_3300014040_000006|3300014040|Ga0117811_1000275	24255	CRISPR_1@GUT_GENOME284001_2_84	GUT_GENOME284001	d__Archaea;p__Euryarchaeota;c__Methanobacteria;o__Methanobacteriales;f__Methanobacteriaceae;g__Methanobrevibacter_A;s__Methanobrevibacter_A smithii	#N/A	0.961	0.0232	0.0158	0	NA	Virus	1	2		Virus	Virus	7.7	Virus	lytic	low quality draft	Virus	0.96	0.007	0.96	dsDNAphage	1	26.7	Virus	phage	category 3 (not so sure)				9.48124	gene_5-gene_17:2.71273977350403		gene_1-gene_12:3.18804267502127	Not a virus
IMG|IMGVR_UViG_3300021255_000120|3300021255|Ga0223825_12561298	44392	CRISPR_5@GUT_GENOME263468_3_57	GUT_GENOME263468	d__Archaea;p__Euryarchaeota;c__Methanobacteria;o__Methanobacteriales;f__Methanobacteriaceae;g__Methanobrevibacter_A;s__Methanobrevibacter_A woesei	1	0.9604	0.0242	0.0153	7	NA	Virus	8	3		Virus	Virus	21.11	Virus	lysogenic	low quality draft	Virus	0.993	0.087	0.993	dsDNAphage	6	21.7	Virus	phage	category 2 (somewhat sure)	2			17.5753	10.0982	5.23459		Virus
IMG|IMGVR_UViG_3300021256_000170|3300021256|Ga0223826_10001368	42269	CRISPR_5@GUT_GENOME263468_3_57	GUT_GENOME263468	d__Archaea;p__Euryarchaeota;c__Methanobacteria;o__Methanobacteriales;f__Methanobacteriaceae;g__Methanobrevibacter_A;s__Methanobrevibacter_A woesei	1	0.9607	0.0242	0.0151	8	NA	Virus	8	2		Virus	Virus	23.36	Virus	lysogenic	low quality draft	Virus	0.993	0.027	0.993	dsDNAphage	6	22.4	Virus	phage	category 2 (somewhat sure)	2			gene_1-gene_58:14.23327100215157	gene_2-gene_58:7.61056652039574	4.45083		Virus
IMG|IMGVR_UViG_3300021295_000003|3300021295|Ga0214522_1000017	104717	CRISPR_3@GUT_GENOME266067_6_11	GUT_GENOME266067	d__Archaea;p__Euryarchaeota;c__Methanobacteria;o__Methanobacteriales;f__Methanobacteriaceae;g__Methanobrevibacter_A;s__Methanobrevibacter_A smithii	1	0.955	0.0302	0.0148	9	NA	Virus	9	5	contig >1.5x longer than expected genome length	Virus	Virus	22.61	Virus	lytic	complete circular	Virus	0.987	0	0.987	dsDNAphage	5	15.4	Virus	prophage	category 1 (sure)	1		gene_17-gene_116:38.17277247266072	gene_17-gene_116:38.17277247266072	gene_17-gene_116:38.17277247266072	gene_17-gene_116:38.17277247266072	gene_17-gene_116:38.17277247266072	Virus
IMG|IMGVR_UViG_3300021399_000238|3300021399|Ga0224415_10000710	44229	CRISPR_5@GUT_GENOME263468_3_57	GUT_GENOME263468	d__Archaea;p__Euryarchaeota;c__Methanobacteria;o__Methanobacteriales;f__Methanobacteriaceae;g__Methanobrevibacter_A;s__Methanobrevibacter_A woesei	1	0.9663	0.0231	0.0106	8	NA	Virus	8	2		Virus	Virus	24.02	Virus	lytic	complete circular	Virus	1	0.033	1	dsDNAphage	6	18.2	Virus	phage	category 2 (somewhat sure)	2			gene_1-gene_62:17.08911173662206	gene_3-gene_61:10.03220412998381	5.00919		Virus
IMG|IMGVR_UViG_3300021431_000443|3300021431|Ga0224423_10003143|5268-23100	17833	CRISPR_5@GUT_GENOME263468_3_57	GUT_GENOME263468	d__Archaea;p__Euryarchaeota;c__Methanobacteria;o__Methanobacteriales;f__Methanobacteriaceae;g__Methanobrevibacter_A;s__Methanobrevibacter_A woesei	#N/A	0.9644	0.0222	0.0134	7	NA	Virus	6	0		Virus	Virus	13.59	Virus	lytic	low quality draft	Virus	0.973	0.027	0.973	dsDNAphage	5	25	Virus	phage	category 2 (somewhat sure)	2			6.60922	gene_2-gene_21:2.12835515393216			Virus
IMG|IMGVR_UViG_3300024299_000095|3300024299|Ga0233448_1001725	17327	CRISPR_3@GUT_GENOME266067_6_11	GUT_GENOME266067	d__Archaea;p__Euryarchaeota;c__Methanobacteria;o__Methanobacteriales;f__Methanobacteriaceae;g__Methanobrevibacter_A;s__Methanobrevibacter_A smithii	#N/A	0.9664	0.0207	0.0129	0	NA	Virus	4	1		Virus	Uncertain - viral or bacterial	-0.58	Not a virus	lytic	low quality draft	Virus	0.987	0.047	0.987	dsDNAphage	1	37.5	Virus	phage	category 3 (not so sure)				gene_7-gene_24:6.61516066559995	2.6569			Not a virus
IMG|IMGVR_UViG_3300027976_000177|3300027976|Ga0209702_10003104	27060	CRISPR_8@GUT_GENOME273630_25_21	GUT_GENOME273630	d__Archaea;p__Euryarchaeota;c__Methanobacteria;o__Methanobacteriales;f__Methanobacteriaceae;g__Methanobrevibacter_A;s__Methanobrevibacter_A smithii	1	0.9804	0.0126	0.007	11	NA	Virus	26	0		Virus	Virus	47.44	Virus	lytic	low quality draft	Virus	1	0.033	1	dsDNAphage	13	55.8	Virus	phage	category 2 (somewhat sure)	3			gene_1-gene_41:13.51067338563817				Virus
IMG|IMGVR_UViG_3300028677_000147|3300028677|Ga0255346_1006347	11634	CRISPR_1@GUT_GENOME194277_1_34	GUT_GENOME194277	d__Archaea;p__Euryarchaeota;c__Methanobacteria;o__Methanobacteriales;f__Methanobacteriaceae;g__Methanobrevibacter_A;s__Methanobrevibacter_A smithii	#N/A	0.9785	0.0139	0.0075	2	NA	Virus	3	0		Virus	Virus	12.36	Virus	lytic	low quality draft	Virus	1	0.407	1	dsDNAphage	1	50	Virus										Not a virus
IMG|IMGVR_UViG_3300029380_000049|3300029380|Ga0243900_1002384|1-16382	16382	CRISPR_6@GUT_GENOME273866_45_10	GUT_GENOME273866	d__Archaea;p__Euryarchaeota;c__Methanobacteria;o__Methanobacteriales;f__Methanobacteriaceae;g__Methanobrevibacter_A;s__Methanobrevibacter_A smithii	#N/A	0.9532	0.0271	0.0197	3	NA	Virus	5	0		Virus	Virus	18.24	Virus	lytic	low quality draft	Virus	1	0.367	1	dsDNAphage	5	25	Virus	phage	category 2 (somewhat sure)	3			8.44192	gene_12-gene_29:5.01296899457238			Virus
IMG|IMGVR_UViG_3300029718_000038|3300029718|Ga0245237_1001780	17559	CRISPR_2@GUT_GENOME256439_3_20	GUT_GENOME256439	d__Archaea;p__Euryarchaeota;c__Methanobacteria;o__Methanobacteriales;f__Methanobacteriaceae;g__Methanobrevibacter_A;s__Methanobrevibacter_A smithii	#N/A	0.9192	0.0334	0.0474	3	NA	Virus	4	0		Virus	Virus	11.57	Virus	lytic	low quality draft	Virus	1	0.187	1	dsDNAphage	3	18.2	Virus	phage	category 2 (somewhat sure)	3			11.1941	gene_1-gene_28:9.66796081980251		gene_1-gene_19:6.37919946888712	Virus
IMG|IMGVR_UViG_3300029852_000010|3300029852|Ga0245291_100449	53772	CRISPR_8@GUT_GENOME282407_15_14	GUT_GENOME282407	d__Archaea;p__Euryarchaeota;c__Methanobacteria;o__Methanobacteriales;f__Methanobacteriaceae;g__Methanobrevibacter_A;s__Methanobrevibacter_A smithii_A	#N/A	0.9359	0.0446	0.0195	NA	NA	provirus	3	1		Virus	Virus	14.67	Virus	lytic	medium quality draft	Virus	0.993	0.033	0.993	dsDNAphage	1	16.7	Virus	phage	category 2 (somewhat sure)	1			26.21	gene_36-gene_73:8.15849541172237	gene_7-gene_73:3.88301105984158		Virus
IMG|IMGVR_UViG_3300029871_000021|3300029871|Ga0245314_100772	39740	CRISPR_2@GUT_GENOME264533_58_1	GUT_GENOME264533	d__Archaea;p__Euryarchaeota;c__Methanobacteria;o__Methanobacteriales;f__Methanobacteriaceae;g__Methanobrevibacter_A;s__Methanobrevibacter_A smithii	#N/A	0.9236	0.0305	0.0459	5	NA	Virus	11	2		Virus	Virus	22.84	Virus	lytic	complete circular	Virus	0.967	0	0.967	dsDNAphage	7	23.9	Virus	phage	category 2 (somewhat sure)	4			14.2465	gene_20-gene_43:7.34302598947988			Virus
IMG|IMGVR_UViG_3300029885_000006|3300029885|Ga0245329_100482|1171-40797	39627	CRISPR_2@GUT_GENOME256439_3_20	GUT_GENOME256439	d__Archaea;p__Euryarchaeota;c__Methanobacteria;o__Methanobacteriales;f__Methanobacteriaceae;g__Methanobrevibacter_A;s__Methanobrevibacter_A smithii	#N/A	0.9433	0.0233	0.0334	8	NA	Virus	9	1		Virus	Virus	23.29	Virus	lytic	low quality draft	Virus	0.973	0.013	0.973	dsDNAphage	5	16.7	Virus	phage	category 2 (somewhat sure)	1			16.8543	gene_3-gene_52:10.42896411959154			Virus
IMG|IMGVR_UViG_3300031867_000166|3300031867|Ga0326511_10000297	42039	CRISPR_9@GUT_GENOME267364_70_6	GUT_GENOME267364	d__Archaea;p__Euryarchaeota;c__Methanobacteria;o__Methanobacteriales;f__Methanobacteriaceae;g__Methanobrevibacter_A;s__Methanobrevibacter_A smithii	#N/A	0.9689	0.021	0.0101	6	NA	Virus	8	0		Virus	Virus	16.05	Virus	lytic	low quality draft	Virus	1	0.007	1	dsDNAphage	6	19.7	Virus	phage	category 2 (somewhat sure)	2			23.7948	6.27819	2.59401	gene_39-gene_63:4.63030483452805	Virus
IMG|NC_039061.1	2460	CRISPR_3@scaffold_0_51	GUT_GENOME286999	d__Archaea;p__Thermoplasmatota;c__Thermoplasmata;o__Methanomassiliicoccales;f__Methanomassiliicoccaceae;g__Methanomassiliicoccus_A;s__Methanomassiliicoccus_A intestinalis	#N/A	0.9658	0.0205	0.0136	1	NA	Virus	2	0		Virus	Uncertain - too short	-	Not a virus	lytic	low quality draft	Virus	0.747	0.913	0.913	ssDNA	0	50	Virus										Not a virus
IMG|NC_039062.1	2471	CRISPR_2@GUT_GENOME143333_1_9	GUT_GENOME143333	d__Archaea;p__Thermoplasmatota;c__Thermoplasmata;o__Methanomassiliicoccales;f__Methanomassiliicoccaceae;g__Methanomassiliicoccus_A;s__Methanomassiliicoccus_A intestinalis	#N/A	0.6038	0.2698	0.1264	0	NA	Not a virus	1	0		Virus	Uncertain - too short	-	Not a virus	#N/A	#N/A	Not a virus	#N/A	#N/A	#N/A	#N/A	#N/A	#N/A	Not a virus										Not a virus
IMG|NC_039063.1	2459	CRISPR_2@GUT_GENOME143333_1_9	GUT_GENOME143333	d__Archaea;p__Thermoplasmatota;c__Thermoplasmata;o__Methanomassiliicoccales;f__Methanomassiliicoccaceae;g__Methanomassiliicoccus_A;s__Methanomassiliicoccus_A intestinalis	#N/A	0.96	0.0251	0.0149	1	NA	Virus	2	0		Virus	Uncertain - too short	-	Not a virus	lytic	low quality draft	Virus	0.587	0.967	0.967	ssDNA	0	50	Virus										Not a virus
IMG|Norman_113_NODE_25_length_2504_cov_6.768477	2504	CRISPR_3@scaffold_0_50	GUT_GENOME286999	d__Archaea;p__Thermoplasmatota;c__Thermoplasmata;o__Methanomassiliicoccales;f__Methanomassiliicoccaceae;g__Methanomassiliicoccus_A;s__Methanomassiliicoccus_A intestinalis	#N/A	0.9797	0.0126	0.0077	2	NA	Virus	3	0		Virus	Uncertain - viral or bacterial	-	Not a virus	lytic	complete circular	Virus	0.653	0.84	0.84	ssDNA	0	50	Virus										Not a virus
IMG|UGV-GENOME-0001201	2513	CRISPR_3@scaffold_0_51	GUT_GENOME286999	d__Archaea;p__Thermoplasmatota;c__Thermoplasmata;o__Methanomassiliicoccales;f__Methanomassiliicoccaceae;g__Methanomassiliicoccus_A;s__Methanomassiliicoccus_A intestinalis	#N/A	0.9692	0.0183	0.0124	1	NA	Virus	2	0		Virus	Uncertain - viral or bacterial	-	Not a virus	lytic	complete circular	Virus	0.627	0.86	0.86	ssDNA	0	50	Virus										Not a virus
IMG|UGV-GENOME-0145846	19964	CRISPR_6@GUT_GENOME039548_19_26	GUT_GENOME039548	d__Archaea;p__Euryarchaeota;c__Methanobacteria;o__Methanobacteriales;f__Methanobacteriaceae;g__Methanobrevibacter_A;s__Methanobrevibacter_A smithii	#N/A	0.9403	0.0298	0.0299	4	NA	Virus	5	0		Virus	Virus	16.96	Virus	lytic	low quality draft	Virus	1	0.227	1	dsDNAphage	5	25.9	Virus	phage	category 2 (somewhat sure)	3			9.48124	gene_1-gene_14:4.66750674901803		gene_1-gene_12:2.02071281677881	Virus
IMG|UGV-GENOME-0179807_1	23882	CRISPR_1@GUT_GENOME235093_266_1	GUT_GENOME235093	d__Archaea;p__Thermoplasmatota;c__Thermoplasmata;o__Methanomassiliicoccales;f__Methanomethylophilaceae;g__UBA71;s__	#N/A	0.9802	0.0126	0.0072	4	NA	Virus	11	0		Virus	Virus	16.21	Virus	lytic	low quality draft	Virus	1	0.073	1	dsDNAphage	7	24	Virus	phage	category 2 (somewhat sure)	5			18.7498	gene_20-gene_49:10.15789247215815	3.36179	gene_21-gene_49:10.47632444879990	Virus
IMG|UGV-GENOME-0189063	26095	CRISPR_8@GUT_GENOME263902_25_39	GUT_GENOME263902	d__Archaea;p__Euryarchaeota;c__Methanobacteria;o__Methanobacteriales;f__Methanobacteriaceae;g__Methanobrevibacter_A;s__Methanobrevibacter_A smithii	#N/A	0.9366	0.0298	0.0336	4	NA	Virus	7	0		Virus	Virus	21.24	Virus	lytic	low quality draft	Virus	1	0.013	1	dsDNAphage	6	37.5	Virus	phage	category 2 (somewhat sure)	3			gene_1-gene_23:5.98812160539769				Virus
IMG|UGV-GENOME-0200618	28073	CRISPR_4@GUT_GENOME105435_8_53	GUT_GENOME105435	d__Archaea;p__Euryarchaeota;c__Methanobacteria;o__Methanobacteriales;f__Methanobacteriaceae;g__Methanobrevibacter_A;s__Methanobrevibacter_A smithii	#N/A	0.9243	0.0409	0.0348	2	NA	Virus	5	2		Virus	Uncertain - viral or bacterial	-1.94	Not a virus	lytic	low quality draft	Virus	0.993	0.033	0.993	dsDNAphage	2	25	Virus	phage	category 3 (not so sure)				10.7624	7.13342			Not a virus
IMG|UGV-GENOME-0209861	29723	CRISPR_5@GUT_GENOME235230_27_4	GUT_GENOME235230	d__Archaea;p__Euryarchaeota;c__Methanobacteria;o__Methanobacteriales;f__Methanobacteriaceae;g__Methanobrevibacter_A;s__Methanobrevibacter_A smithii	#N/A	0.9323	0.0294	0.0383	4	NA	Virus	8	0		Virus	Virus	24.33	Virus	lytic	low quality draft	Virus	1	0.127	1	dsDNAphage	4	25.7	Virus	phage	category 2 (somewhat sure)	3			9.59544	3.93616			Virus
IMG|UGV-GENOME-0226971	32743	CRISPR_2@GUT_GENOME092034_2_20	GUT_GENOME092034	d__Archaea;p__Euryarchaeota;c__Methanobacteria;o__Methanobacteriales;f__Methanobacteriaceae;g__Methanobrevibacter_A;s__Methanobrevibacter_A smithii_A	#N/A	0.9482	0.0289	0.0229	7	NA	Virus	9	2		Virus	Uncertain - viral or bacterial	6.15	Not a virus	lytic	low quality draft	Virus	0.993	0.073	0.993	dsDNAphage	4	41.2	Virus	phage	category 2 (somewhat sure)	1			11.38	gene_8-gene_34:6.34028180677808	2.03316		Virus
IMG|UGV-GENOME-0228900	33099	CRISPR_4@GUT_GENOME105435_8_53	GUT_GENOME105435	d__Archaea;p__Euryarchaeota;c__Methanobacteria;o__Methanobacteriales;f__Methanobacteriaceae;g__Methanobrevibacter_A;s__Methanobrevibacter_A smithii	#N/A	0.9621	0.0212	0.0167	6	NA	Virus	9	2		Virus	Virus	8.71	Virus	lytic	low quality draft	Virus	0.987	0	0.987	dsDNAphage	4	36.1	Virus	phage	category 2 (somewhat sure)				11.8082	gene_11-gene_36:5.86320745668576	2.1302		Virus
IMG|UGV-GENOME-0231656	33647	CRISPR_5@GUT_GENOME235230_27_4	GUT_GENOME235230	d__Archaea;p__Euryarchaeota;c__Methanobacteria;o__Methanobacteriales;f__Methanobacteriaceae;g__Methanobrevibacter_A;s__Methanobrevibacter_A smithii	#N/A	0.9328	0.033	0.0342	4	NA	Virus	8	0		Virus	Virus	25.74	Virus	lytic	low quality draft	Virus	0.993	0.06	0.993	dsDNAphage	6	25.6	Virus	phage	category 2 (somewhat sure)	3			gene_2-gene_39:10.81375549144207	gene_2-gene_39:4.14463929381128	2.32742		Virus
IMG|UGV-GENOME-0239406	35137	CRISPR_5@GUT_GENOME093513_2_14	GUT_GENOME093513	d__Archaea;p__Euryarchaeota;c__Methanobacteria;o__Methanobacteriales;f__Methanobacteriaceae;g__Methanobrevibacter_A;s__Methanobrevibacter_A smithii	#N/A	0.9537	0.0318	0.0145	1	NA	Virus	2	0		Virus	Uncertain - viral or bacterial	3.44	Not a virus	lytic	low quality draft	Virus	1	0.007	1	dsDNAphage	2	21.9	Virus	phage	category 2 (somewhat sure)	1			11.1941				Virus
IMG|UGV-GENOME-0240165	35249	CRISPR_5@GUT_GENOME235230_27_4	GUT_GENOME235230	d__Archaea;p__Euryarchaeota;c__Methanobacteria;o__Methanobacteriales;f__Methanobacteriaceae;g__Methanobrevibacter_A;s__Methanobrevibacter_A smithii	#N/A	0.934	0.031	0.035	4	NA	Virus	9	0		Virus	Virus	30.43	Virus	lytic	low quality draft	Virus	1	0.067	1	dsDNAphage	4	25	Virus	phage	category 2 (somewhat sure)	2			11.643	5.10636	gene_1-gene_42:2.60457518456855		Virus
IMG|UGV-GENOME-0255461	37669	CRISPR_5@GUT_GENOME235230_27_4	GUT_GENOME235230	d__Archaea;p__Euryarchaeota;c__Methanobacteria;o__Methanobacteriales;f__Methanobacteriaceae;g__Methanobrevibacter_A;s__Methanobrevibacter_A smithii	#N/A	0.9488	0.0244	0.0267	4	NA	Virus	8	1		Virus	Virus	12.61	Virus	lytic	low quality draft	Virus	0.993	0	0.993	dsDNAphage	4	22	Virus	phage	category 2 (somewhat sure)	3			gene_3-gene_50:13.70231832448338	gene_3-gene_50:6.01612127471516			Virus
IMG|UGV-GENOME-0255724	37711	CRISPR_6@GUT_GENOME273866_45_10	GUT_GENOME273866	d__Archaea;p__Euryarchaeota;c__Methanobacteria;o__Methanobacteriales;f__Methanobacteriaceae;g__Methanobrevibacter_A;s__Methanobrevibacter_A smithii	#N/A	0.9313	0.0313	0.0373	4	NA	Virus	8	0		Virus	Virus	29.25	Virus	lytic	low quality draft	Virus	1	0.013	1	dsDNAphage	5	22.4	Virus	phage	category 2 (somewhat sure)	3			gene_1-gene_48:15.08966850465876	gene_6-gene_46:6.76452332166536			Virus
IMG|UGV-GENOME-0256087	37773	CRISPR_5@GUT_GENOME235230_27_4	GUT_GENOME235230	d__Archaea;p__Euryarchaeota;c__Methanobacteria;o__Methanobacteriales;f__Methanobacteriaceae;g__Methanobrevibacter_A;s__Methanobrevibacter_A smithii	#N/A	0.9391	0.0323	0.0286	4	NA	Virus	8	1		Virus	Virus	12.61	Virus	lytic	complete circular	Virus	0.993	0	0.993	dsDNAphage	4	22	Virus	phage	category 2 (somewhat sure)	3			13.3172	gene_5-gene_38:6.80897544116817			Virus
IMG|UGV-GENOME-0256185	37793	CRISPR_5@GUT_GENOME235230_27_4	GUT_GENOME235230	d__Archaea;p__Euryarchaeota;c__Methanobacteria;o__Methanobacteriales;f__Methanobacteriaceae;g__Methanobrevibacter_A;s__Methanobrevibacter_A smithii	#N/A	0.9368	0.0283	0.0349	4	NA	Virus	8	1		Virus	Virus	12.61	Virus	lytic	complete circular	Virus	0.993	0	0.993	dsDNAphage	4	22	Virus	phage	category 2 (somewhat sure)	3			13.3172	gene_4-gene_45:8.12697282489266			Virus
IMG|UGV-GENOME-0257216	37965	CRISPR_8@GUT_GENOME263902_25_39	GUT_GENOME263902	d__Archaea;p__Euryarchaeota;c__Methanobacteria;o__Methanobacteriales;f__Methanobacteriaceae;g__Methanobrevibacter_A;s__Methanobrevibacter_A smithii	#N/A	0.9329	0.0369	0.0303	4	NA	Virus	8	1		Virus	Virus	29.25	Virus	lytic	complete circular	Virus	0.987	0.007	0.987	dsDNAphage	5	23.9	Virus	phage	category 2 (somewhat sure)	3			12.0719	gene_2-gene_47:6.14051246208790			Virus
IMG|UGV-GENOME-0257348	37991	CRISPR_5@GUT_GENOME235230_27_4	GUT_GENOME235230	d__Archaea;p__Euryarchaeota;c__Methanobacteria;o__Methanobacteriales;f__Methanobacteriaceae;g__Methanobrevibacter_A;s__Methanobrevibacter_A smithii	#N/A	0.9399	0.0312	0.029	4	NA	Virus	9	1		Virus	Virus	28.29	Virus	lytic	complete circular	Virus	0.993	0.02	0.993	dsDNAphage	4	22.4	Virus	phage	category 2 (somewhat sure)	2			12.4793	gene_11-gene_45:4.47526086125487			Virus
IMG|UGV-GENOME-0257711	38056	CRISPR_5@GUT_GENOME235230_27_4	GUT_GENOME235230	d__Archaea;p__Euryarchaeota;c__Methanobacteria;o__Methanobacteriales;f__Methanobacteriaceae;g__Methanobrevibacter_A;s__Methanobrevibacter_A smithii	#N/A	0.941	0.0295	0.0295	4	NA	Virus	8	1		Virus	Virus	16.46	Virus	lytic	complete circular	Virus	0.993	0.013	0.993	dsDNAphage	4	22.4	Virus	phage	category 2 (somewhat sure)	3			gene_0-gene_49:15.52435783395818	gene_0-gene_49:8.11608304344267	gene_11-gene_50:2.18794175359120		Virus
IMG|UGV-GENOME-0258495	38181	CRISPR_2@GUT_GENOME256439_3_20	GUT_GENOME256439	d__Archaea;p__Euryarchaeota;c__Methanobacteria;o__Methanobacteriales;f__Methanobacteriaceae;g__Methanobrevibacter_A;s__Methanobrevibacter_A smithii	#N/A	0.9397	0.0302	0.0301	2	NA	Virus	8	1		Virus	Virus	8.72	Virus	lytic	complete circular	Virus	0.987	0	0.987	dsDNAphage	5	22.4	Virus	phage	category 2 (somewhat sure)	3			13.7352	gene_6-gene_51:7.81188325375103		gene_21-gene_40:3.19375139136353	Virus
IMG|UGV-GENOME-0260234	38488	CRISPR_5@GUT_GENOME235230_27_4	GUT_GENOME235230	d__Archaea;p__Euryarchaeota;c__Methanobacteria;o__Methanobacteriales;f__Methanobacteriaceae;g__Methanobrevibacter_A;s__Methanobrevibacter_A smithii	#N/A	0.9431	0.0303	0.0266	4	NA	Virus	8	1		Virus	Virus	23.79	Virus	lytic	complete circular	Virus	0.987	0.02	0.987	dsDNAphage	5	21.6	Virus	phage	category 2 (somewhat sure)	3			gene_1-gene_50:14.55509272902307	gene_1-gene_50:5.16712412444645	gene_1-gene_39:2.01898014601694		Virus
IMG|UGV-GENOME-0260310	38502	CRISPR_6@GUT_GENOME273866_45_10	GUT_GENOME273866	d__Archaea;p__Euryarchaeota;c__Methanobacteria;o__Methanobacteriales;f__Methanobacteriaceae;g__Methanobrevibacter_A;s__Methanobrevibacter_A smithii	#N/A	0.9424	0.0282	0.0295	4	NA	Virus	8	0		Virus	Virus	19.64	Virus	lytic	complete circular	Virus	0.993	0	0.993	dsDNAphage	4	21.2	Virus	phage	category 2 (somewhat sure)	2			13.7352	gene_12-gene_51:7.27198068452194			Virus
IMG|UGV-GENOME-0262162	38835	CRISPR_5@GUT_GENOME235230_27_4	GUT_GENOME235230	d__Archaea;p__Euryarchaeota;c__Methanobacteria;o__Methanobacteriales;f__Methanobacteriaceae;g__Methanobrevibacter_A;s__Methanobrevibacter_A smithii	#N/A	0.9434	0.0271	0.0295	4	NA	Virus	8	0		Virus	Virus	26.59	Virus	lytic	complete circular	Virus	0.987	0.013	0.987	dsDNAphage	6	21.6	Virus	phage	category 2 (somewhat sure)	2			15.0232	gene_1-gene_40:8.29514936584025			Virus
IMG|UGV-GENOME-0262696_1	37497	CRISPR_2@GUT_GENOME256439_3_20	GUT_GENOME256439	d__Archaea;p__Euryarchaeota;c__Methanobacteria;o__Methanobacteriales;f__Methanobacteriaceae;g__Methanobrevibacter_A;s__Methanobrevibacter_A smithii	#N/A	0.9385	0.0331	0.0284	4	NA	Virus	8	1		Virus	Virus	17.66	Virus	lytic	low quality draft	Virus	0.993	0.013	0.993	dsDNAphage	4	22.9	Virus	phage	category 2 (somewhat sure)	2			13.7452	gene_1-gene_44:5.36224928178305	gene_1-gene_43:2.61507117023274		Virus
IMG|UGV-GENOME-0263128	39002	CRISPR_8@GUT_GENOME263902_25_39	GUT_GENOME263902	d__Archaea;p__Euryarchaeota;c__Methanobacteria;o__Methanobacteriales;f__Methanobacteriaceae;g__Methanobrevibacter_A;s__Methanobrevibacter_A smithii	#N/A	0.9505	0.0269	0.0226	4	NA	Virus	9	1		Virus	Virus	33.13	Virus	lytic	low quality draft	Virus	0.987	0.013	0.987	dsDNAphage	5	21.6	Virus	phage	category 2 (somewhat sure)	2			14.5753	6.2337			Virus
IMG|UGV-GENOME-0264490	39240	CRISPR_2@GUT_GENOME093679_1_29	GUT_GENOME093679	d__Archaea;p__Euryarchaeota;c__Methanobacteria;o__Methanobacteriales;f__Methanobacteriaceae;g__Methanobrevibacter_A;s__Methanobrevibacter_A smithii	#N/A	0.97	0.0195	0.0105	5	NA	Virus	10	1		Virus	Virus	21.58	Virus	lytic	low quality draft	Virus	0.98	0	0.98	dsDNAphage	3	24.3	Virus	phage	category 2 (somewhat sure)	1			12.9392	4.27788			Virus
IMG|UGV-GENOME-0264891	39308	CRISPR_5@GUT_GENOME235230_27_4	GUT_GENOME235230	d__Archaea;p__Euryarchaeota;c__Methanobacteria;o__Methanobacteriales;f__Methanobacteriaceae;g__Methanobrevibacter_A;s__Methanobrevibacter_A smithii	#N/A	0.9351	0.0359	0.029	4	NA	Virus	9	0		Virus	Virus	24.14	Virus	lytic	low quality draft	Virus	0.98	0.033	0.98	dsDNAphage	4	21.6	Virus	phage	category 2 (somewhat sure)	3			gene_1-gene_51:15.00302364416500	gene_1-gene_51:7.97098226554776		gene_31-gene_50:3.17354800527524	Virus
IMG|UGV-GENOME-0266066	39521	CRISPR_2@GUT_GENOME256439_3_20	GUT_GENOME256439	d__Archaea;p__Euryarchaeota;c__Methanobacteria;o__Methanobacteriales;f__Methanobacteriaceae;g__Methanobrevibacter_A;s__Methanobrevibacter_A smithii	#N/A	0.9445	0.0294	0.0261	4	NA	Virus	8	2		Virus	Virus	15.52	Virus	lytic	low quality draft	Virus	0.993	0.007	0.993	dsDNAphage	4	22	Virus	phage	category 2 (somewhat sure)	3			14.1546	6.67059			Virus
IMG|UGV-GENOME-0268635_1	35662	CRISPR_5@GUT_GENOME235230_27_4	GUT_GENOME235230	d__Archaea;p__Euryarchaeota;c__Methanobacteria;o__Methanobacteriales;f__Methanobacteriaceae;g__Methanobrevibacter_A;s__Methanobrevibacter_A smithii	#N/A	0.9321	0.0283	0.0396	4	NA	Virus	8	0		Virus	Virus	25.93	Virus	lytic	low quality draft	Virus	1	0.02	1	dsDNAphage	4	24.4	Virus	phage	category 2 (somewhat sure)	3			14.6784	gene_2-gene_41:5.51614901086466			Virus
IMG|UGV-GENOME-0271153	40511	CRISPR_1@GUT_GENOME218694_90_3	GUT_GENOME218694	d__Archaea;p__Euryarchaeota;c__Methanobacteria;o__Methanobacteriales;f__Methanobacteriaceae;g__Methanobrevibacter_A;s__Methanobrevibacter_A smithii	#N/A	0.9372	0.0327	0.03	8	NA	Virus	8	1		Virus	Virus	22	Virus	lytic	low quality draft	Virus	0.98	0.02	0.98	dsDNAphage	5	19.6	Virus	phage	category 2 (somewhat sure)	1			16.6118	8.68791			Virus
IMG|UGV-GENOME-0271425	40564	CRISPR_4@GUT_GENOME153214_10_19	GUT_GENOME153214	d__Archaea;p__Euryarchaeota;c__Methanobacteria;o__Methanobacteriales;f__Methanobacteriaceae;g__Methanobrevibacter_A;s__Methanobrevibacter_A smithii	#N/A	0.942	0.0419	0.0161	2	NA	Virus	2	2		Virus	Virus	15.22	Virus	lytic	low quality draft	Virus	1	0.007	1	dsDNAphage	1	21.1	Virus	phage	category 2 (somewhat sure)	1			20.6314	gene_5-gene_34:6.02885955718648	2.91697		Virus
IMG|UGV-GENOME-0271646	40607	CRISPR_1@GUT_GENOME218694_90_3	GUT_GENOME218694	d__Archaea;p__Euryarchaeota;c__Methanobacteria;o__Methanobacteriales;f__Methanobacteriaceae;g__Methanobrevibacter_A;s__Methanobrevibacter_A smithii	#N/A	0.9403	0.0276	0.0321	7	NA	Virus	8	1		Virus	Virus	12.44	Virus	lytic	low quality draft	Virus	0.967	0.02	0.967	dsDNAphage	5	15.4	Virus	phage	category 2 (somewhat sure)	1			16.8543	gene_3-gene_52:10.42896411959154		gene_36-gene_50:3.75315010137097	Virus
IMG|UGV-GENOME-0274814	41194	CRISPR_6@GUT_GENOME273866_45_10	GUT_GENOME273866	d__Archaea;p__Euryarchaeota;c__Methanobacteria;o__Methanobacteriales;f__Methanobacteriaceae;g__Methanobrevibacter_A;s__Methanobrevibacter_A smithii	#N/A	0.9227	0.0345	0.0428	4	NA	Virus	8	1		Virus	Virus	10.86	Virus	lytic	low quality draft	Virus	1	0.06	1	dsDNAphage	5	21.2	Virus	phage	category 2 (somewhat sure)	3			gene_2-gene_49:15.00784716244493	gene_24-gene_48:7.67311155576888	gene_1-gene_41:2.25538333307343		Virus
IMG|UGV-GENOME-0303866	47815	CRISPR_4@GUT_GENOME153214_10_19	GUT_GENOME153214	d__Archaea;p__Euryarchaeota;c__Methanobacteria;o__Methanobacteriales;f__Methanobacteriaceae;g__Methanobrevibacter_A;s__Methanobrevibacter_A smithii	#N/A	0.9411	0.0405	0.0184	2	NA	Virus	2	1		Virus	Virus	15.22	Virus	lytic	medium quality draft	Virus	1	0.013	1	dsDNAphage	1	22.5	Virus	phage	category 2 (somewhat sure)	1			25.7587	gene_8-gene_50:8.17761369346940	gene_6-gene_72:3.89658386703085	gene_12-gene_53:2.58444905832458	Virus
IMG|UGV-GENOME-0309168	49612	CRISPR_1@GUT_GENOME218694_90_3	GUT_GENOME218694	d__Archaea;p__Euryarchaeota;c__Methanobacteria;o__Methanobacteriales;f__Methanobacteriaceae;g__Methanobrevibacter_A;s__Methanobrevibacter_A smithii	#N/A	0.9384	0.0322	0.0294	NA	NA	provirus*	9	2		Virus	Virus	20.28	Virus	lytic	complete circular	Virus	0.973	0	0.973	dsDNAphage	5	15.7	Virus	phage	category 2 (somewhat sure)	1			gene_1-gene_67:21.96253793260729	gene_1-gene_67:13.20557663892872	gene_1-gene_60:2.06059864435088	gene_3-gene_17:3.46659014804233	Virus
IMG|UGV-GENOME-0313195	51116	CRISPR_4@GUT_GENOME153214_10_19	GUT_GENOME153214	d__Archaea;p__Euryarchaeota;c__Methanobacteria;o__Methanobacteriales;f__Methanobacteriaceae;g__Methanobrevibacter_A;s__Methanobrevibacter_A smithii	#N/A	0.9526	0.0299	0.0175	3	NA	Virus	3	2		Virus	Virus	15.22	Virus	lytic	medium quality draft	Virus	0.987	0.047	0.987	dsDNAphage	2	18.8	Virus	phage	category 2 (somewhat sure)	1			24.8574	gene_1-gene_40:9.07633398212303	4.29036		Virus
IMG|UGV-GENOME-0318191	53299	CRISPR_2@GUT_GENOME266751_6_51	GUT_GENOME266751	d__Archaea;p__Euryarchaeota;c__Methanobacteria;o__Methanobacteriales;f__Methanobacteriaceae;g__Methanobrevibacter_A;s__Methanobrevibacter_A smithii	#N/A	0.9029	0.0428	0.0542	5	NA	Virus	8	2		Virus	Virus	19.23	Virus	lytic	complete circular	Virus	0.973	0	0.973	dsDNAphage	4	21.1	Virus	phage	category 2 (somewhat sure)	1			gene_4-gene_72:24.36543816862048	gene_1-gene_60:13.29554979387261		gene_30-gene_63:3.23591222765636	Virus
IMG|UGV-GENOME-0318983	53669	CRISPR_4@GUT_GENOME153214_10_19	GUT_GENOME153214	d__Archaea;p__Euryarchaeota;c__Methanobacteria;o__Methanobacteriales;f__Methanobacteriaceae;g__Methanobrevibacter_A;s__Methanobrevibacter_A smithii	#N/A	0.9539	0.0311	0.015	2	NA	Virus	3	2		Virus	Virus	12.36	Virus	lytic	complete circular	Virus	0.987	0.013	0.987	dsDNAphage	1	19.1	Virus	phage	category 2 (somewhat sure)	1			24.8574	gene_33-gene_70:8.19986721784009	gene_4-gene_70:3.92438286595930		Virus
IMG|UGV-GENOME-0320937_1	52249	CRISPR_4@GUT_GENOME153214_10_19	GUT_GENOME153214	d__Archaea;p__Euryarchaeota;c__Methanobacteria;o__Methanobacteriales;f__Methanobacteriaceae;g__Methanobrevibacter_A;s__Methanobrevibacter_A smithii	#N/A	0.9429	0.0397	0.0174	1	NA	provirus	4	1		Virus	Virus	12.56	Virus	lytic	medium quality draft	Virus	0.987	0.027	0.987	dsDNAphage	2	20	Virus	phage	category 2 (somewhat sure)	1			gene_1-gene_70:24.84336322898915	gene_1-gene_40:9.06232326768021	4.3985	gene_1-gene_45:2.86703891258312	Virus
IMG|UGV-GENOME-0327529	57783	CRISPR_2@GUT_GENOME252389_2_3	GUT_GENOME252389	d__Archaea;p__Euryarchaeota;c__Methanobacteria;o__Methanobacteriales;f__Methanobacteriaceae;g__Methanobrevibacter_A;s__Methanobrevibacter_A smithii	#N/A	0.9708	0.0186	0.0106	1	NA	Virus	5	3		Virus	Virus	26.28	Virus	lytic	complete circular	Virus	0.973	0.013	0.973	dsDNAphage	2	18.1	Virus	phage	category 2 (somewhat sure)	1			24.8574	gene_22-gene_64:10.40185127546981	gene_2-gene_67:3.80256579843859	gene_23-gene_60:2.51209958554815	Virus
IMG|UGV-GENOME-0334155_1	51956	CRISPR_5@GUT_GENOME143494_1_47	GUT_GENOME143494	d__Archaea;p__Euryarchaeota;c__Methanobacteria;o__Methanobacteriales;f__Methanobacteriaceae;g__Methanosphaera;s__Methanosphaera stadtmanae	#N/A	0.8848	0.0451	0.0701	3	NA	Virus	8	6		Virus	Virus	28.79	Virus	#N/A	#N/A	Not a virus	0.967	0.007	0.967	dsDNAphage	3	20	Virus	phage	category 2 (somewhat sure)	1			13.8406	gene_1-gene_55:9.46635167649318	4.22979		Virus
IMG|UGV-GENOME-0354002	83021	CRISPR_9@GUT_GENOME256657_33_14	GUT_GENOME256657	d__Archaea;p__Euryarchaeota;c__Methanobacteria;o__Methanobacteriales;f__Methanobacteriaceae;g__Methanobrevibacter_A;s__Methanobrevibacter_A smithii_A	#N/A	0.9494	0.0367	0.0138	3	NA	Virus	8	6		Virus	Virus	15.59	Virus	provirus	provirus	provirus	0.987	0	0.987	dsDNAphage	4	27	Virus	phage	category 3 (not so sure)		gene_4-gene_103:15.01362356162651	gene_4-gene_103:15.01362356162651	gene_1-gene_98:23.81449480869626	gene_4-gene_103:15.01362356162651	gene_4-gene_103:15.01362356162651	gene_4-gene_103:15.01362356162651	Not a virus
IMG|UGV-GENOME-0373642	131466	CRISPR_6@GUT_GENOME271726_17_1	GUT_GENOME271726	d__Archaea;p__Euryarchaeota;c__Methanobacteria;o__Methanobacteriales;f__Methanobacteriaceae;g__Methanobrevibacter_A;s__Methanobrevibacter_A smithii	#N/A	0.9652	0.0235	0.0114	8	NA	Virus	12	3		Virus	Virus	50.41	Virus	lytic	high quality draft	Virus	0.94	0	0.94	dsDNAphage	4	15.2	Virus	prophage	category 3 (not so sure)		gene_43-gene_142:30.63129320388136	gene_43-gene_142:30.63129320388136	gene_43-gene_142:30.63129320388136	gene_43-gene_142:30.63129320388136	gene_43-gene_142:30.63129320388136	gene_43-gene_142:30.63129320388136	Not a virus
IMG|UGV-GENOME-0374504	138976	CRISPR_6@GUT_GENOME271726_17_1	GUT_GENOME271726	d__Archaea;p__Euryarchaeota;c__Methanobacteria;o__Methanobacteriales;f__Methanobacteriaceae;g__Methanobrevibacter_A;s__Methanobrevibacter_A smithii	#N/A	0.9661	0.0233	0.0106	8	NA	Virus	13	3		Virus	Virus	53.44	Virus	lytic	high quality draft	Virus	0.953	0	0.953	dsDNAphage	4	13.7	Virus	prophage	category 2 (somewhat sure)	1			gene_1-gene_48:14.00304827956316				Virus
IMG|UGV-GENOME-0375013	143197	CRISPR_6@GUT_GENOME271726_17_1	GUT_GENOME271726	d__Archaea;p__Euryarchaeota;c__Methanobacteria;o__Methanobacteriales;f__Methanobacteriaceae;g__Methanobrevibacter_A;s__Methanobrevibacter_A smithii	#N/A	0.9647	0.0244	0.0109	8	NA	Virus	13	3		Virus	Virus	53.44	Virus	lytic	high quality draft	Virus	0.947	0	0.947	dsDNAphage	4	13.2	Virus	phage	category 2 (somewhat sure)	1	gene_71-gene_170:34.84127791907246	gene_71-gene_170:34.84127791907246	gene_84-gene_170:35.74734817399077;gene_1-gene_73:21.12773174021122	gene_71-gene_170:34.84127791907246	gene_71-gene_170:34.84127791907246	gene_71-gene_170:34.84127791907246	Virus
IMG|UGV-GENOME-2640363	2048	CRISPR_3@scaffold_0_52	GUT_GENOME286999	d__Archaea;p__Thermoplasmatota;c__Thermoplasmata;o__Methanomassiliicoccales;f__Methanomassiliicoccaceae;g__Methanomassiliicoccus_A;s__Methanomassiliicoccus_A intestinalis	#N/A	0.8634	0.0802	0.0564	0	NA	Not a virus	2	0		Virus	Uncertain - too short	-	Not a virus	#N/A	#N/A	Not a virus	0.927	0.96	0.96	ssDNA	0	50	Virus										Not a virus
IMG|UGV-GENOME-2871376	2373	CRISPR_2@GUT_GENOME143333_1_9	GUT_GENOME143333	d__Archaea;p__Thermoplasmatota;c__Thermoplasmata;o__Methanomassiliicoccales;f__Methanomassiliicoccaceae;g__Methanomassiliicoccus_A;s__Methanomassiliicoccus_A intestinalis	#N/A	0.8556	0.0857	0.0586	0	NA	Not a virus	1	0		Virus	Uncertain - too short	-	Not a virus	lytic	low quality draft	Virus	0.493	0.927	0.927	ssDNA	0	50	Virus										Not a virus
IMG|UGV-GENOME-4414252	37941	CRISPR_8@GUT_GENOME263902_25_39	GUT_GENOME263902	d__Archaea;p__Euryarchaeota;c__Methanobacteria;o__Methanobacteriales;f__Methanobacteriaceae;g__Methanobrevibacter_A;s__Methanobrevibacter_A smithii	#N/A	0.9423	0.0314	0.0263	4	NA	Virus	8	1		Virus	Virus	29.25	Virus	lytic	complete circular	Virus	0.98	0.007	0.98	dsDNAphage	5	23.9	Virus	phage	category 2 (somewhat sure)	3			gene_3-gene_48:12.87698614794992	gene_4-gene_48:6.60137053727931			Virus
IMG|UGV-GENOME-4415077	38620	CRISPR_6@GUT_GENOME273866_45_10	GUT_GENOME273866	d__Archaea;p__Euryarchaeota;c__Methanobacteria;o__Methanobacteriales;f__Methanobacteriaceae;g__Methanobrevibacter_A;s__Methanobrevibacter_A smithii	#N/A	0.9373	0.0331	0.0297	3	NA	Virus	8	2		Virus	Virus	21.15	Virus	lytic	complete circular	Virus	0.98	0.013	0.98	dsDNAphage	4	21.2	Virus	phage	category 2 (somewhat sure)	2			13.3172	gene_8-gene_50:8.54710106978923			Virus
IMG|UGV-GENOME-4415268	38766	CRISPR_5@GUT_GENOME235230_27_4	GUT_GENOME235230	d__Archaea;p__Euryarchaeota;c__Methanobacteria;o__Methanobacteriales;f__Methanobacteriaceae;g__Methanobrevibacter_A;s__Methanobrevibacter_A smithii	#N/A	0.9519	0.0243	0.0238	4	NA	Virus	8	0		Virus	Virus	26.59	Virus	lytic	complete circular	Virus	0.993	0.02	0.993	dsDNAphage	6	21.6	Virus	phage	category 2 (somewhat sure)	2			15.0232	7.99119	gene_7-gene_51:2.80762526786196		Virus
IMG|UGV-GENOME-4426261	53255	CRISPR_2@GUT_GENOME266751_6_51	GUT_GENOME266751	d__Archaea;p__Euryarchaeota;c__Methanobacteria;o__Methanobacteriales;f__Methanobacteriaceae;g__Methanobrevibacter_A;s__Methanobrevibacter_A smithii	#N/A	0.9209	0.0391	0.04	5	NA	Virus	8	2		Virus	Virus	19.23	Virus	lytic	complete circular	Virus	0.993	0	0.993	dsDNAphage	4	20.8	Virus	phage	category 2 (somewhat sure)	1			24.2087	12.3617		gene_42-gene_65:2.76637492922578	Virus
IMG|Yinda_HP22_trimmed_NODE_10_length_49556_cov_108.480657	49556	CRISPR_5@GUT_GENOME093513_2_20	GUT_GENOME093513	d__Archaea;p__Euryarchaeota;c__Methanobacteria;o__Methanobacteriales;f__Methanobacteriaceae;g__Methanobrevibacter_A;s__Methanobrevibacter_A smithii	#N/A	0.9585	0.0265	0.015	NA	NA	provirus	3	2		Virus	Virus	17.07	Virus	lytic	low quality draft	Virus	0.987	0.007	0.987	dsDNAphage	1	21.7	Virus	phage	category 2 (somewhat sure)	1	gene_32-gene_59:8.63766770440324		20.3837	gene_1-gene_31:5.34324588651063	3.22783		Virus
Li_JH_2014_NBT_MH0315_101102.NODE_138753_269	269	CRISPR_6@GUT_GENOME273866_45_10	GUT_GENOME273866	d__Archaea;p__Euryarchaeota;c__Methanobacteria;o__Methanobacteriales;f__Methanobacteriaceae;g__Methanobrevibacter_A;s__Methanobrevibacter_A smithii	#N/A	0.8938	0.0437	0.0625	0	NA	Not a virus	0	0	no viral genes detected	Not a virus	Uncertain - too short	-	Not a virus	#N/A	#N/A	Not a virus	#N/A	#N/A	#N/A	#N/A	#N/A	#N/A	Not a virus										Not a virus
Li_JH_2014_NBT_V1.FI04_110822.NODE_465562_5335	5335	CRISPR_6@GUT_GENOME268814_20_9	GUT_GENOME268814	d__Archaea;p__Euryarchaeota;c__Methanobacteria;o__Methanobacteriales;f__Methanobacteriaceae;g__Methanobrevibacter_A;s__Methanobrevibacter_A smithii	#N/A	0.5998	0.3195	0.0807	0	NA	Not a virus	0	1	no viral genes detected	Not a virus	Uncertain - plasmid or chromosomal	1.51	Not a virus	#N/A	#N/A	Not a virus	#N/A	#N/A	#N/A	#N/A	#N/A	#N/A	Not a virus										Not a virus
Li_JH_2014_NBT_V1.FI04_110822.NODE_466216_6511	6511	CRISPR_9@GUT_GENOME143185_16_7	GUT_GENOME143185	d__Archaea;p__Euryarchaeota;c__Methanobacteria;o__Methanobacteriales;f__Methanobacteriaceae;g__Methanobrevibacter_A;s__Methanobrevibacter_A smithii_A	#N/A	0.178	0.1972	0.6248	NA	NA	Not a virus	0	3	no viral genes detected	Not a virus	Uncertain - plasmid or chromosomal	1.86	Not a virus	#N/A	#N/A	Not a virus	#N/A	#N/A	#N/A	#N/A	#N/A	#N/A	Not a virus										Not a virus
Li_JH_2014_NBT_V1.FI14_110821.NODE_594676_998	998	CRISPR_9@GUT_GENOME255730_29_9	GUT_GENOME255730	d__Archaea;p__Euryarchaeota;c__Methanobacteria;o__Methanobacteriales;f__Methanobacteriaceae;g__Methanobrevibacter_A;s__Methanobrevibacter_A smithii	#N/A	0.974	0.0138	0.0122	0	NA	Not a virus	0	0	no viral genes detected	Not a virus	Uncertain - too short	-	Not a virus	#N/A	#N/A	Not a virus	#N/A	#N/A	#N/A	#N/A	#N/A	#N/A	Not a virus										Not a virus
Li_JH_2014_NBT_V1.FI14_110821.NODE_619234_5251	5251	CRISPR_5@GUT_GENOME255326_11_43	GUT_GENOME255326	d__Archaea;p__Euryarchaeota;c__Methanobacteria;o__Methanobacteriales;f__Methanobacteriaceae;g__Methanobrevibacter_A;s__Methanobrevibacter_A smithii	#N/A	0.6909	0.1959	0.1132	0	NA	Not a virus	0	0	no viral genes detected	Not a virus	Uncertain - viral or bacterial	-	Not a virus	#N/A	#N/A	Not a virus	#N/A	#N/A	#N/A	#N/A	#N/A	#N/A	Not a virus										Not a virus
provir|Feng_Q_2015_NC_ERR688524.NODE_217_70347_1	37605	CRISPR_2@GUT_GENOME264533_58_1	GUT_GENOME264533	d__Archaea;p__Euryarchaeota;c__Methanobacteria;o__Methanobacteriales;f__Methanobacteriaceae;g__Methanobrevibacter_A;s__Methanobrevibacter_A smithii	#N/A	0.9482	0.0241	0.0276	5	NA	Virus	10	2		Virus	Virus	23.96	Virus	lytic	low quality draft	Virus	0.967	0	0.967	dsDNAphage	7	21.7	Virus	phage	category 2 (somewhat sure)	4			gene_1-gene_38:13.63605337833106	gene_1-gene_23:6.88846764240881	gene_1-gene_40:2.29947067587455	gene_1-gene_17:2.11717307672919	Virus
provir|Feng_Q_2015_NC_ERR688567.NODE_108_91642_1	41525	CRISPR_1@GUT_GENOME218694_90_3	GUT_GENOME218694	d__Archaea;p__Euryarchaeota;c__Methanobacteria;o__Methanobacteriales;f__Methanobacteriaceae;g__Methanobrevibacter_A;s__Methanobrevibacter_A smithii	#N/A	0.9561	0.021	0.0229	7	NA	Virus	9	1		Virus	Virus	20.47	Virus	lytic	low quality draft	Virus	0.98	0	0.98	dsDNAphage	5	16.4	Virus	phage	category 2 (somewhat sure)	1			16.7435	gene_3-gene_55:10.61045157683308		gene_28-gene_55:2.15257089323388	Virus
provir|Feng_Q_2015_NC_ERR688569.NODE_705_30024_1	11896	CRISPR_8@GUT_GENOME282407_15_17	GUT_GENOME282407	d__Archaea;p__Euryarchaeota;c__Methanobacteria;o__Methanobacteriales;f__Methanobacteriaceae;g__Methanobrevibacter_A;s__Methanobrevibacter_A smithii_A	#N/A	0.9648	0.0245	0.0106	1	NA	Virus	2	1		Virus	Virus	13.24	Virus	lytic	low quality draft	Virus	0.993	0.1	0.993	dsDNAphage	1	11.5	Virus	phage	category 2 (somewhat sure)	1			6.43419	gene_3-gene_20:5.25600704325867			Virus
provir|Feng_Q_2015_NC_ERR688580.NODE_36_141307_1	43980	CRISPR_1@GUT_GENOME218694_90_3	GUT_GENOME218694	d__Archaea;p__Euryarchaeota;c__Methanobacteria;o__Methanobacteriales;f__Methanobacteriaceae;g__Methanobrevibacter_A;s__Methanobrevibacter_A smithii	#N/A	0.9392	0.0284	0.0325	7	NA	Virus	8	1		Virus	Virus	20.01	Virus	lytic	medium quality draft	Virus	0.967	0	0.967	dsDNAphage	5	23.1	Virus	phage	category 2 (somewhat sure)	1			18.3905	gene_2-gene_50:8.07519505849454			Virus
provir|Feng_Q_2015_NC_ERR688592.NODE_737_34158_1	19075	CRISPR_8@GUT_GENOME263902_25_39	GUT_GENOME263902	d__Archaea;p__Euryarchaeota;c__Methanobacteria;o__Methanobacteriales;f__Methanobacteriaceae;g__Methanobrevibacter_A;s__Methanobrevibacter_A smithii	#N/A	0.9067	0.0279	0.0654	2	NA	Virus	6	0		Virus	Virus	15.64	Virus	lytic	low quality draft	Virus	1	0.007	1	dsDNAphage	2	33.3	Virus	phage	category 2 (somewhat sure)	2			9.0595	gene_1-gene_23:4.91332235254864			Virus
provir|Feng_Q_2015_NC_ERR688605.NODE_81_93248_1	36984	CRISPR_3@GUT_GENOME074412_149_1	GUT_GENOME074412	d__Archaea;p__Euryarchaeota;c__Methanobacteria;o__Methanobacteriales;f__Methanobacteriaceae;g__Methanobrevibacter_A;s__Methanobrevibacter_A smithii	#N/A	0.9378	0.0276	0.0346	5	NA	Virus	10	1		Virus	Virus	24.24	Virus	lytic	low quality draft	Virus	0.96	0	0.96	dsDNAphage	7	23.3	Virus	phage	category 2 (somewhat sure)	4			gene_2-gene_42:15.12702616827806	gene_3-gene_42:6.52591853894217		gene_29-gene_42:2.01526287095387	Virus
provir|Feng_Q_2015_NC_ERR688611.NODE_45_142494_1	46906	CRISPR_4@GUT_GENOME105435_8_53	GUT_GENOME105435	d__Archaea;p__Euryarchaeota;c__Methanobacteria;o__Methanobacteriales;f__Methanobacteriaceae;g__Methanobrevibacter_A;s__Methanobrevibacter_A smithii	#N/A	0.9476	0.036	0.0163	8	NA	Virus	10	1		Virus	Virus	7.32	Virus	lytic	low quality draft	Virus	0.987	0.013	0.987	dsDNAphage	6	25.4	Virus	phage	category 2 (somewhat sure)				gene_2-gene_68:23.49452305976966	gene_3-gene_68:9.22988265440975	gene_5-gene_51:2.77148699706590		Virus
provir|Feng_Q_2015_NC_ERR688623.NODE_3231_8370_1	4636	CRISPR_4@GUT_GENOME269323_6_18	GUT_GENOME269323	d__Archaea;p__Euryarchaeota;c__Methanobacteria;o__Methanobacteriales;f__Methanobacteriaceae;g__Methanobrevibacter_A;s__Methanobrevibacter_A smithii	#N/A	0.352	0.4871	0.1609	NA	0	Not a virus	2	0		Virus	Uncertain - viral or bacterial	-	Not a virus	#N/A	#N/A	Not a virus	#N/A	#N/A	#N/A	#N/A	#N/A	#N/A	Not a virus										Not a virus
provir|Feng_Q_2015_NC_ERR688626.NODE_64_124065_1	27286	CRISPR_6@GUT_GENOME273866_45_10	GUT_GENOME273866	d__Archaea;p__Euryarchaeota;c__Methanobacteria;o__Methanobacteriales;f__Methanobacteriaceae;g__Methanobrevibacter_A;s__Methanobrevibacter_A smithii	#N/A	0.9563	0.0222	0.0216	6	NA	Virus	6	0		Virus	Virus	22.39	Virus	lytic	low quality draft	Virus	1	0.033	1	dsDNAphage	4	14.6	Virus	phage	category 2 (somewhat sure)	1			13.9728	gene_3-gene_42:8.50187425489760			Virus
provir|GPD|uvig_185885_1	52302	CRISPR_1@GUT_GENOME218694_90_3	GUT_GENOME218694	d__Archaea;p__Euryarchaeota;c__Methanobacteria;o__Methanobacteriales;f__Methanobacteriaceae;g__Methanobrevibacter_A;s__Methanobrevibacter_A smithii	#N/A	0.9485	0.0294	0.0222	7	NA	Virus	9	2		Virus	Virus	20.34	Virus	lytic	low quality draft	Virus	0.953	0	0.953	dsDNAphage	5	13.7	Virus	phage	category 2 (somewhat sure)	1			27.1141	gene_2-gene_75:16.03841012469627		gene_9-gene_36:3.64586410640506	Virus
provir|GPD|uvig_186262_1	34062	CRISPR_8@GUT_GENOME282407_15_14	GUT_GENOME282407	d__Archaea;p__Euryarchaeota;c__Methanobacteria;o__Methanobacteriales;f__Methanobacteriaceae;g__Methanobrevibacter_A;s__Methanobrevibacter_A smithii_A	#N/A	0.9479	0.0384	0.0136	2	NA	Virus	2	1		Virus	Uncertain - viral or bacterial	-2.37	Not a virus	lytic	low quality draft	Virus	0.993	0	0.993	dsDNAphage	1	17.5	Virus	phage	category 2 (somewhat sure)	1			17.0811	gene_5-gene_18:4.22362642743705			Virus
provir|GPD|uvig_188825_1	26797	CRISPR_5@GUT_GENOME235230_27_4	GUT_GENOME235230	d__Archaea;p__Euryarchaeota;c__Methanobacteria;o__Methanobacteriales;f__Methanobacteriaceae;g__Methanobrevibacter_A;s__Methanobrevibacter_A smithii	#N/A	0.8983	0.0333	0.0684	4	NA	Virus	8	1		Virus	Virus	9.47	Virus	lytic	low quality draft	Virus	0.98	0.033	0.98	dsDNAphage	4	30.4	Virus										Not a virus
provir|GPD|uvig_19970_1	35686	CRISPR_2@GUT_GENOME264533_58_1	GUT_GENOME264533	d__Archaea;p__Euryarchaeota;c__Methanobacteria;o__Methanobacteriales;f__Methanobacteriaceae;g__Methanobrevibacter_A;s__Methanobrevibacter_A smithii	#N/A	0.9416	0.0251	0.0332	5	NA	Virus	10	1		Virus	Virus	14.94	Virus	lytic	low quality draft	Virus	0.967	0	0.967	dsDNAphage	6	22.5	Virus	phage	category 2 (somewhat sure)	3			14.264	gene_1-gene_23:7.04448891868916	gene_3-gene_39:2.07127108427654	gene_1-gene_21:2.23836717184609	Virus
provir|GPD|uvig_205826_1	19857	CRISPR_4@GUT_GENOME153214_10_19	GUT_GENOME153214	d__Archaea;p__Euryarchaeota;c__Methanobacteria;o__Methanobacteriales;f__Methanobacteriaceae;g__Methanobrevibacter_A;s__Methanobrevibacter_A smithii	#N/A	0.9244	0.0629	0.0127	2	NA	Virus	2	1		Virus	Virus	11.52	Virus	lytic	low quality draft	Virus	1	0.16	1	dsDNAphage	1	25	Virus	phage	category 2 (somewhat sure)	1			gene_1-gene_31:12.49646759311782	gene_9-gene_31:4.66919720822113		gene_6-gene_20:3.06857023431133	Virus
provir|GPD|uvig_205826_2	15814	CRISPR_2@GUT_GENOME265776_7_22	GUT_GENOME265776	d__Archaea;p__Euryarchaeota;c__Methanobacteria;o__Methanobacteriales;f__Methanobacteriaceae;g__Methanobrevibacter_A;s__Methanobrevibacter_A smithii	#N/A	0.9471	0.0314	0.0216	3	NA	Virus	4	0		Virus	Virus	12.93	Virus	lytic	low quality draft	Virus	1	0.347	1	dsDNAphage	3	18.2	Virus	phage	category 2 (somewhat sure)	3			10.7624	gene_1-gene_27:9.22511756531055		gene_1-gene_25:3.42546609242224	Virus
provir|GPD|uvig_222260_1	40005	CRISPR_6@GUT_GENOME273866_45_10	GUT_GENOME273866	d__Archaea;p__Euryarchaeota;c__Methanobacteria;o__Methanobacteriales;f__Methanobacteriaceae;g__Methanobrevibacter_A;s__Methanobrevibacter_A smithii	#N/A	0.9336	0.0323	0.034	4	NA	Virus	9	2		Virus	Virus	17.3	Virus	lytic	low quality draft	Virus	0.973	0	0.973	dsDNAphage	4	19.2	Virus	phage	category 2 (somewhat sure)	2			gene_1-gene_50:10.97187561954303	gene_1-gene_49:6.35135196179567	gene_1-gene_41:2.27512739126918	gene_26-gene_48:2.39203192735651	Virus
provir|GPD|uvig_268865_1	34898	CRISPR_1@GUT_GENOME218694_90_3	GUT_GENOME218694	d__Archaea;p__Euryarchaeota;c__Methanobacteria;o__Methanobacteriales;f__Methanobacteriaceae;g__Methanobrevibacter_A;s__Methanobrevibacter_A smithii	#N/A	0.9488	0.025	0.0262	6	NA	Virus	8	1		Virus	Virus	22	Virus	lytic	low quality draft	Virus	0.96	0	0.96	dsDNAphage	5	24.3	Virus	phage	category 2 (somewhat sure)	1			gene_1-gene_33:11.52737367733580	gene_5-gene_32:5.65357620289866			Virus
provir|GPD|uvig_310929_1	21511	CRISPR_8@GUT_GENOME282407_15_14	GUT_GENOME282407	d__Archaea;p__Euryarchaeota;c__Methanobacteria;o__Methanobacteriales;f__Methanobacteriaceae;g__Methanobrevibacter_A;s__Methanobrevibacter_A smithii_A	#N/A	0.9369	0.0487	0.0144	3	NA	Virus	3	1		Virus	Virus	18.75	Virus	lytic	low quality draft	Virus	1	0.2	1	dsDNAphage	1	23.7	Virus	phage	category 2 (somewhat sure)	1			13.821	gene_11-gene_38:5.59257874578125			Virus
provir|GPD|uvig_337728_1	32437	CRISPR_5@GUT_GENOME235230_27_4	GUT_GENOME235230	d__Archaea;p__Euryarchaeota;c__Methanobacteria;o__Methanobacteriales;f__Methanobacteriaceae;g__Methanobrevibacter_A;s__Methanobrevibacter_A smithii	#N/A	0.9253	0.0319	0.0428	4	NA	Virus	7	1		Virus	Virus	18.89	Virus	lytic	low quality draft	Virus	0.987	0	0.987	dsDNAphage	5	30.3	Virus	phage	category 2 (somewhat sure)	3			8.77536				Virus
provir|GPD|uvig_364876_1	49469	CRISPR_6@GUT_GENOME092376_21_40	GUT_GENOME092376	d__Archaea;p__Euryarchaeota;c__Methanobacteria;o__Methanobacteriales;f__Methanobacteriaceae;g__Methanobrevibacter_A;s__Methanobrevibacter_A smithii_A	#N/A	0.9589	0.0257	0.0154	9	NA	Virus	10	1		Virus	Virus	8.61	Virus	lytic	low quality draft	Virus	1	0.007	1	dsDNAphage	6	26	Virus	phage	category 2 (somewhat sure)	1			25.3078	gene_1-gene_70:11.58556595002583	gene_19-gene_69:3.24105251064434		Virus
provir|GPD|uvig_382937_1	37941	CRISPR_5@GUT_GENOME235230_27_4	GUT_GENOME235230	d__Archaea;p__Euryarchaeota;c__Methanobacteria;o__Methanobacteriales;f__Methanobacteriaceae;g__Methanobrevibacter_A;s__Methanobrevibacter_A smithii	#N/A	0.9306	0.033	0.0364	4	NA	Virus	8	2		Virus	Virus	15.49	Virus	lytic	low quality draft	Virus	1	0.013	1	dsDNAphage	6	23.4	Virus	phage	category 2 (somewhat sure)	2			13.3172	gene_5-gene_50:6.92757060712731			Virus
provir|GPD|uvig_390321_1	55331	CRISPR_1@GUT_GENOME284001_2_84	GUT_GENOME284001	d__Archaea;p__Euryarchaeota;c__Methanobacteria;o__Methanobacteriales;f__Methanobacteriaceae;g__Methanobrevibacter_A;s__Methanobrevibacter_A smithii	#N/A	0.9701	0.0181	0.0117	1	NA	Virus	4	2		Virus	Virus	9.84	Virus	lytic	medium quality draft	Virus	0.987	0.007	0.987	dsDNAphage	2	18.8	Virus	phage	category 2 (somewhat sure)	1			25.1583	gene_1-gene_32:6.74248603982959	gene_5-gene_67:3.48111580630887		Virus
provir|GPD|uvig_432794_1	7394	CRISPR_7@GUT_GENOME066844_80_8	GUT_GENOME066844	d__Archaea;p__Euryarchaeota;c__Methanobacteria;o__Methanobacteriales;f__Methanobacteriaceae;g__Methanobrevibacter_A;s__Methanobrevibacter_A smithii	#N/A	0.9716	0.0169	0.0115	3	NA	Virus	4	0		Virus	Virus	7.82	Virus	lytic	low quality draft	Virus	0.973	0.013	0.973	dsDNAphage	2	55.6	Virus	phage	category 1 (sure)	1			2.11842				Virus
provir|GPD|uvig_543447_1	46066	CRISPR_1@GUT_GENOME284001_2_84	GUT_GENOME284001	d__Archaea;p__Euryarchaeota;c__Methanobacteria;o__Methanobacteriales;f__Methanobacteriaceae;g__Methanobrevibacter_A;s__Methanobrevibacter_A smithii	#N/A	0.9707	0.018	0.0114	1	NA	Virus	4	3		Virus	Virus	13.82	Virus	lytic	medium quality draft	Virus	0.98	0.007	0.98	dsDNAphage	2	21.2	Virus	phage	category 2 (somewhat sure)	1			17.9446	gene_1-gene_22:3.75369187683102	2.30907		Virus
provir|GPD|uvig_546929_1	39783	CRISPR_2@GUT_GENOME264533_58_1	GUT_GENOME264533	d__Archaea;p__Euryarchaeota;c__Methanobacteria;o__Methanobacteriales;f__Methanobacteriaceae;g__Methanobrevibacter_A;s__Methanobrevibacter_A smithii	#N/A	0.9379	0.0299	0.0322	5	NA	Virus	10	1		Virus	Virus	23.4	Virus	lytic	low quality draft	Virus	0.967	0	0.967	dsDNAphage	7	21.3	Virus	phage	category 2 (somewhat sure)	4			15.1114	gene_19-gene_45:8.73614348379588		gene_20-gene_43:4.17487358068757	Virus
provir|GPD|uvig_548316_1	31599	CRISPR_2@GUT_GENOME264533_58_1	GUT_GENOME264533	d__Archaea;p__Euryarchaeota;c__Methanobacteria;o__Methanobacteriales;f__Methanobacteriaceae;g__Methanobrevibacter_A;s__Methanobrevibacter_A smithii	#N/A	0.9412	0.027	0.0319	5	NA	Virus	8	0		Virus	Virus	20.86	Virus	lytic	low quality draft	Virus	1	0.113	1	dsDNAphage	6	19	Virus	phage	category 2 (somewhat sure)	4			21.0815	gene_14-gene_57:13.61848506034012		gene_16-gene_56:8.35127356408531	Virus
provir|GPD|uvig_76619_1	38969	CRISPR_2@GUT_GENOME256439_3_20	GUT_GENOME256439	d__Archaea;p__Euryarchaeota;c__Methanobacteria;o__Methanobacteriales;f__Methanobacteriaceae;g__Methanobrevibacter_A;s__Methanobrevibacter_A smithii	#N/A	0.9475	0.0282	0.0244	4	NA	Virus	8	2		Virus	Virus	15.52	Virus	lytic	low quality draft	Virus	0.993	0.007	0.993	dsDNAphage	4	23.4	Virus	phage	category 2 (somewhat sure)	3			gene_2-gene_50:14.14877280985402	gene_2-gene_50:6.39223994674381	gene_6-gene_50:2.82830986672181		Virus
provir|HMP.159268001.contig46714_28491_1	9213	CRISPR_2@GUT_GENOME093560_96_9	GUT_GENOME093560	d__Archaea;p__Euryarchaeota;c__Methanobacteria;o__Methanobacteriales;f__Methanobacteriaceae;g__Methanosphaera;s__Methanosphaera stadtmanae	#N/A	0.9557	0.0276	0.0168	2	NA	Virus	3	0		Virus	Uncertain - viral or bacterial	3.37	Not a virus	lytic	low quality draft	Virus	0.993	0.233	0.993	dsDNAphage	3	37.5	Virus										Not a virus
provir|HMP.SRS148196.contig8874_3221_1	1956	CRISPR_6@GUT_GENOME273866_45_10	GUT_GENOME273866	d__Archaea;p__Euryarchaeota;c__Methanobacteria;o__Methanobacteriales;f__Methanobacteriaceae;g__Methanobrevibacter_A;s__Methanobrevibacter_A smithii	#N/A	0.9652	0.0201	0.0148	0	NA	Not a virus	1	0		Virus	Uncertain - too short	3.09	Not a virus	#N/A	#N/A	Not a virus	0.953	0.953	0.953	dsDNAphage	0	14.3	Virus										Not a virus
provir|Rampelli_S_2020_mSystems_SRR9654991.NODE_109_100313_1	34669	CRISPR_5@GUT_GENOME093513_2_14	GUT_GENOME093513	d__Archaea;p__Euryarchaeota;c__Methanobacteria;o__Methanobacteriales;f__Methanobacteriaceae;g__Methanobrevibacter_A;s__Methanobrevibacter_A smithii	#N/A	0.9607	0.0276	0.0117	1	NA	Virus	2	0		Virus	Uncertain - viral or bacterial	-2.76	Not a virus	lytic	low quality draft	Virus	1	0.007	1	dsDNAphage	1	26.7	Virus	phage	category 2 (somewhat sure)	1			10.333				Virus
provir|Rampelli_S_2020_mSystems_SRR9654999.NODE_52_92916_1	33284	CRISPR_8@GUT_GENOME282407_15_17	GUT_GENOME282407	d__Archaea;p__Euryarchaeota;c__Methanobacteria;o__Methanobacteriales;f__Methanobacteriaceae;g__Methanobrevibacter_A;s__Methanobrevibacter_A smithii_A	#N/A	0.9338	0.0298	0.0364	4	NA	Virus	8	0		Virus	Virus	24.33	Virus	lytic	low quality draft	Virus	1	0.007	1	dsDNAphage	5	22.7	Virus	phage	category 2 (somewhat sure)	3			gene_3-gene_44:12.48193028117456	gene_3-gene_44:6.37026298337949	gene_1-gene_43:2.70782522346964		Virus
provir|Rampelli_S_2020_mSystems_SRR9655014.NODE_14_242848_1	44991	CRISPR_1@GUT_GENOME284001_2_84	GUT_GENOME284001	d__Archaea;p__Euryarchaeota;c__Methanobacteria;o__Methanobacteriales;f__Methanobacteriaceae;g__Methanobrevibacter_A;s__Methanobrevibacter_A smithii	#N/A	0.9703	0.018	0.0117	1	NA	Virus	3	1		Virus	Virus	13.39	Virus	lytic	low quality draft	Virus	1	0.013	1	dsDNAphage	2	22	Virus	phage	category 2 (somewhat sure)	1			20.7541	gene_1-gene_14:4.03244649758714	2.11121	gene_1-gene_10:2.12611512395623	Virus
provir|Xie_HL_2016_CS_35665.scaffold93676_3_43257_1	27072	CRISPR_5@GUT_GENOME235230_27_4	GUT_GENOME235230	d__Archaea;p__Euryarchaeota;c__Methanobacteria;o__Methanobacteriales;f__Methanobacteriaceae;g__Methanobrevibacter_A;s__Methanobrevibacter_A smithii	#N/A	0.9295	0.0321	0.0384	4	NA	Virus	7	0		Virus	Virus	21.24	Virus	lytic	low quality draft	Virus	0.993	0.04	0.993	dsDNAphage	5	34.6	Virus	phage	category 2 (somewhat sure)	3			7.22522				Virus
provir|Xie_HL_2016_CS_35707.scaffold67837_2_46979_1	36248	CRISPR_2@GUT_GENOME256439_3_20	GUT_GENOME256439	d__Archaea;p__Euryarchaeota;c__Methanobacteria;o__Methanobacteriales;f__Methanobacteriaceae;g__Methanobrevibacter_A;s__Methanobrevibacter_A smithii	#N/A	0.9422	0.0237	0.0341	7	NA	Virus	8	1		Virus	Virus	18.79	Virus	lytic	low quality draft	Virus	0.98	0.007	0.98	dsDNAphage	5	13.7	Virus	phage	category 2 (somewhat sure)	1			15.5455	10.0696			Virus
provir|Xie_HL_2016_CS_35990.scaffold127790_2_37019_1	30518	CRISPR_5@GUT_GENOME235230_27_4	GUT_GENOME235230	d__Archaea;p__Euryarchaeota;c__Methanobacteria;o__Methanobacteriales;f__Methanobacteriaceae;g__Methanobrevibacter_A;s__Methanobrevibacter_A smithii	#N/A	0.9402	0.028	0.0319	4	NA	Virus	7	0		Virus	Virus	21.24	Virus	lytic	low quality draft	Virus	1	0.047	1	dsDNAphage	4	25.7	Virus	phage	category 2 (somewhat sure)	3			9.59544	3.93616			Virus
provir|Xie_HL_2016_CS_36005.scaffold113348_1_74080_1	34532	CRISPR_1@GUT_GENOME265602_1_14	GUT_GENOME265602	d__Archaea;p__Euryarchaeota;c__Methanobacteria;o__Methanobacteriales;f__Methanobacteriaceae;g__Methanobrevibacter_A;s__Methanobrevibacter_A smithii	#N/A	0.9408	0.0283	0.0309	5	NA	Virus	8	3		Virus	Virus	12.67	Virus	lytic	low quality draft	Virus	0.98	0	0.98	dsDNAphage	3	25	Virus	phage	category 2 (somewhat sure)	1			10.0091	gene_7-gene_35:6.08656884579263			Virus
provir|Xie_HL_2016_CS_36006.scaffold109788_2_111113_1	38770	CRISPR_6@GUT_GENOME273866_45_10	GUT_GENOME273866	d__Archaea;p__Euryarchaeota;c__Methanobacteria;o__Methanobacteriales;f__Methanobacteriaceae;g__Methanobrevibacter_A;s__Methanobrevibacter_A smithii	#N/A	0.943	0.028	0.029	7	NA	Virus	9	1		Virus	Virus	24.65	Virus	lytic	low quality draft	Virus	0.98	0.007	0.98	dsDNAphage	5	14.8	Virus	phage	category 2 (somewhat sure)	1			17.7317	gene_1-gene_53:11.66330083803420		gene_1-gene_19:2.39068010376143	Virus
provir|Xie_HL_2016_CS_36006.scaffold113776_2_54016_1	34979	CRISPR_3@GUT_GENOME090367_16_1	GUT_GENOME090367	d__Archaea;p__Euryarchaeota;c__Methanobacteria;o__Methanobacteriales;f__Methanobacteriaceae;g__Methanobrevibacter_A;s__Methanobrevibacter_A smithii_A	#N/A	0.9612	0.0265	0.0123	2	NA	Virus	2	1		Virus	Uncertain - viral or bacterial	3.44	Not a virus	#N/A	#N/A	Not a virus	0.96	0	0.96	dsDNAphage	1	25	Virus	phage	category 2 (somewhat sure)	1	gene_1-gene_29:7.81292382178903		gene_1-gene_30:10.29344575568406				Virus
provir|Xie_HL_2016_CS_36006.scaffold2253_1_135914_1	13220	CRISPR_2@GUT_GENOME264533_58_1	GUT_GENOME264533	d__Archaea;p__Euryarchaeota;c__Methanobacteria;o__Methanobacteriales;f__Methanobacteriaceae;g__Methanobrevibacter_A;s__Methanobrevibacter_A smithii	#N/A	0.9638	0.0165	0.0197	2	NA	Virus	4	0		Virus	Uncertain - viral or bacterial	3.91	Not a virus	lytic	low quality draft	Virus	0.96	0	0.96	dsDNAphage	3	36.4	Virus										Not a virus
provir|Xie_HL_2016_CS_36055.scaffold105774_1_40753_1	9955	CRISPR_6@GUT_GENOME093513_4_73	GUT_GENOME093513	d__Archaea;p__Euryarchaeota;c__Methanobacteria;o__Methanobacteriales;f__Methanobacteriaceae;g__Methanobrevibacter_A;s__Methanobrevibacter_A smithii	#N/A	0.9494	0.0358	0.0147	0	NA	Virus	2	0		Virus	Virus	9.65	Virus	lytic	low quality draft	Virus	#N/A	#N/A	#N/A	#N/A	#N/A	#N/A	Not a virus										Not a virus
provir|Xie_HL_2016_CS_36116.scaffold17147_1_63032_1	28265	CRISPR_5@GUT_GENOME235230_27_4	GUT_GENOME235230	d__Archaea;p__Euryarchaeota;c__Methanobacteria;o__Methanobacteriales;f__Methanobacteriaceae;g__Methanobrevibacter_A;s__Methanobrevibacter_A smithii	#N/A	0.9329	0.0281	0.039	4	NA	Virus	7	0		Virus	Virus	21.24	Virus	lytic	low quality draft	Virus	0.993	0.06	0.993	dsDNAphage	5	34.6	Virus	phage	category 2 (somewhat sure)	2			gene_1-gene_23:5.98812160539769				Virus
provir|Xie_HL_2016_CS_37097.scaffold6951_6_91880_1	43019	CRISPR_3@GUT_GENOME268740_5_23	GUT_GENOME268740	d__Archaea;p__Euryarchaeota;c__Methanobacteria;o__Methanobacteriales;f__Methanobacteriaceae;g__Methanobrevibacter_A;s__Methanobrevibacter_A smithii	#N/A	0.9426	0.025	0.0325	7	NA	Virus	9	1		Virus	Virus	17.78	Virus	lytic	low quality draft	Virus	0.98	0	0.98	dsDNAphage	5	15.8	Virus	phage	category 2 (somewhat sure)	1			17.1762	gene_3-gene_56:11.00989447941873		gene_36-gene_48:2.03973106253718	Virus
provir|Xie_HL_2016_CS_37138.scaffold76445_2_88845_1	19277	CRISPR_5@GUT_GENOME235230_27_4	GUT_GENOME235230	d__Archaea;p__Euryarchaeota;c__Methanobacteria;o__Methanobacteriales;f__Methanobacteriaceae;g__Methanobrevibacter_A;s__Methanobrevibacter_A smithii	#N/A	0.9148	0.027	0.0582	2	NA	Virus	6	0		Virus	Virus	15.64	Virus	lytic	low quality draft	Virus	1	0.027	1	dsDNAphage	2	31.2	Virus										Not a virus
provir|Xie_HL_2016_CS_37181.scaffold47561_1_124393_1	6189	CRISPR_4@GUT_GENOME269311_7_16	GUT_GENOME269311	d__Archaea;p__Euryarchaeota;c__Methanobacteria;o__Methanobacteriales;f__Methanobacteriaceae;g__Methanobrevibacter_A;s__Methanobrevibacter_A smithii	#N/A	0.7396	0.204	0.0564	2	NA	Virus	3	0		Virus	Virus	10.01	Virus	lytic	low quality draft	Virus	0.967	0.393	0.967	dsDNAphage	2	18.2	Virus	phage	category 3 (not so sure)				gene_1-gene_10:4.35306869619565	gene_2-gene_11:2.12778091598089			Not a virus
provir|Xie_HL_2016_CS_37201.scaffold837_1_124807_1	40425	CRISPR_1@GUT_GENOME218694_90_3	GUT_GENOME218694	d__Archaea;p__Euryarchaeota;c__Methanobacteria;o__Methanobacteriales;f__Methanobacteriaceae;g__Methanobrevibacter_A;s__Methanobrevibacter_A smithii	#N/A	0.9531	0.024	0.0229	7	NA	Virus	9	1		Virus	Virus	25.1	Virus	lytic	low quality draft	Virus	0.993	0.027	0.993	dsDNAphage	5	16.7	Virus	phage	category 2 (somewhat sure)	1			17.7317	gene_1-gene_52:11.23737009961582		gene_1-gene_19:3.43979047882455	Virus
provir|Xie_HL_2016_CS_37208.scaffold82213_1_45912_1	12870	CRISPR_4@GUT_GENOME272206_72_13	GUT_GENOME272206	d__Archaea;p__Euryarchaeota;c__Methanobacteria;o__Methanobacteriales;f__Methanobacteriaceae;g__Methanobrevibacter_A;s__Methanobrevibacter_A smithii	#N/A	0.9438	0.0273	0.0289	4	NA	Virus	5	0		Virus	Virus	13.94	Virus	lytic	low quality draft	Virus	1	0.24	1	dsDNAphage	5	42.9	Virus	phage	category 2 (somewhat sure)	3			4.11526				Virus
provir|Xie_HL_2016_CS_37208.scaffold82213_2_74348_1	12284	CRISPR_8@GUT_GENOME263902_25_39	GUT_GENOME263902	d__Archaea;p__Euryarchaeota;c__Methanobacteria;o__Methanobacteriales;f__Methanobacteriaceae;g__Methanobrevibacter_A;s__Methanobrevibacter_A smithii	#N/A	0.8957	0.0315	0.0728	1	NA	Virus	3	0		Virus	Uncertain - viral or bacterial	3.84	Not a virus	lytic	low quality draft	Virus	0.933	0.007	0.933	dsDNAphage	1	27.3	Virus	phage	category 2 (somewhat sure)	3			4.11526				Virus
provir|Xie_HL_2016_CS_37229.scaffold20520_1_62236_1	43011	CRISPR_6@GUT_GENOME273866_45_10	GUT_GENOME273866	d__Archaea;p__Euryarchaeota;c__Methanobacteria;o__Methanobacteriales;f__Methanobacteriaceae;g__Methanobrevibacter_A;s__Methanobrevibacter_A smithii	#N/A	0.9499	0.0244	0.0257	7	NA	Virus	9	2		Virus	Virus	22.28	Virus	lytic	low quality draft	Virus	0.973	0	0.973	dsDNAphage	5	15.3	Virus	phage	category 2 (somewhat sure)	1			gene_2-gene_58:17.59205528234458	gene_2-gene_56:11.39352872011240		gene_2-gene_22:2.78054526009156	Virus
provir|Xie_HL_2016_CS_37292.scaffold94907_1_15944_1	3327	CRISPR_5@GUT_GENOME137479_11_9	GUT_GENOME137479	d__Archaea;p__Euryarchaeota;c__Methanobacteria;o__Methanobacteriales;f__Methanobacteriaceae;g__Methanobrevibacter_A;s__Methanobrevibacter_A smithii	#N/A	0.4139	0.2301	0.356	0	NA	Not a virus	2	0		Virus	Uncertain - viral or bacterial	4.5	Not a virus	#N/A	#N/A	Not a virus	#N/A	#N/A	#N/A	#N/A	#N/A	#N/A	Not a virus										Not a virus
provir|Xie_HL_2016_CS_37296.scaffold26436_3_83929_1	26108	CRISPR_5@GUT_GENOME235230_27_4	GUT_GENOME235230	d__Archaea;p__Euryarchaeota;c__Methanobacteria;o__Methanobacteriales;f__Methanobacteriaceae;g__Methanobrevibacter_A;s__Methanobrevibacter_A smithii	#N/A	0.9135	0.0294	0.057	4	NA	Virus	8	0		Virus	Virus	22.38	Virus	lytic	low quality draft	Virus	1	0.027	1	dsDNAphage	4	43.5	Virus	phage	category 2 (somewhat sure)	2			6.04611				Virus
provir|Zeller_G_2014_MSB_CCIS12656533ST-4-0.NODE_235_61932_1	46437	CRISPR_6@GUT_GENOME092376_21_40	GUT_GENOME092376	d__Archaea;p__Euryarchaeota;c__Methanobacteria;o__Methanobacteriales;f__Methanobacteriaceae;g__Methanobrevibacter_A;s__Methanobrevibacter_A smithii_A	#N/A	0.9511	0.0321	0.0168	7	NA	Virus	12	1		Virus	Uncertain - viral or bacterial	5.15	Not a virus	lysogenic	low quality draft	Virus	0.987	0.013	0.987	dsDNAphage	5	23.6	Virus	phage	category 2 (somewhat sure)	1			20.538	8.31522	gene_3-gene_54:3.38313684771327		Virus
provir|Zeller_G_2014_MSB_CCIS47284573ST-4-0.NODE_116_47806_1	45262	CRISPR_2@GUT_GENOME270877_10_1	GUT_GENOME270877	d__Archaea;p__Euryarchaeota;c__Methanobacteria;o__Methanobacteriales;f__Methanobacteriaceae;g__Methanobrevibacter_A;s__Methanobrevibacter_A smithii	#N/A	0.9454	0.0328	0.0218	10	NA	Virus	13	1		Virus	Virus	16.12	Virus	lytic	low quality draft	Virus	0.98	0.013	0.98	dsDNAphage	6	27.7	Virus	phage	category 2 (somewhat sure)	1			21.1094	gene_1-gene_64:7.73624188029625	gene_19-gene_63:2.56028013116075		Virus
provir|Zeller_G_2014_MSB_CCIS90164298ST-4-0.NODE_164_78593_1	36655	CRISPR_5@GUT_GENOME235230_27_4	GUT_GENOME235230	d__Archaea;p__Euryarchaeota;c__Methanobacteria;o__Methanobacteriales;f__Methanobacteriaceae;g__Methanobrevibacter_A;s__Methanobrevibacter_A smithii	#N/A	0.9374	0.0286	0.034	4	NA	Virus	9	0		Virus	Virus	31.71	Virus	lytic	low quality draft	Virus	0.993	0.02	0.993	dsDNAphage	4	24.4	Virus	phage	category 2 (somewhat sure)	2			13.3867	gene_20-gene_43:7.39064076504612			Virus
provir|Zeller_G_2014_MSB_CCIS95409808ST-4-0.NODE_65_149891_1	37883	CRISPR_5@GUT_GENOME235230_27_4	GUT_GENOME235230	d__Archaea;p__Euryarchaeota;c__Methanobacteria;o__Methanobacteriales;f__Methanobacteriaceae;g__Methanobrevibacter_A;s__Methanobrevibacter_A smithii	#N/A	0.9382	0.0318	0.03	4	NA	Virus	10	0		Virus	Virus	28.1	Virus	lytic	low quality draft	Virus	0.993	0.007	0.993	dsDNAphage	6	22.4	Virus	phage	category 2 (somewhat sure)	3			gene_1-gene_47:14.65608631301768	gene_1-gene_47:7.36433137740837	gene_10-gene_48:2.10277667972825		Virus
provir|Zeller_G_2014_MSB_CCMD42428553ST-21-0.NODE_4519_7704_1	5473	CRISPR_6@GUT_GENOME262465_48_53	GUT_GENOME262465	d__Archaea;p__Euryarchaeota;c__Methanobacteria;o__Methanobacteriales;f__Methanobacteriaceae;g__Methanobrevibacter_A;s__Methanobrevibacter_A smithii	#N/A	0.3135	0.2674	0.4191	NA	NA	Not a virus	2	0		Virus	Uncertain - viral or bacterial	3.67	Not a virus	#N/A	#N/A	Not a virus	#N/A	#N/A	#N/A	#N/A	#N/A	#N/A	Not a virus										Not a virus
provir|Zeller_G_2014_MSB_CCMD42428553ST-21-0.NODE_5278_6874_1	5183	CRISPR_3@GUT_GENOME267649_7_11	GUT_GENOME267649	d__Archaea;p__Euryarchaeota;c__Methanobacteria;o__Methanobacteriales;f__Methanobacteriaceae;g__Methanobrevibacter_A;s__Methanobrevibacter_A smithii	#N/A	0.9638	0.0193	0.0169	0	NA	Virus	1	0		Virus	Uncertain - viral or bacterial	-	Not a virus	#N/A	#N/A	Not a virus	#N/A	#N/A	#N/A	#N/A	#N/A	#N/A	Not a virus										Not a virus
provir|Zeller_G_2014_MSB_CCMD45988061ST-21-0.NODE_4727_5717_1	3897	CRISPR_4@GUT_GENOME269311_7_4	GUT_GENOME269311	d__Archaea;p__Euryarchaeota;c__Methanobacteria;o__Methanobacteriales;f__Methanobacteriaceae;g__Methanobrevibacter_A;s__Methanobrevibacter_A smithii	#N/A	0.9015	0.0288	0.0697	0	NA	Virus	1	0		Virus	Uncertain - viral or bacterial	-	Not a virus	#N/A	#N/A	Not a virus	#N/A	#N/A	#N/A	#N/A	#N/A	#N/A	Not a virus										Not a virus
provir|Zhang_X_2015_NM_ERR589543.NODE_14_211958_1	28124	CRISPR_4@GUT_GENOME237625_19_3	GUT_GENOME237625	d__Archaea;p__Euryarchaeota;c__Methanobacteria;o__Methanobacteriales;f__Methanobacteriaceae;g__Methanobrevibacter_A;s__Methanobrevibacter_A smithii	#N/A	0.9643	0.0232	0.0125	7	NA	Virus	6	1		Virus	Uncertain - viral or bacterial	6.52	Not a virus	lytic	low quality draft	Virus	1	0.007	1	dsDNAphage	2	26	Virus	phage	category 2 (somewhat sure)				gene_1-gene_44:14.77753920828400	gene_20-gene_43:4.71601037865135	gene_1-gene_42:2.50927394231777		Virus
provir|Zhang_X_2015_NM_ERR589543.NODE_212_59878_1	24441	CRISPR_2@GUT_GENOME085231_8_46	GUT_GENOME085231	d__Archaea;p__Euryarchaeota;c__Methanobacteria;o__Methanobacteriales;f__Methanobacteriaceae;g__Methanobrevibacter_A;s__Methanobrevibacter_A smithii	#N/A	0.9078	0.033	0.0592	6	NA	Virus	8	0		Virus	Virus	15	Virus	lytic	low quality draft	Virus	0.993	0.013	0.993	dsDNAphage	3	31	Virus	phage	category 2 (somewhat sure)	1			8.03284	4.00698			Virus
provir|Zhang_X_2015_NM_ERR589740.NODE_447_64437_1	51258	CRISPR_8@GUT_GENOME282407_15_14	GUT_GENOME282407	d__Archaea;p__Euryarchaeota;c__Methanobacteria;o__Methanobacteriales;f__Methanobacteriaceae;g__Methanobrevibacter_A;s__Methanobrevibacter_A smithii_A	#N/A	0.9542	0.0301	0.0157	1	NA	Virus	3	1		Virus	Virus	15.25	Virus	lytic	medium quality draft	Virus	0.98	0.013	0.98	dsDNAphage	1	15.9	Virus	phage	category 2 (somewhat sure)	1			24.4075	gene_27-gene_69:10.41609171458442	4.18252	gene_27-gene_69:2.46682898068851	Virus
provir|Zhang_X_2015_NM_ERR589769.NODE_33_246659_1	28069	#N/A	#N/A	#N/A	#N/A	0.1801	0.2112	0.6086	NA	NA	Not a virus	2	1		Virus	Uncertain - viral or bacterial	-4.39	Not a virus	#N/A	#N/A	Not a virus	#N/A	#N/A	#N/A	#N/A	#N/A	#N/A	Not a virus										Not a virus
provir|Zhang_X_2015_NM_ERR589769.NODE_33_246659_2	52818	CRISPR_2@GUT_GENOME266751_6_51	GUT_GENOME266751	d__Archaea;p__Euryarchaeota;c__Methanobacteria;o__Methanobacteriales;f__Methanobacteriaceae;g__Methanobrevibacter_A;s__Methanobrevibacter_A smithii	#N/A	0.9179	0.0409	0.0412	NA	NA	provirus	8	2		Virus	Virus	13.38	Virus	lytic	medium quality draft	Virus	0.98	0	0.98	dsDNAphage	5	18.3	Virus	phage	category 2 (somewhat sure)	1			gene_3-gene_64:22.82554431605577	gene_3-gene_64:11.20774559017884	gene_6-gene_60:3.82577639086523	gene_4-gene_26:3.11187416760923	Virus
provir|Zhang_X_2015_NM_ERR589775.NODE_263_68917_1	5151	#N/A	#N/A	#N/A	#N/A	0.1858	0.2019	0.6124	NA	NA	Not a virus	3	1		Virus	Uncertain - plasmid or chromosomal	2.01	Not a virus	#N/A	#N/A	Not a virus	0.967	0.213	0.967	dsDNAphage	1	22.2	Virus	phage	category 2 (somewhat sure)	1			3.06006				Virus
provir|Zhang_X_2015_NM_ERR589826.NODE_22_185670_1	20418	#N/A	#N/A	#N/A	#N/A	0.1138	0.1326	0.7536	NA	NA	Not a virus	2	1		Virus	Uncertain - plasmid or chromosomal	5.34	Not a virus	#N/A	#N/A	Not a virus	#N/A	#N/A	#N/A	#N/A	#N/A	#N/A	Not a virus	phage	category 3 (not so sure)				4.5181	3.73144		gene_1-gene_10:3.08088758401885	Not a virus
PVD|gluvab|Seq_154001_Human_smacovirus_1_isolate_France/12/2008/3454_complete_genome	2460	CRISPR_3@scaffold_0_51	GUT_GENOME286999	d__Archaea;p__Thermoplasmatota;c__Thermoplasmata;o__Methanomassiliicoccales;f__Methanomassiliicoccaceae;g__Methanomassiliicoccus_A;s__Methanomassiliicoccus_A intestinalis	#N/A	0.9662	0.0204	0.0134	1	NA	Virus	2	0		Virus	Uncertain - too short	-	Not a virus	lytic	low quality draft	Virus	0.787	0.933	0.933	ssDNA	0	50	Virus										Not a virus
PVD|GVD|Ma_2019_SRR341589_NODE_262_length_45054_cov_5.487189	45054	CRISPR_5@GUT_GENOME235230_27_4	GUT_GENOME235230	d__Archaea;p__Euryarchaeota;c__Methanobacteria;o__Methanobacteriales;f__Methanobacteriaceae;g__Methanobrevibacter_A;s__Methanobrevibacter_A smithii	#N/A	0.9444	0.0309	0.0247	4	NA	Virus	8	0		Virus	Virus	25.31	Virus	lytic	low quality draft	Virus	1	0.033	1	dsDNAphage	5	23.7	Virus	phage	category 2 (somewhat sure)	3			gene_2-gene_59:16.67933395796284	gene_2-gene_59:8.83131201742527	gene_5-gene_47:2.40165558815325		Virus
PVD|GVD|Ma_2019_SRR341670_NODE_370_length_49477_cov_15.778236	49477	CRISPR_2@GUT_GENOME266751_6_51	GUT_GENOME266751	d__Archaea;p__Euryarchaeota;c__Methanobacteria;o__Methanobacteriales;f__Methanobacteriaceae;g__Methanobrevibacter_A;s__Methanobrevibacter_A smithii	#N/A	0.9179	0.0364	0.0457	4	NA	Virus	9	3		Virus	Virus	16.33	Virus	lytic	medium quality draft	Virus	0.993	0.007	0.993	dsDNAphage	2	20	Virus	phage	category 2 (somewhat sure)	1			gene_1-gene_61:20.79584920712459	gene_1-gene_60:10.44838786407880	gene_5-gene_63:2.03723783140259	gene_2-gene_25:4.96031018547826	Virus
PVD|GVD|Ma_2019_SRR413585_NODE_2154_length_7213_cov_3.080190	7213	CRISPR_2@GUT_GENOME074458_106_2	GUT_GENOME074458	d__Archaea;p__Euryarchaeota;c__Methanobacteria;o__Methanobacteriales;f__Methanobacteriaceae;g__Methanobrevibacter_A;s__Methanobrevibacter_A smithii	#N/A	0.0178	0.0403	0.9419	NA	NA	Not a virus	0	1	no viral genes detected	Not a virus	Uncertain - viral or bacterial	-	Not a virus	#N/A	#N/A	Not a virus	#N/A	#N/A	#N/A	#N/A	#N/A	#N/A	Not a virus										Not a virus
PVD|GVD|Ma_2019_SRR413585_NODE_2512_length_6241_cov_2.111057	6241	CRISPR_8@GUT_GENOME118976_8_41	GUT_GENOME118976	d__Archaea;p__Euryarchaeota;c__Methanobacteria;o__Methanobacteriales;f__Methanobacteriaceae;g__Methanobrevibacter_A;s__Methanobrevibacter_A smithii	#N/A	0.8828	0.0467	0.0705	3	NA	Virus	3	0		Virus	Virus	10.39	Virus	lytic	low quality draft	Virus	0.94	0.013	0.94	dsDNAphage	2	28.6	Virus	phage	category 2 (somewhat sure)	1			2.19681				Virus
PVD|GVD|Ma_2019_SRR413585_NODE_726_length_23621_cov_2.314394	23621	CRISPR_3@GUT_GENOME268740_5_23	GUT_GENOME268740	d__Archaea;p__Euryarchaeota;c__Methanobacteria;o__Methanobacteriales;f__Methanobacteriaceae;g__Methanobrevibacter_A;s__Methanobrevibacter_A smithii	#N/A	0.94	0.0234	0.0366	4	NA	Virus	4	1		Virus	Virus	7.11	Virus	lytic	low quality draft	Virus	0.96	0.007	0.96	dsDNAphage	3	15.4	Virus	phage	category 3 (not so sure)				8.64087	gene_1-gene_25:5.84300488066489			Not a virus
PVD|GVD|Ma_2019_SRR413681_NODE_1120_length_20241_cov_4.926583	20241	CRISPR_2@GUT_GENOME256439_3_20	GUT_GENOME256439	d__Archaea;p__Euryarchaeota;c__Methanobacteria;o__Methanobacteriales;f__Methanobacteriaceae;g__Methanobrevibacter_A;s__Methanobrevibacter_A smithii	#N/A	0.9339	0.0465	0.0197	2	NA	provirus	4	1		Virus	Uncertain - viral or bacterial	4.01	Not a virus	lytic	low quality draft	Virus	0.993	0.04	0.993	dsDNAphage	3	20	Virus	phage	category 2 (somewhat sure)	3			gene_1-gene_30:10.18468291588100	gene_5-gene_29:6.73952060707887		gene_7-gene_23:2.42876394492061	Virus
PVD|GVD|Ma_2019_SRR413754_NODE_324_length_74767_cov_10.573174	74767	CRISPR_8@GUT_GENOME285547_5_1	GUT_GENOME285547	d__Archaea;p__Euryarchaeota;c__Methanobacteria;o__Methanobacteriales;f__Methanobacteriaceae;g__Methanobrevibacter_A;s__Methanobrevibacter_A smithii	#N/A	0.627	0.1295	0.2436	NA	NA	Not a virus	3	17		Virus	Uncertain - plasmid or chromosomal	1.79	Not a virus	#N/A	#N/A	Not a virus	#N/A	#N/A	#N/A	#N/A	#N/A	#N/A	Not a virus										Not a virus
PVD|GVD|Minot_Diet_SRR5088938_NODE_163_length_12154_cov_91.098288	12154	CRISPR_5@GUT_GENOME215821_25_4	GUT_GENOME215821	d__Archaea;p__Thermoplasmatota;c__Thermoplasmata;o__Methanomassiliicoccales;f__Methanomassiliicoccaceae;g__Methanomassiliicoccus_A;s__Methanomassiliicoccus_A intestinalis	#N/A	0.9787	0.0135	0.0078	3	NA	Virus	5	0		Virus	Virus	18.25	Virus	lytic	medium quality draft	Virus	0.987	0.34	0.987	dsDNAphage	4	30	Virus	phage	category 2 (somewhat sure)	2			7.04113	gene_1-gene_10:3.30840202191813			Virus
PVD|GVD|Norman_106_NODE_37_length_2504_cov_7.888934	2504	CRISPR_3@scaffold_0_50	GUT_GENOME286999	d__Archaea;p__Thermoplasmatota;c__Thermoplasmata;o__Methanomassiliicoccales;f__Methanomassiliicoccaceae;g__Methanomassiliicoccus_A;s__Methanomassiliicoccus_A intestinalis	#N/A	0.9617	0.0232	0.0151	1	NA	Virus	2	0		Virus	Uncertain - viral or bacterial	-	Not a virus	lytic	complete circular	Virus	0.54	0.873	0.873	ssDNA	0	50	Virus										Not a virus
PVD|GVD|Rampelli_HCO_11_NODE_896_length_12918_cov_7.188292	12918	CRISPR_3@GUT_GENOME017725_75_6	GUT_GENOME017725	d__Archaea;p__Thermoplasmatota;c__Thermoplasmata;o__Methanomassiliicoccales;f__Methanomethylophilaceae;g__UBA71;s__	#N/A	0.8638	0.0967	0.0395	0	NA	Virus	0	0	no viral genes detected	Not a virus	Uncertain - viral or bacterial	1.99	Not a virus	lytic	low quality draft	Virus	0.987	0.427	0.987	dsDNAphage	0	12.5	Virus	phage	category 3 (not so sure)				9.08825	gene_1-gene_21:8.39820122588635			Not a virus
PVD|GVD|Rampelli_HCO_12_NODE_74_length_42185_cov_4.777736	42185	CRISPR_9@GUT_GENOME256657_33_6	GUT_GENOME256657	d__Archaea;p__Euryarchaeota;c__Methanobacteria;o__Methanobacteriales;f__Methanobacteriaceae;g__Methanobrevibacter_A;s__Methanobrevibacter_A smithii_A	#N/A	0.9455	0.0284	0.0261	8	NA	Virus	11	2		Virus	Virus	7.3	Virus	lytic	low quality draft	Virus	0.987	0.033	0.987	dsDNAphage	4	32.1	Virus	phage	category 2 (somewhat sure)	1			gene_1-gene_54:16.29294204920198	gene_13-gene_54:9.07564631566459	gene_1-gene_46:2.85756094684827		Virus
PVD|GVD|Shkoporov_2018_SRR6128094_NODE_5_length_99079_cov_529.888320	99079	CRISPR_4@GUT_GENOME266466_15_8	GUT_GENOME266466	d__Archaea;p__Euryarchaeota;c__Methanobacteria;o__Methanobacteriales;f__Methanobacteriaceae;g__Methanobrevibacter_A;s__Methanobrevibacter_A smithii	#N/A	0.9506	0.0336	0.0158	6	NA	Virus	10	3		Virus	Virus	27.48	Virus	lytic	medium quality draft	Virus	0.98	0	0.98	dsDNAphage	3	14.8	Virus	phage	category 2 (somewhat sure)	1		gene_7-gene_106:35.17334214847642	gene_7-gene_106:35.17334214847642	gene_7-gene_106:35.17334214847642	gene_7-gene_106:35.17334214847642	gene_7-gene_106:35.17334214847642	Virus
PVD|GVD|Zuo_2017_SRR5677785_NODE_615_length_6473_cov_5.797289	6473	CRISPR_2@GUT_GENOME143333_1_13	GUT_GENOME143333	d__Archaea;p__Thermoplasmatota;c__Thermoplasmata;o__Methanomassiliicoccales;f__Methanomassiliicoccaceae;g__Methanomassiliicoccus_A;s__Methanomassiliicoccus_A intestinalis	#N/A	0.9778	0.014	0.0081	2	NA	Virus	4	0		Virus	Virus	11.69	Virus	lytic	low quality draft	Virus	1	0.513	1	dsDNAphage	3	57.1	Virus	phage	category 2 (somewhat sure)	1			3.38113				Virus
PVD|GVD|Zuo_2017_SRR5677806_NODE_21_length_40158_cov_338.408149	40158	CRISPR_2@GUT_GENOME265776_7_22	GUT_GENOME265776	d__Archaea;p__Euryarchaeota;c__Methanobacteria;o__Methanobacteriales;f__Methanobacteriaceae;g__Methanobrevibacter_A;s__Methanobrevibacter_A smithii	#N/A	0.9312	0.0324	0.0364	5	NA	Virus	10	1		Virus	Virus	22.96	Virus	lytic	complete circular	Virus	0.967	0	0.967	dsDNAphage	7	22.4	Virus	phage	category 2 (somewhat sure)	4			gene_1-gene_46:15.66097178094405	gene_6-gene_33:9.19505604948401	gene_9-gene_48:2.20913105266114		Virus
PVD|HGV_Individual|metaspades_NG-13376_922T10_lib202054_5478_NODE_420_length_2314_cov_2.34838	2314	CRISPR_8@GUT_GENOME273630_25_30	GUT_GENOME273630	d__Archaea;p__Euryarchaeota;c__Methanobacteria;o__Methanobacteriales;f__Methanobacteriaceae;g__Methanobrevibacter_A;s__Methanobrevibacter_A smithii	#N/A	0.8254	0.0314	0.1432	2	NA	Virus	2	0		Virus	Uncertain - too short	-	Not a virus	lytic	low quality draft	Virus	0.96	0.727	0.96	dsDNAphage	1	33.3	Virus	phage	category 2 (somewhat sure)	1			2.89811				Virus
PVD|HGV_Individual|metaspades_NG-13376_922T9_lib202089_5478_NODE_17_length_36845_cov_38.724	36845	CRISPR_8@GUT_GENOME263902_25_39	GUT_GENOME263902	d__Archaea;p__Euryarchaeota;c__Methanobacteria;o__Methanobacteriales;f__Methanobacteriaceae;g__Methanobrevibacter_A;s__Methanobrevibacter_A smithii	#N/A	0.9464	0.0298	0.0238	4	NA	Virus	8	1		Virus	Virus	29.25	Virus	lytic	low quality draft	Virus	0.987	0.013	0.987	dsDNAphage	5	22.9	Virus	phage	category 2 (somewhat sure)	2			12.9006	gene_6-gene_49:7.04999691884201		gene_21-gene_48:2.27258273480347	Virus
PVD|mVCs_PaezEspino_Nature|3300003429.aJGI25914J50564_10000010	61117	CRISPR_8@GUT_GENOME273630_25_21	GUT_GENOME273630	d__Archaea;p__Euryarchaeota;c__Methanobacteria;o__Methanobacteriales;f__Methanobacteriaceae;g__Methanobrevibacter_A;s__Methanobrevibacter_A smithii	#N/A	0.9801	0.0125	0.0075	0	NA	Virus	16	1		Virus	Virus	47.34	Virus	lytic	low quality draft	Virus	#N/A	#N/A	#N/A	#N/A	#N/A	#N/A	Not a virus										Not a virus
Qin_JJ_2012_Nature_SRR341670.C1105116_1_13674	13674	CRISPR_6@GUT_GENOME205625_22_6	GUT_GENOME205625	d__Archaea;p__Euryarchaeota;c__Methanobacteria;o__Methanobacteriales;f__Methanobacteriaceae;g__Methanobrevibacter_A;s__Methanobrevibacter_A smithii	#N/A	0.6259	0.1753	0.1989	0	NA	Not a virus	0	4	no viral genes detected	Not a virus	Uncertain - plasmid or chromosomal	-0.7	Not a virus	#N/A	#N/A	Not a virus	#N/A	#N/A	#N/A	#N/A	#N/A	#N/A	Not a virus										Not a virus
Qin_JJ_2012_Nature_SRR341670.scaffold21418_1_108462	108462	CRISPR_3@GUT_GENOME093215_4_61	GUT_GENOME093215	d__Archaea;p__Euryarchaeota;c__Methanobacteria;o__Methanobacteriales;f__Methanobacteriaceae;g__Methanobrevibacter_A;s__Methanobrevibacter_A smithii	#N/A	0.0122	0.0282	0.9597	NA	NA	Not a virus	0	77	no viral genes detected	Not a virus	Chromosome	-136.8	Not a virus	#N/A	#N/A	Not a virus	#N/A	#N/A	#N/A	#N/A	#N/A	#N/A	Not a virus										Not a virus
Qin_JJ_2012_Nature_SRR341670.scaffold41647_2_35434	35434	CRISPR_3@GUT_GENOME268434_7_19	GUT_GENOME268434	d__Archaea;p__Euryarchaeota;c__Methanobacteria;o__Methanobacteriales;f__Methanobacteriaceae;g__Methanobrevibacter_A;s__Methanobrevibacter_A smithii	#N/A	0.0125	0.0299	0.9576	NA	NA	Not a virus	0	26	no viral genes detected	Not a virus	Chromosome	-16.3	Not a virus	#N/A	#N/A	Not a virus	#N/A	#N/A	#N/A	#N/A	#N/A	#N/A	Not a virus										Not a virus
Qin_JJ_2012_Nature_SRR341670.scaffold87766_4_11541	11541	CRISPR_9@GUT_GENOME143185_16_7	GUT_GENOME143185	d__Archaea;p__Euryarchaeota;c__Methanobacteria;o__Methanobacteriales;f__Methanobacteriaceae;g__Methanobrevibacter_A;s__Methanobrevibacter_A smithii_A	#N/A	0.0096	0.0236	0.9668	NA	NA	Not a virus	0	8	no viral genes detected	Not a virus	Chromosome	-7.65	Not a virus	#N/A	#N/A	Not a virus	#N/A	#N/A	#N/A	#N/A	#N/A	#N/A	Not a virus										Not a virus
Qin_JJ_2012_Nature_SRR341670.scaffold90491_1_29834	29834	CRISPR_5@GUT_GENOME183496_95_8	GUT_GENOME183496	d__Archaea;p__Euryarchaeota;c__Methanobacteria;o__Methanobacteriales;f__Methanobacteriaceae;g__Methanobrevibacter_A;s__Methanobrevibacter_A smithii	#N/A	0.009	0.0214	0.9696	NA	NA	Not a virus	1	26		Virus	Chromosome	-36.02	Not a virus	#N/A	#N/A	Not a virus	#N/A	#N/A	#N/A	#N/A	#N/A	#N/A	Not a virus										Not a virus
Rampelli_S_2015_CB_SRR1930134.NODE_124673_287	287	CRISPR_3@GUT_GENOME118976_2_34	GUT_GENOME118976	d__Archaea;p__Euryarchaeota;c__Methanobacteria;o__Methanobacteriales;f__Methanobacteriaceae;g__Methanobrevibacter_A;s__Methanobrevibacter_A smithii	#N/A	0.4214	0.2308	0.3478	0	NA	Not a virus	0	0	no viral genes detected	Not a virus	Uncertain - too short	-	Not a virus	#N/A	#N/A	Not a virus	#N/A	#N/A	#N/A	#N/A	#N/A	#N/A	Not a virus										Not a virus
Rampelli_S_2015_CB_SRR1930134.NODE_36560_455	455	CRISPR_5@GUT_GENOME093513_2_17	GUT_GENOME093513	d__Archaea;p__Euryarchaeota;c__Methanobacteria;o__Methanobacteriales;f__Methanobacteriaceae;g__Methanobrevibacter_A;s__Methanobrevibacter_A smithii	#N/A	0.334	0.3998	0.2662	NA	0	Not a virus	0	0	no viral genes detected	Not a virus	Uncertain - too short	-	Not a virus	#N/A	#N/A	Not a virus	#N/A	#N/A	#N/A	#N/A	#N/A	#N/A	Not a virus										Not a virus
Rampelli_S_2020_mSystems_SRR9654973.NODE_1_411137	411137	CRISPR_6@GUT_GENOME134705_6_4	GUT_GENOME134705	d__Archaea;p__Euryarchaeota;c__Methanobacteria;o__Methanobacteriales;f__Methanobacteriaceae;g__Methanobrevibacter_A;s__Methanobrevibacter_A smithii	#N/A	0.0116	0.0264	0.962	NA	NA	Not a virus	0	314	no viral genes detected	Not a virus	Chromosome	-272.22	Not a virus	#N/A	#N/A	Not a virus	#N/A	#N/A	#N/A	#N/A	#N/A	#N/A	Not a virus										Not a virus
Rampelli_S_2020_mSystems_SRR9654973.NODE_143_53475	53475	#N/A	#N/A	#N/A	#N/A	0.0102	0.0229	0.9669	NA	NA	Not a virus	0	33	no viral genes detected	Not a virus	Chromosome	-53.48	Not a virus	#N/A	#N/A	Not a virus	#N/A	#N/A	#N/A	#N/A	#N/A	#N/A	Not a virus										Not a virus
Rampelli_S_2020_mSystems_SRR9654973.NODE_21_168004	168004	CRISPR_5@GUT_GENOME143185_12_40	GUT_GENOME143185	d__Archaea;p__Euryarchaeota;c__Methanobacteria;o__Methanobacteriales;f__Methanobacteriaceae;g__Methanobrevibacter_A;s__Methanobrevibacter_A smithii_A	#N/A	0.01	0.0233	0.9667	NA	NA	Not a virus	0	117	no viral genes detected	Not a virus	Chromosome	-129.46	Not a virus	#N/A	#N/A	Not a virus	#N/A	#N/A	#N/A	#N/A	#N/A	#N/A	Not a virus										Not a virus
Rampelli_S_2020_mSystems_SRR9654973.NODE_3_367794	367794	CRISPR_2@GUT_GENOME258086_2_23	GUT_GENOME258086	d__Archaea;p__Euryarchaeota;c__Methanobacteria;o__Methanobacteriales;f__Methanobacteriaceae;g__Methanobrevibacter_A;s__Methanobrevibacter_A smithii	#N/A	0.0103	0.0247	0.9649	NA	NA	Not a virus	0	275	no viral genes detected	Not a virus	Chromosome	-399.56	Not a virus	#N/A	#N/A	Not a virus	#N/A	#N/A	#N/A	#N/A	#N/A	#N/A	Not a virus										Not a virus
Rampelli_S_2020_mSystems_SRR9654973.NODE_86_81508	81508	CRISPR_1@GUT_GENOME018608_1_51	GUT_GENOME018608	d__Archaea;p__Euryarchaeota;c__Methanobacteria;o__Methanobacteriales;f__Methanobacteriaceae;g__Methanobrevibacter_A;s__Methanobrevibacter_A smithii	#N/A	0.0228	0.0426	0.9346	NA	NA	Not a virus	0	45	no viral genes detected	Not a virus	Chromosome	-35.98	Not a virus	#N/A	#N/A	Not a virus	#N/A	#N/A	#N/A	#N/A	#N/A	#N/A	Not a virus										Not a virus
Rampelli_S_2020_mSystems_SRR9654974.NODE_147_50958	50958	CRISPR_1@GUT_GENOME018608_1_51	GUT_GENOME018608	d__Archaea;p__Euryarchaeota;c__Methanobacteria;o__Methanobacteriales;f__Methanobacteriaceae;g__Methanobrevibacter_A;s__Methanobrevibacter_A smithii	#N/A	0.0127	0.0272	0.9601	NA	NA	Not a virus	0	39	no viral genes detected	Not a virus	Chromosome	-43.75	Not a virus	#N/A	#N/A	Not a virus	#N/A	#N/A	#N/A	#N/A	#N/A	#N/A	Not a virus										Not a virus
Rampelli_S_2020_mSystems_SRR9654974.NODE_235_32636	32636	CRISPR_7@GUT_GENOME246782_8_15	GUT_GENOME246782	d__Archaea;p__Euryarchaeota;c__Methanobacteria;o__Methanobacteriales;f__Methanobacteriaceae;g__Methanobrevibacter_A;s__Methanobrevibacter_A smithii	#N/A	0.033	0.0727	0.8942	NA	NA	Not a virus	0	18	no viral genes detected	Not a virus	Chromosome	-15.71	Not a virus	#N/A	#N/A	Not a virus	#N/A	#N/A	#N/A	#N/A	#N/A	#N/A	Not a virus										Not a virus
Rampelli_S_2020_mSystems_SRR9654974.NODE_26_136513	136513	CRISPR_8@GUT_GENOME267102_6_3	GUT_GENOME267102	d__Archaea;p__Euryarchaeota;c__Methanobacteria;o__Methanobacteriales;f__Methanobacteriaceae;g__Methanobrevibacter_A;s__Methanobrevibacter_A smithii_A	1	0.0133	0.0323	0.9543	NA	NA	Not a virus	0	99	no viral genes detected	Not a virus	Chromosome	-99.74	Not a virus	#N/A	#N/A	Not a virus	#N/A	#N/A	#N/A	#N/A	#N/A	#N/A	Not a virus										Not a virus
Rampelli_S_2020_mSystems_SRR9654974.NODE_42_112449	112449	CRISPR_8@GUT_GENOME251364_17_1	GUT_GENOME251364	d__Archaea;p__Euryarchaeota;c__Methanobacteria;o__Methanobacteriales;f__Methanobacteriaceae;g__Methanobrevibacter_A;s__Methanobrevibacter_A smithii_A	#N/A	0.0152	0.0306	0.9542	NA	NA	Not a virus	0	57	no viral genes detected	Not a virus	Chromosome	-51.1	Not a virus	#N/A	#N/A	Not a virus	#N/A	#N/A	#N/A	#N/A	#N/A	#N/A	Not a virus										Not a virus
Rampelli_S_2020_mSystems_SRR9654974.NODE_53_99855	99855	CRISPR_5@GUT_GENOME284192_60_42	GUT_GENOME284192	d__Archaea;p__Euryarchaeota;c__Methanobacteria;o__Methanobacteriales;f__Methanobacteriaceae;g__Methanobrevibacter_A;s__Methanobrevibacter_A smithii_A	1	0.0135	0.0329	0.9536	NA	NA	Not a virus	0	68	no viral genes detected	Not a virus	Chromosome	-65.44	Not a virus	#N/A	#N/A	Not a virus	#N/A	#N/A	#N/A	#N/A	#N/A	#N/A	Not a virus										Not a virus
Rampelli_S_2020_mSystems_SRR9654974.NODE_54_98633	98633	#N/A	#N/A	#N/A	#N/A	0.0112	0.0243	0.9646	NA	NA	Not a virus	0	71	no viral genes detected	Not a virus	Chromosome	-56.08	Not a virus	#N/A	#N/A	Not a virus	#N/A	#N/A	#N/A	#N/A	#N/A	#N/A	Not a virus										Not a virus
Rampelli_S_2020_mSystems_SRR9654974.NODE_57434_495	495	CRISPR_2@GUT_GENOME266751_6_10	GUT_GENOME266751	d__Archaea;p__Euryarchaeota;c__Methanobacteria;o__Methanobacteriales;f__Methanobacteriaceae;g__Methanobrevibacter_A;s__Methanobrevibacter_A smithii	#N/A	0.4871	0.2535	0.2594	0	NA	Not a virus	0	0	no viral genes detected	Not a virus	Uncertain - too short	-	Not a virus	#N/A	#N/A	Not a virus	#N/A	#N/A	#N/A	#N/A	#N/A	#N/A	Not a virus										Not a virus
Rampelli_S_2020_mSystems_SRR9654974.NODE_68_87551	87551	CRISPR_3@GUT_GENOME269219_18_17	GUT_GENOME269219	d__Archaea;p__Euryarchaeota;c__Methanobacteria;o__Methanobacteriales;f__Methanobacteriaceae;g__Methanobrevibacter_A;s__Methanobrevibacter_A smithii	#N/A	0.0134	0.0306	0.956	NA	NA	Not a virus	0	64	no viral genes detected	Not a virus	Chromosome	-69.92	Not a virus	#N/A	#N/A	Not a virus	#N/A	#N/A	#N/A	#N/A	#N/A	#N/A	Not a virus										Not a virus
Rampelli_S_2020_mSystems_SRR9654974.NODE_74_85249	85249	CRISPR_1@GUT_GENOME018608_1_9	GUT_GENOME018608	d__Archaea;p__Euryarchaeota;c__Methanobacteria;o__Methanobacteriales;f__Methanobacteriaceae;g__Methanobrevibacter_A;s__Methanobrevibacter_A smithii	1	0.01	0.0227	0.9673	NA	NA	Not a virus	0	66	no viral genes detected	Not a virus	Chromosome	-66.72	Not a virus	#N/A	#N/A	Not a virus	#N/A	#N/A	#N/A	#N/A	#N/A	#N/A	Not a virus										Not a virus
Rampelli_S_2020_mSystems_SRR9654975.NODE_4_205828	205828	CRISPR_5@GUT_GENOME143185_12_40	GUT_GENOME143185	d__Archaea;p__Euryarchaeota;c__Methanobacteria;o__Methanobacteriales;f__Methanobacteriaceae;g__Methanobrevibacter_A;s__Methanobrevibacter_A smithii_A	#N/A	0.0159	0.0312	0.9529	NA	NA	Not a virus	0	117	no viral genes detected	Not a virus	Chromosome	-124.33	Not a virus	#N/A	#N/A	Not a virus	#N/A	#N/A	#N/A	#N/A	#N/A	#N/A	Not a virus	prophage	category 3 (not so sure)				gene_1-gene_37:6.51795689351975	gene_1-gene_37:5.84445542120760			Not a virus
Rampelli_S_2020_mSystems_SRR9654975.NODE_6_176482	176482	CRISPR_1@GUT_GENOME194277_1_27	GUT_GENOME194277	d__Archaea;p__Euryarchaeota;c__Methanobacteria;o__Methanobacteriales;f__Methanobacteriaceae;g__Methanobrevibacter_A;s__Methanobrevibacter_A smithii	#N/A	0.013	0.0275	0.9596	NA	NA	Not a virus	0	138	no viral genes detected	Not a virus	Chromosome	-142.78	Not a virus	#N/A	#N/A	Not a virus	#N/A	#N/A	#N/A	#N/A	#N/A	#N/A	Not a virus										Not a virus
Rampelli_S_2020_mSystems_SRR9654975.NODE_67_55468	55468	CRISPR_2@GUT_GENOME264551_9_1	GUT_GENOME264551	d__Archaea;p__Euryarchaeota;c__Methanobacteria;o__Methanobacteriales;f__Methanobacteriaceae;g__Methanobrevibacter_A;s__Methanobrevibacter_A smithii	#N/A	0.0123	0.0274	0.9602	NA	NA	Not a virus	0	33	no viral genes detected	Not a virus	Chromosome	-52.66	Not a virus	#N/A	#N/A	Not a virus	#N/A	#N/A	#N/A	#N/A	#N/A	#N/A	Not a virus										Not a virus
Rampelli_S_2020_mSystems_SRR9654975.NODE_9_157109	157109	CRISPR_2@GUT_GENOME258086_2_23	GUT_GENOME258086	d__Archaea;p__Euryarchaeota;c__Methanobacteria;o__Methanobacteriales;f__Methanobacteriaceae;g__Methanobrevibacter_A;s__Methanobrevibacter_A smithii	#N/A	0.0117	0.0245	0.9638	NA	NA	Not a virus	0	103	no viral genes detected	Not a virus	Chromosome	-174.59	Not a virus	#N/A	#N/A	Not a virus	#N/A	#N/A	#N/A	#N/A	#N/A	#N/A	Not a virus										Not a virus
Rampelli_S_2020_mSystems_SRR9654976.NODE_31482_786	786	CRISPR_4@GUT_GENOME278839_11_24	GUT_GENOME278839	d__Archaea;p__Euryarchaeota;c__Methanobacteria;o__Methanobacteriales;f__Methanobacteriaceae;g__Methanobrevibacter_A;s__Methanobrevibacter_A smithii	#N/A	0.8289	0.0925	0.0786	1	NA	Virus	1	0		Virus	Uncertain - too short	-	Not a virus	#N/A	#N/A	Not a virus	#N/A	#N/A	#N/A	#N/A	#N/A	#N/A	Not a virus										Not a virus
Rampelli_S_2020_mSystems_SRR9654976.NODE_49447_607	607	CRISPR_9@GUT_GENOME255730_29_9	GUT_GENOME255730	d__Archaea;p__Euryarchaeota;c__Methanobacteria;o__Methanobacteriales;f__Methanobacteriaceae;g__Methanobrevibacter_A;s__Methanobrevibacter_A smithii	#N/A	0.8994	0.0342	0.0664	0	NA	Not a virus	0	0	no viral genes detected	Not a virus	Uncertain - too short	-	Not a virus	#N/A	#N/A	Not a virus	#N/A	#N/A	#N/A	#N/A	#N/A	#N/A	Not a virus										Not a virus
Rampelli_S_2020_mSystems_SRR9654976.NODE_78426_469	469	CRISPR_3@GUT_GENOME268740_5_23	GUT_GENOME268740	d__Archaea;p__Euryarchaeota;c__Methanobacteria;o__Methanobacteriales;f__Methanobacteriaceae;g__Methanobrevibacter_A;s__Methanobrevibacter_A smithii	#N/A	0.3548	0.2471	0.3981	NA	NA	Not a virus	0	0	no viral genes detected	Not a virus	Uncertain - too short	-	Not a virus	#N/A	#N/A	Not a virus	#N/A	#N/A	#N/A	#N/A	#N/A	#N/A	Not a virus										Not a virus
Rampelli_S_2020_mSystems_SRR9654977.NODE_1600_6703	6703	CRISPR_6@GUT_GENOME273866_45_10	GUT_GENOME273866	d__Archaea;p__Euryarchaeota;c__Methanobacteria;o__Methanobacteriales;f__Methanobacteriaceae;g__Methanobrevibacter_A;s__Methanobrevibacter_A smithii	#N/A	0.9243	0.0574	0.0183	0	NA	Virus	0	1	no viral genes detected	Not a virus	Uncertain - viral or bacterial	3.1	Not a virus	#N/A	#N/A	Not a virus	#N/A	#N/A	#N/A	#N/A	#N/A	#N/A	Not a virus										Not a virus
Rampelli_S_2020_mSystems_SRR9654977.NODE_604_16491	16491	CRISPR_2@GUT_GENOME283326_2_45	GUT_GENOME283326	d__Archaea;p__Euryarchaeota;c__Methanobacteria;o__Methanobacteriales;f__Methanobacteriaceae;g__Methanobrevibacter_A;s__Methanobrevibacter_A smithii	#N/A	0.0623	0.1139	0.8238	NA	NA	Not a virus	0	8	no viral genes detected	Not a virus	Uncertain - plasmid or chromosomal	-5.03	Not a virus	#N/A	#N/A	Not a virus	#N/A	#N/A	#N/A	#N/A	#N/A	#N/A	Not a virus										Not a virus
Rampelli_S_2020_mSystems_SRR9654977.NODE_9568_1366	1366	CRISPR_5@GUT_GENOME137770_7_21	GUT_GENOME137770	d__Archaea;p__Euryarchaeota;c__Methanobacteria;o__Methanobacteriales;f__Methanobacteriaceae;g__Methanobrevibacter_A;s__Methanobrevibacter_A smithii	#N/A	0.9544	0.0241	0.0215	0	NA	Not a virus	1	0		Virus	Uncertain - too short	3.09	Not a virus	#N/A	#N/A	Not a virus	0.287	0.82	0.82	ssDNA	0	33.3	Virus										Not a virus
Rampelli_S_2020_mSystems_SRR9654980.NODE_11_183961	183961	CRISPR_6@GUT_GENOME134705_6_1	GUT_GENOME134705	d__Archaea;p__Euryarchaeota;c__Methanobacteria;o__Methanobacteriales;f__Methanobacteriaceae;g__Methanobrevibacter_A;s__Methanobrevibacter_A smithii	#N/A	0.0143	0.0322	0.9536	NA	NA	Not a virus	0	131	no viral genes detected	Not a virus	Chromosome	-98.79	Not a virus	#N/A	#N/A	Not a virus	#N/A	#N/A	#N/A	#N/A	#N/A	#N/A	Not a virus										Not a virus
Rampelli_S_2020_mSystems_SRR9654980.NODE_12_174570	174570	CRISPR_5@GUT_GENOME143185_12_40	GUT_GENOME143185	d__Archaea;p__Euryarchaeota;c__Methanobacteria;o__Methanobacteriales;f__Methanobacteriaceae;g__Methanobrevibacter_A;s__Methanobrevibacter_A smithii_A	#N/A	0.0123	0.0271	0.9606	NA	NA	Not a virus	1	116		Virus	Chromosome	-126.43	Not a virus	#N/A	#N/A	Not a virus	#N/A	#N/A	#N/A	#N/A	#N/A	#N/A	Not a virus										Not a virus
Rampelli_S_2020_mSystems_SRR9654980.NODE_17_144635	144635	CRISPR_2@GUT_GENOME267238_1_2	GUT_GENOME267238	d__Archaea;p__Euryarchaeota;c__Methanobacteria;o__Methanobacteriales;f__Methanobacteriaceae;g__Methanobrevibacter_A;s__Methanobrevibacter_A smithii	1	0.0257	0.0649	0.9094	NA	NA	Not a virus	1	77		Virus	Chromosome	-37.13	Not a virus	provirus	provirus	provirus	#N/A	#N/A	#N/A	#N/A	#N/A	#N/A	Not a virus	prophage	category 3 (not so sure)				gene_65-gene_152:4.50716477108022	gene_65-gene_152:2.41786266319671			Not a virus
Rampelli_S_2020_mSystems_SRR9654980.NODE_33_114301	114301	CRISPR_3@GUT_GENOME247693_325_1	GUT_GENOME247693	d__Archaea;p__Euryarchaeota;c__Methanobacteria;o__Methanobacteriales;f__Methanobacteriaceae;g__Methanobrevibacter_A;s__Methanobrevibacter_A smithii	#N/A	0.0092	0.0212	0.9696	NA	NA	Not a virus	0	91	no viral genes detected	Not a virus	Chromosome	-99.41	Not a virus	#N/A	#N/A	Not a virus	#N/A	#N/A	#N/A	#N/A	#N/A	#N/A	Not a virus										Not a virus
Rampelli_S_2020_mSystems_SRR9654980.NODE_40_103729	103729	CRISPR_2@GUT_GENOME066320_3_23	GUT_GENOME066320	d__Archaea;p__Euryarchaeota;c__Methanobacteria;o__Methanobacteriales;f__Methanobacteriaceae;g__Methanobrevibacter_A;s__Methanobrevibacter_A smithii_A	#N/A	0.0191	0.0459	0.935	NA	NA	Not a virus	0	69	no viral genes detected	Not a virus	Chromosome	-38.06	Not a virus	#N/A	#N/A	Not a virus	#N/A	#N/A	#N/A	#N/A	#N/A	#N/A	Not a virus										Not a virus
Rampelli_S_2020_mSystems_SRR9654980.NODE_86_69176	69176	CRISPR_2@GUT_GENOME264551_9_1	GUT_GENOME264551	d__Archaea;p__Euryarchaeota;c__Methanobacteria;o__Methanobacteriales;f__Methanobacteriaceae;g__Methanobrevibacter_A;s__Methanobrevibacter_A smithii	#N/A	0.0191	0.0354	0.9456	NA	NA	Not a virus	2	34		Virus	Chromosome	-53.25	Not a virus	#N/A	#N/A	Not a virus	#N/A	#N/A	#N/A	#N/A	#N/A	#N/A	Not a virus										Not a virus
Rampelli_S_2020_mSystems_SRR9654981.NODE_180437_363	363	#N/A	#N/A	#N/A	#N/A	0.776	0.1089	0.1151	0	NA	Not a virus	0	0	no viral genes detected	Not a virus	Uncertain - too short	-	Not a virus	#N/A	#N/A	Not a virus	#N/A	#N/A	#N/A	#N/A	#N/A	#N/A	Not a virus										Not a virus
Rampelli_S_2020_mSystems_SRR9654982.NODE_1152_10512	10512	CRISPR_2@GUT_GENOME263468_1_35	GUT_GENOME263468	d__Archaea;p__Euryarchaeota;c__Methanobacteria;o__Methanobacteriales;f__Methanobacteriaceae;g__Methanobrevibacter_A;s__Methanobrevibacter_A woesei	#N/A	0.3222	0.3096	0.3682	NA	NA	Not a virus	0	1	no viral genes detected	Not a virus	Uncertain - viral or bacterial	-4.03	Not a virus	#N/A	#N/A	Not a virus	#N/A	#N/A	#N/A	#N/A	#N/A	#N/A	Not a virus										Not a virus
Rampelli_S_2020_mSystems_SRR9654987.NODE_116718_434	434	CRISPR_8@GUT_GENOME263902_25_14	GUT_GENOME263902	d__Archaea;p__Euryarchaeota;c__Methanobacteria;o__Methanobacteriales;f__Methanobacteriaceae;g__Methanobrevibacter_A;s__Methanobrevibacter_A smithii	#N/A	0.5313	0.2883	0.1804	0	NA	Not a virus	0	0	no viral genes detected	Not a virus	Uncertain - too short	-	Not a virus	#N/A	#N/A	Not a virus	#N/A	#N/A	#N/A	#N/A	#N/A	#N/A	Not a virus										Not a virus
Rampelli_S_2020_mSystems_SRR9654987.NODE_129473_407	407	CRISPR_4@GUT_GENOME260946_11_43	GUT_GENOME260946	d__Archaea;p__Euryarchaeota;c__Methanobacteria;o__Methanobacteriales;f__Methanobacteriaceae;g__Methanobrevibacter_A;s__Methanobrevibacter_A smithii_A	#N/A	0.6097	0.1602	0.2301	0	NA	Not a virus	0	0	no viral genes detected	Not a virus	Uncertain - too short	-	Not a virus	#N/A	#N/A	Not a virus	#N/A	#N/A	#N/A	#N/A	#N/A	#N/A	Not a virus										Not a virus
Rampelli_S_2020_mSystems_SRR9654987.NODE_151527_369	369	CRISPR_3@GUT_GENOME278946_7_9	GUT_GENOME278946	d__Archaea;p__Euryarchaeota;c__Methanobacteria;o__Methanobacteriales;f__Methanobacteriaceae;g__Methanobrevibacter_A;s__Methanobrevibacter_A smithii	#N/A	0.4771	0.2132	0.3097	0	NA	Not a virus	0	0	no viral genes detected	Not a virus	Uncertain - too short	-	Not a virus	#N/A	#N/A	Not a virus	#N/A	#N/A	#N/A	#N/A	#N/A	#N/A	Not a virus										Not a virus
Rampelli_S_2020_mSystems_SRR9654987.NODE_165548_350	350	CRISPR_4@GUT_GENOME269311_7_24	GUT_GENOME269311	d__Archaea;p__Euryarchaeota;c__Methanobacteria;o__Methanobacteriales;f__Methanobacteriaceae;g__Methanobrevibacter_A;s__Methanobrevibacter_A smithii	#N/A	0.6829	0.1325	0.1846	0	NA	Not a virus	0	0	no viral genes detected	Not a virus	Uncertain - too short	-	Not a virus	#N/A	#N/A	Not a virus	#N/A	#N/A	#N/A	#N/A	#N/A	#N/A	Not a virus										Not a virus
Rampelli_S_2020_mSystems_SRR9654987.NODE_43429_853	853	CRISPR_7@GUT_GENOME025992_50_4	GUT_GENOME025992	d__Archaea;p__Euryarchaeota;c__Methanobacteria;o__Methanobacteriales;f__Methanobacteriaceae;g__Methanobrevibacter_A;s__Methanobrevibacter_A smithii	#N/A	0.9481	0.0251	0.0268	0	NA	Not a virus	1	0		Virus	Uncertain - too short	-	Not a virus	#N/A	#N/A	Not a virus	#N/A	#N/A	#N/A	#N/A	#N/A	#N/A	Not a virus										Not a virus
Rampelli_S_2020_mSystems_SRR9654988.NODE_12_170711	170711	CRISPR_6@GUT_GENOME134705_6_1	GUT_GENOME134705	d__Archaea;p__Euryarchaeota;c__Methanobacteria;o__Methanobacteriales;f__Methanobacteriaceae;g__Methanobrevibacter_A;s__Methanobrevibacter_A smithii	#N/A	0.0128	0.027	0.9602	NA	NA	Not a virus	0	98	no viral genes detected	Not a virus	Chromosome	-126.75	Not a virus	#N/A	#N/A	Not a virus	#N/A	#N/A	#N/A	#N/A	#N/A	#N/A	Not a virus										Not a virus
Rampelli_S_2020_mSystems_SRR9654988.NODE_15_160904	160904	CRISPR_1@GUT_GENOME116071_18_1	GUT_GENOME116071	d__Archaea;p__Euryarchaeota;c__Methanobacteria;o__Methanobacteriales;f__Methanobacteriaceae;g__Methanobrevibacter_A;s__Methanobrevibacter_A smithii	#N/A	0.0127	0.0287	0.9586	NA	NA	Not a virus	0	116	no viral genes detected	Not a virus	Chromosome	-99.09	Not a virus	#N/A	#N/A	Not a virus	#N/A	#N/A	#N/A	#N/A	#N/A	#N/A	Not a virus										Not a virus
Rampelli_S_2020_mSystems_SRR9654988.NODE_6_228640	228640	CRISPR_2@GUT_GENOME247414_2_19	GUT_GENOME247414	d__Archaea;p__Euryarchaeota;c__Methanobacteria;o__Methanobacteriales;f__Methanobacteriaceae;g__Methanobrevibacter_A;s__Methanobrevibacter_A smithii	#N/A	0.0108	0.0249	0.9643	NA	NA	Not a virus	0	174	no viral genes detected	Not a virus	Chromosome	-298.24	Not a virus	#N/A	#N/A	Not a virus	#N/A	#N/A	#N/A	#N/A	#N/A	#N/A	Not a virus										Not a virus
Rampelli_S_2020_mSystems_SRR9654990.NODE_13_190053	190053	CRISPR_1@GUT_GENOME116071_18_1	GUT_GENOME116071	d__Archaea;p__Euryarchaeota;c__Methanobacteria;o__Methanobacteriales;f__Methanobacteriaceae;g__Methanobrevibacter_A;s__Methanobrevibacter_A smithii	#N/A	0.0113	0.0243	0.9644	NA	NA	Not a virus	0	152	no viral genes detected	Not a virus	Chromosome	-167.59	Not a virus	#N/A	#N/A	Not a virus	#N/A	#N/A	#N/A	#N/A	#N/A	#N/A	Not a virus										Not a virus
Rampelli_S_2020_mSystems_SRR9654990.NODE_17_162807	162807	CRISPR_2@GUT_GENOME011061_10_11	GUT_GENOME011061	d__Archaea;p__Euryarchaeota;c__Methanobacteria;o__Methanobacteriales;f__Methanobacteriaceae;g__Methanobrevibacter_A;s__Methanobrevibacter_A smithii	#N/A	0.0092	0.022	0.9688	NA	NA	Not a virus	0	115	no viral genes detected	Not a virus	Chromosome	-111.43	Not a virus	#N/A	#N/A	Not a virus	#N/A	#N/A	#N/A	#N/A	#N/A	#N/A	Not a virus										Not a virus
Rampelli_S_2020_mSystems_SRR9654990.NODE_29_129282	129282	CRISPR_3@GUT_GENOME253955_2_28	GUT_GENOME253955	d__Archaea;p__Euryarchaeota;c__Methanobacteria;o__Methanobacteriales;f__Methanobacteriaceae;g__Methanobrevibacter_A;s__Methanobrevibacter_A smithii	#N/A	0.0199	0.0387	0.9414	NA	NA	provirus	2	58		Virus	Chromosome	-63.45	Not a virus	#N/A	#N/A	Not a virus	#N/A	#N/A	#N/A	#N/A	#N/A	#N/A	Not a virus	prophage	category 3 (not so sure)				gene_1-gene_43:4.43921498633879	gene_1-gene_43:2.51524864369286			Not a virus
Rampelli_S_2020_mSystems_SRR9654990.NODE_32_124491	124491	CRISPR_2@GUT_GENOME259830_2_44	GUT_GENOME259830	d__Archaea;p__Euryarchaeota;c__Methanobacteria;o__Methanobacteriales;f__Methanobacteriaceae;g__Methanobrevibacter_A;s__Methanobrevibacter_A smithii	3	0.0254	0.0635	0.9112	NA	NA	Not a virus	0	76	no viral genes detected	Not a virus	Chromosome	-46.29	Not a virus	#N/A	#N/A	Not a virus	#N/A	#N/A	#N/A	#N/A	#N/A	#N/A	Not a virus										Not a virus
Rampelli_S_2020_mSystems_SRR9654990.NODE_6_254958	254958	CRISPR_5@GUT_GENOME143185_12_40	GUT_GENOME143185	d__Archaea;p__Euryarchaeota;c__Methanobacteria;o__Methanobacteriales;f__Methanobacteriaceae;g__Methanobrevibacter_A;s__Methanobrevibacter_A smithii_A	#N/A	0.0127	0.0293	0.9581	NA	NA	Not a virus	0	173	no viral genes detected	Not a virus	Chromosome	-148.27	Not a virus	#N/A	#N/A	Not a virus	#N/A	#N/A	#N/A	#N/A	#N/A	#N/A	Not a virus	prophage	category 3 (not so sure)				gene_67-gene_98:6.52070647570496	gene_67-gene_98:4.60011389302471			Not a virus
Rampelli_S_2020_mSystems_SRR9654990.NODE_7_245237	245237	CRISPR_2@GUT_GENOME250989_1_16	GUT_GENOME250989	d__Archaea;p__Euryarchaeota;c__Methanobacteria;o__Methanobacteriales;f__Methanobacteriaceae;g__Methanobrevibacter_A;s__Methanobrevibacter_A smithii	#N/A	0.0094	0.0219	0.9687	NA	NA	Not a virus	1	190		Virus	Chromosome	-314.3	Not a virus	#N/A	#N/A	Not a virus	#N/A	#N/A	#N/A	#N/A	#N/A	#N/A	Not a virus										Not a virus
Rampelli_S_2020_mSystems_SRR9654990.NODE_9_207174	207174	CRISPR_2@GUT_GENOME258086_2_23	GUT_GENOME258086	d__Archaea;p__Euryarchaeota;c__Methanobacteria;o__Methanobacteriales;f__Methanobacteriaceae;g__Methanobrevibacter_A;s__Methanobrevibacter_A smithii	#N/A	0.01	0.023	0.9671	NA	NA	Not a virus	0	149	no viral genes detected	Not a virus	Chromosome	-197.7	Not a virus	#N/A	#N/A	Not a virus	#N/A	#N/A	#N/A	#N/A	#N/A	#N/A	Not a virus										Not a virus
Rampelli_S_2020_mSystems_SRR9654991.NODE_17_247883	247883	CRISPR_1@GUT_GENOME267102_1_2	GUT_GENOME267102	d__Archaea;p__Euryarchaeota;c__Methanobacteria;o__Methanobacteriales;f__Methanobacteriaceae;g__Methanobrevibacter_A;s__Methanobrevibacter_A smithii_A	#N/A	0.0103	0.0246	0.9651	NA	NA	Not a virus	0	193	no viral genes detected	Not a virus	Chromosome	-312.69	Not a virus	provirus	provirus	provirus	#N/A	#N/A	#N/A	#N/A	#N/A	#N/A	Not a virus										Not a virus
Rampelli_S_2020_mSystems_SRR9654991.NODE_206_68742	68742	CRISPR_3@GUT_GENOME247693_325_1	GUT_GENOME247693	d__Archaea;p__Euryarchaeota;c__Methanobacteria;o__Methanobacteriales;f__Methanobacteriaceae;g__Methanobrevibacter_A;s__Methanobrevibacter_A smithii	#N/A	0.0121	0.0257	0.9623	NA	NA	Not a virus	0	54	no viral genes detected	Not a virus	Chromosome	-57.63	Not a virus	#N/A	#N/A	Not a virus	#N/A	#N/A	#N/A	#N/A	#N/A	#N/A	Not a virus										Not a virus
Rampelli_S_2020_mSystems_SRR9654991.NODE_246_59425	59425	CRISPR_3@GUT_GENOME284814_21_102	GUT_GENOME284814	d__Archaea;p__Euryarchaeota;c__Methanobacteria;o__Methanobacteriales;f__Methanobacteriaceae;g__Methanobrevibacter_A;s__Methanobrevibacter_A smithii_A	#N/A	0.0101	0.0231	0.9668	NA	NA	Not a virus	0	41	no viral genes detected	Not a virus	Chromosome	-40.4	Not a virus	#N/A	#N/A	Not a virus	#N/A	#N/A	#N/A	#N/A	#N/A	#N/A	Not a virus										Not a virus
Rampelli_S_2020_mSystems_SRR9654991.NODE_250_58297	58297	CRISPR_2@GUT_GENOME267238_1_2	GUT_GENOME267238	d__Archaea;p__Euryarchaeota;c__Methanobacteria;o__Methanobacteriales;f__Methanobacteriaceae;g__Methanobrevibacter_A;s__Methanobrevibacter_A smithii	#N/A	0.0441	0.1316	0.8243	NA	NA	Not a virus	0	26	no viral genes detected	Not a virus	Chromosome	-12.81	Not a virus	#N/A	#N/A	Not a virus	#N/A	#N/A	#N/A	#N/A	#N/A	#N/A	Not a virus										Not a virus
Rampelli_S_2020_mSystems_SRR9654991.NODE_2984_5877	5877	CRISPR_9@GUT_GENOME143185_16_7	GUT_GENOME143185	d__Archaea;p__Euryarchaeota;c__Methanobacteria;o__Methanobacteriales;f__Methanobacteriaceae;g__Methanobrevibacter_A;s__Methanobrevibacter_A smithii_A	#N/A	0.486	0.3756	0.1384	0	NA	Not a virus	0	3	no viral genes detected	Not a virus	Uncertain - viral or bacterial	-6.69	Not a virus	#N/A	#N/A	Not a virus	#N/A	#N/A	#N/A	#N/A	#N/A	#N/A	Not a virus										Not a virus
Rampelli_S_2020_mSystems_SRR9654991.NODE_48_161700	161700	CRISPR_5@GUT_GENOME143185_12_40	GUT_GENOME143185	d__Archaea;p__Euryarchaeota;c__Methanobacteria;o__Methanobacteriales;f__Methanobacteriaceae;g__Methanobrevibacter_A;s__Methanobrevibacter_A smithii_A	#N/A	0.0099	0.0238	0.9663	NA	NA	Not a virus	0	113	no viral genes detected	Not a virus	Chromosome	-131.56	Not a virus	#N/A	#N/A	Not a virus	#N/A	#N/A	#N/A	#N/A	#N/A	#N/A	Not a virus										Not a virus
Rampelli_S_2020_mSystems_SRR9654991.NODE_71_130563	130563	CRISPR_6@GUT_GENOME134705_6_4	GUT_GENOME134705	d__Archaea;p__Euryarchaeota;c__Methanobacteria;o__Methanobacteriales;f__Methanobacteriaceae;g__Methanobrevibacter_A;s__Methanobrevibacter_A smithii	6	0.0147	0.0339	0.9514	NA	NA	Not a virus	0	87	no viral genes detected	Not a virus	Chromosome	-87.28	Not a virus	#N/A	#N/A	Not a virus	#N/A	#N/A	#N/A	#N/A	#N/A	#N/A	Not a virus										Not a virus
Rampelli_S_2020_mSystems_SRR9654992.NODE_116910_360	360	CRISPR_2@GUT_GENOME266751_6_6	GUT_GENOME266751	d__Archaea;p__Euryarchaeota;c__Methanobacteria;o__Methanobacteriales;f__Methanobacteriaceae;g__Methanobrevibacter_A;s__Methanobrevibacter_A smithii	#N/A	0.6948	0.1244	0.1808	0	NA	Not a virus	0	0	no viral genes detected	Not a virus	Uncertain - too short	-	Not a virus	#N/A	#N/A	Not a virus	#N/A	#N/A	#N/A	#N/A	#N/A	#N/A	Not a virus										Not a virus
Rampelli_S_2020_mSystems_SRR9654992.NODE_278442_234	234	CRISPR_4@GUT_GENOME259830_12_27	GUT_GENOME259830	d__Archaea;p__Euryarchaeota;c__Methanobacteria;o__Methanobacteriales;f__Methanobacteriaceae;g__Methanobrevibacter_A;s__Methanobrevibacter_A smithii	#N/A	0.5059	0.163	0.331	0	NA	Not a virus	0	0	no viral genes detected	Not a virus	Uncertain - too short	-	Not a virus	#N/A	#N/A	Not a virus	#N/A	#N/A	#N/A	#N/A	#N/A	#N/A	Not a virus										Not a virus
Rampelli_S_2020_mSystems_SRR9654999.NODE_1_552966	552966	CRISPR_6@GUT_GENOME134705_6_4	GUT_GENOME134705	d__Archaea;p__Euryarchaeota;c__Methanobacteria;o__Methanobacteriales;f__Methanobacteriaceae;g__Methanobrevibacter_A;s__Methanobrevibacter_A smithii	#N/A	0.0122	0.0271	0.9607	NA	NA	Not a virus	0	395	no viral genes detected	Not a virus	Chromosome	-322.74	Not a virus	#N/A	#N/A	Not a virus	#N/A	#N/A	#N/A	#N/A	#N/A	#N/A	Not a virus										Not a virus
Rampelli_S_2020_mSystems_SRR9654999.NODE_103_62596	62596	CRISPR_1@GUT_GENOME018608_1_51	GUT_GENOME018608	d__Archaea;p__Euryarchaeota;c__Methanobacteria;o__Methanobacteriales;f__Methanobacteriaceae;g__Methanobrevibacter_A;s__Methanobrevibacter_A smithii	#N/A	0.0146	0.0302	0.9551	NA	NA	Not a virus	0	42	no viral genes detected	Not a virus	Chromosome	-45.04	Not a virus	#N/A	#N/A	Not a virus	#N/A	#N/A	#N/A	#N/A	#N/A	#N/A	Not a virus										Not a virus
Rampelli_S_2020_mSystems_SRR9654999.NODE_2_302155	302155	CRISPR_2@GUT_GENOME247414_2_19	GUT_GENOME247414	d__Archaea;p__Euryarchaeota;c__Methanobacteria;o__Methanobacteriales;f__Methanobacteriaceae;g__Methanobrevibacter_A;s__Methanobrevibacter_A smithii	#N/A	0.0093	0.0217	0.969	NA	NA	Not a virus	0	219	no viral genes detected	Not a virus	Chromosome	-331.98	Not a virus	#N/A	#N/A	Not a virus	#N/A	#N/A	#N/A	#N/A	#N/A	#N/A	Not a virus										Not a virus
Rampelli_S_2020_mSystems_SRR9654999.NODE_297_31500	31500	CRISPR_5@GUT_GENOME256439_5_1	GUT_GENOME256439	d__Archaea;p__Euryarchaeota;c__Methanobacteria;o__Methanobacteriales;f__Methanobacteriaceae;g__Methanobrevibacter_A;s__Methanobrevibacter_A smithii	#N/A	0.0474	0.1982	0.7545	NA	NA	Not a virus	0	21	no viral genes detected	Not a virus	Chromosome	-7.34	Not a virus	#N/A	#N/A	Not a virus	#N/A	#N/A	#N/A	#N/A	#N/A	#N/A	Not a virus										Not a virus
Rampelli_S_2020_mSystems_SRR9654999.NODE_5_217870	217870	CRISPR_2@GUT_GENOME258086_2_23	GUT_GENOME258086	d__Archaea;p__Euryarchaeota;c__Methanobacteria;o__Methanobacteriales;f__Methanobacteriaceae;g__Methanobrevibacter_A;s__Methanobrevibacter_A smithii	#N/A	0.0097	0.0219	0.9684	NA	NA	Not a virus	0	154	no viral genes detected	Not a virus	Chromosome	-196.56	Not a virus	#N/A	#N/A	Not a virus	#N/A	#N/A	#N/A	#N/A	#N/A	#N/A	Not a virus										Not a virus
Rampelli_S_2020_mSystems_SRR9655001.NODE_179801_374	374	CRISPR_5@GUT_GENOME137770_7_80	GUT_GENOME137770	d__Archaea;p__Euryarchaeota;c__Methanobacteria;o__Methanobacteriales;f__Methanobacteriaceae;g__Methanobrevibacter_A;s__Methanobrevibacter_A smithii	#N/A	0.8889	0.0472	0.064	0	NA	Not a virus	0	0	no viral genes detected	Not a virus	Uncertain - too short	-	Not a virus	#N/A	#N/A	Not a virus	#N/A	#N/A	#N/A	#N/A	#N/A	#N/A	Not a virus										Not a virus
Rampelli_S_2020_mSystems_SRR9655001.NODE_21392_1587	1587	CRISPR_6@GUT_GENOME268814_20_15	GUT_GENOME268814	d__Archaea;p__Euryarchaeota;c__Methanobacteria;o__Methanobacteriales;f__Methanobacteriaceae;g__Methanobrevibacter_A;s__Methanobrevibacter_A smithii	#N/A	0.4085	0.4272	0.1644	NA	0	Not a virus	0	0	no viral genes detected	Not a virus	Uncertain - too short	-	Not a virus	#N/A	#N/A	Not a virus	#N/A	#N/A	#N/A	#N/A	#N/A	#N/A	Not a virus										Not a virus
Rampelli_S_2020_mSystems_SRR9655001.NODE_221191_331	331	CRISPR_6@GUT_GENOME268814_20_12	GUT_GENOME268814	d__Archaea;p__Euryarchaeota;c__Methanobacteria;o__Methanobacteriales;f__Methanobacteriaceae;g__Methanobrevibacter_A;s__Methanobrevibacter_A smithii	#N/A	0.5904	0.1439	0.2656	0	NA	Not a virus	0	0	no viral genes detected	Not a virus	Uncertain - too short	-	Not a virus	#N/A	#N/A	Not a virus	#N/A	#N/A	#N/A	#N/A	#N/A	#N/A	Not a virus										Not a virus
Rampelli_S_2020_mSystems_SRR9655001.NODE_25798_1393	1393	CRISPR_2@GUT_GENOME067420_22_11	GUT_GENOME067420	d__Archaea;p__Euryarchaeota;c__Methanobacteria;o__Methanobacteriales;f__Methanobacteriaceae;g__Methanobrevibacter_A;s__Methanobrevibacter_A smithii	#N/A	0.9356	0.0308	0.0336	0	NA	Not a virus	0	0	no viral genes detected	Not a virus	Uncertain - too short	-	Not a virus	#N/A	#N/A	Not a virus	0.94	0.98	0.98	ssDNA	0	20	Virus										Not a virus
Rampelli_S_2020_mSystems_SRR9655001.NODE_66371_723	723	CRISPR_4@GUT_GENOME259830_12_7	GUT_GENOME259830	d__Archaea;p__Euryarchaeota;c__Methanobacteria;o__Methanobacteriales;f__Methanobacteriaceae;g__Methanobrevibacter_A;s__Methanobrevibacter_A smithii	#N/A	0.2847	0.3511	0.3642	NA	NA	Not a virus	0	0	no viral genes detected	Not a virus	Uncertain - too short	-	Not a virus	#N/A	#N/A	Not a virus	#N/A	#N/A	#N/A	#N/A	#N/A	#N/A	Not a virus										Not a virus
Rampelli_S_2020_mSystems_SRR9655005.NODE_1368_7870	7870	CRISPR_2@GUT_GENOME263468_1_35	GUT_GENOME263468	d__Archaea;p__Euryarchaeota;c__Methanobacteria;o__Methanobacteriales;f__Methanobacteriaceae;g__Methanobrevibacter_A;s__Methanobrevibacter_A woesei	#N/A	0.102	0.4865	0.4114	NA	NA	Not a virus	0	2	no viral genes detected	Not a virus	Uncertain - plasmid or chromosomal	-5.3	Not a virus	#N/A	#N/A	Not a virus	#N/A	#N/A	#N/A	#N/A	#N/A	#N/A	Not a virus										Not a virus
Rampelli_S_2020_mSystems_SRR9655005.NODE_6046_2518	2518	CRISPR_6@GUT_GENOME268814_20_2	GUT_GENOME268814	d__Archaea;p__Euryarchaeota;c__Methanobacteria;o__Methanobacteriales;f__Methanobacteriaceae;g__Methanobrevibacter_A;s__Methanobrevibacter_A smithii	#N/A	0.2239	0.4946	0.2815	NA	0	Not a virus	0	0	no viral genes detected	Not a virus	Uncertain - too short	-	Not a virus	#N/A	#N/A	Not a virus	#N/A	#N/A	#N/A	#N/A	#N/A	#N/A	Not a virus										Not a virus
Rampelli_S_2020_mSystems_SRR9655005.NODE_62241_546	546	CRISPR_4@GUT_GENOME130062_8_75	GUT_GENOME130062	d__Archaea;p__Euryarchaeota;c__Methanobacteria;o__Methanobacteriales;f__Methanobacteriaceae;g__Methanobrevibacter_A;s__Methanobrevibacter_A smithii	#N/A	0.5823	0.188	0.2297	0	NA	Not a virus	0	0	no viral genes detected	Not a virus	Uncertain - too short	-	Not a virus	#N/A	#N/A	Not a virus	#N/A	#N/A	#N/A	#N/A	#N/A	#N/A	Not a virus										Not a virus
Rampelli_S_2020_mSystems_SRR9655005.NODE_85124_443	443	CRISPR_6@GUT_GENOME268814_20_7	GUT_GENOME268814	d__Archaea;p__Euryarchaeota;c__Methanobacteria;o__Methanobacteriales;f__Methanobacteriaceae;g__Methanobrevibacter_A;s__Methanobrevibacter_A smithii	#N/A	0.5344	0.1616	0.304	0	NA	Not a virus	0	0	no viral genes detected	Not a virus	Uncertain - too short	-	Not a virus	#N/A	#N/A	Not a virus	#N/A	#N/A	#N/A	#N/A	#N/A	#N/A	Not a virus										Not a virus
Rampelli_S_2020_mSystems_SRR9655006.NODE_76026_668	668	CRISPR_8@GUT_GENOME039533_12_3	GUT_GENOME039533	d__Archaea;p__Euryarchaeota;c__Methanobacteria;o__Methanobacteriales;f__Methanobacteriaceae;g__Methanobrevibacter_A;s__Methanobrevibacter_A smithii	#N/A	0.106	0.0776	0.8164	NA	NA	Not a virus	0	1	no viral genes detected	Not a virus	Uncertain - too short	-	Not a virus	#N/A	#N/A	Not a virus	#N/A	#N/A	#N/A	#N/A	#N/A	#N/A	Not a virus										Not a virus
Rampelli_S_2020_mSystems_SRR9655007.NODE_11599_2646	2646	CRISPR_1@GUT_GENOME285439_1_70	GUT_GENOME285439	d__Archaea;p__Euryarchaeota;c__Methanobacteria;o__Methanobacteriales;f__Methanobacteriaceae;g__Methanobrevibacter_A;s__Methanobrevibacter_A smithii	#N/A	0.9254	0.0437	0.0309	0	NA	Virus	0	0	no viral genes detected	Not a virus	Uncertain - too short	-0.45	Not a virus	#N/A	#N/A	Not a virus	#N/A	#N/A	#N/A	#N/A	#N/A	#N/A	Not a virus	phage	category 3 (not so sure)				4.83609	4.98065		gene_1-gene_10:4.56280772162028	Not a virus
Rampelli_S_2020_mSystems_SRR9655007.NODE_1576_10812	10812	CRISPR_6@GUT_GENOME273866_45_10	GUT_GENOME273866	d__Archaea;p__Euryarchaeota;c__Methanobacteria;o__Methanobacteriales;f__Methanobacteriaceae;g__Methanobrevibacter_A;s__Methanobrevibacter_A smithii	#N/A	0.9138	0.0472	0.039	0	NA	provirus	1	2		Virus	Uncertain - plasmid or chromosomal	2.56	Not a virus	#N/A	#N/A	Not a virus	#N/A	#N/A	#N/A	#N/A	#N/A	#N/A	Not a virus	phage	category 3 (not so sure)				gene_3-gene_17:4.09217551124765	gene_4-gene_17:3.80333804648742		gene_7-gene_16:2.17975800387442	Not a virus
Rampelli_S_2020_mSystems_SRR9655008.NODE_15_180015	180015	CRISPR_3@GUT_GENOME269234_153_1	GUT_GENOME269234	d__Archaea;p__Euryarchaeota;c__Methanobacteria;o__Methanobacteriales;f__Methanobacteriaceae;g__Methanobrevibacter_A;s__Methanobrevibacter_A smithii	#N/A	0.0116	0.0264	0.962	NA	NA	Not a virus	0	129	no viral genes detected	Not a virus	Chromosome	-255.98	Not a virus	#N/A	#N/A	Not a virus	#N/A	#N/A	#N/A	#N/A	#N/A	#N/A	Not a virus										Not a virus
Rampelli_S_2020_mSystems_SRR9655008.NODE_151_69940	69940	CRISPR_3@GUT_GENOME247693_325_1	GUT_GENOME247693	d__Archaea;p__Euryarchaeota;c__Methanobacteria;o__Methanobacteriales;f__Methanobacteriaceae;g__Methanobrevibacter_A;s__Methanobrevibacter_A smithii	#N/A	0.0097	0.0217	0.9686	NA	NA	Not a virus	0	54	no viral genes detected	Not a virus	Chromosome	-76.32	Not a virus	#N/A	#N/A	Not a virus	#N/A	#N/A	#N/A	#N/A	#N/A	#N/A	Not a virus										Not a virus
Rampelli_S_2020_mSystems_SRR9655008.NODE_288_48921	48921	CRISPR_5@GUT_GENOME285547_1_6	GUT_GENOME285547	d__Archaea;p__Euryarchaeota;c__Methanobacteria;o__Methanobacteriales;f__Methanobacteriaceae;g__Methanobrevibacter_A;s__Methanobrevibacter_A smithii	#N/A	0.0171	0.039	0.9439	NA	NA	Not a virus	0	40	no viral genes detected	Not a virus	Chromosome	-15.21	Not a virus	#N/A	#N/A	Not a virus	#N/A	#N/A	#N/A	#N/A	#N/A	#N/A	Not a virus										Not a virus
Rampelli_S_2020_mSystems_SRR9655008.NODE_33_136569	136569	CRISPR_2@GUT_GENOME267238_1_2	GUT_GENOME267238	d__Archaea;p__Euryarchaeota;c__Methanobacteria;o__Methanobacteriales;f__Methanobacteriaceae;g__Methanobrevibacter_A;s__Methanobrevibacter_A smithii	#N/A	0.0217	0.0508	0.9275	NA	NA	Not a virus	1	81		Virus	Chromosome	-50.34	Not a virus	#N/A	#N/A	Not a virus	#N/A	#N/A	#N/A	#N/A	#N/A	#N/A	Not a virus										Not a virus
Rampelli_S_2020_mSystems_SRR9655008.NODE_40_125340	125340	CRISPR_5@GUT_GENOME242992_56_1	GUT_GENOME242992	d__Archaea;p__Euryarchaeota;c__Methanobacteria;o__Methanobacteriales;f__Methanobacteriaceae;g__Methanobrevibacter_A;s__Methanobrevibacter_A smithii	2	0.0225	0.0556	0.922	NA	NA	Not a virus	0	73	no viral genes detected	Not a virus	Chromosome	-43.73	Not a virus	#N/A	#N/A	Not a virus	#N/A	#N/A	#N/A	#N/A	#N/A	#N/A	Not a virus	prophage	category 3 (not so sure)				gene_1-gene_77:4.74767041708867	gene_1-gene_77:3.49232170125353			Not a virus
Rampelli_S_2020_mSystems_SRR9655010.NODE_187282_279	279	CRISPR_1@GUT_GENOME285439_1_70	GUT_GENOME285439	d__Archaea;p__Euryarchaeota;c__Methanobacteria;o__Methanobacteriales;f__Methanobacteriaceae;g__Methanobrevibacter_A;s__Methanobrevibacter_A smithii	#N/A	0.8678	0.0464	0.0857	0	NA	Not a virus	0	0	no viral genes detected	Not a virus	Uncertain - too short	-	Not a virus	#N/A	#N/A	Not a virus	#N/A	#N/A	#N/A	#N/A	#N/A	#N/A	Not a virus										Not a virus
Rampelli_S_2020_mSystems_SRR9655010.NODE_242758_250	250	CRISPR_2@GUT_GENOME134626_6_25	GUT_GENOME134626	d__Archaea;p__Euryarchaeota;c__Methanobacteria;o__Methanobacteriales;f__Methanobacteriaceae;g__Methanobrevibacter_A;s__Methanobrevibacter_A smithii	#N/A	0.6111	0.2012	0.1877	0	NA	Not a virus	0	0	no viral genes detected	Not a virus	Uncertain - too short	-	Not a virus	#N/A	#N/A	Not a virus	#N/A	#N/A	#N/A	#N/A	#N/A	#N/A	Not a virus										Not a virus
Rampelli_S_2020_mSystems_SRR9655010.NODE_96723_400	400	CRISPR_6@GUT_GENOME268814_20_9	GUT_GENOME268814	d__Archaea;p__Euryarchaeota;c__Methanobacteria;o__Methanobacteriales;f__Methanobacteriaceae;g__Methanobrevibacter_A;s__Methanobrevibacter_A smithii	#N/A	0.492	0.1681	0.3398	0	NA	Not a virus	0	0	no viral genes detected	Not a virus	Uncertain - too short	-	Not a virus	#N/A	#N/A	Not a virus	#N/A	#N/A	#N/A	#N/A	#N/A	#N/A	Not a virus										Not a virus
Rampelli_S_2020_mSystems_SRR9655011.NODE_10_202910	202910	CRISPR_2@GUT_GENOME258086_2_23	GUT_GENOME258086	d__Archaea;p__Euryarchaeota;c__Methanobacteria;o__Methanobacteriales;f__Methanobacteriaceae;g__Methanobrevibacter_A;s__Methanobrevibacter_A smithii	#N/A	0.0092	0.0217	0.9691	NA	NA	Not a virus	0	147	no viral genes detected	Not a virus	Chromosome	-195.6	Not a virus	#N/A	#N/A	Not a virus	#N/A	#N/A	#N/A	#N/A	#N/A	#N/A	Not a virus										Not a virus
Rampelli_S_2020_mSystems_SRR9655011.NODE_11_195887	195887	CRISPR_3@GUT_GENOME268997_7_2	GUT_GENOME268997	d__Archaea;p__Euryarchaeota;c__Methanobacteria;o__Methanobacteriales;f__Methanobacteriaceae;g__Methanobrevibacter_A;s__Methanobrevibacter_A smithii	1	0.0195	0.0474	0.9331	NA	NA	Not a virus	0	116	no viral genes detected	Not a virus	Chromosome	-79.22	Not a virus	#N/A	#N/A	Not a virus	#N/A	#N/A	#N/A	#N/A	#N/A	#N/A	Not a virus										Not a virus
Rampelli_S_2020_mSystems_SRR9655011.NODE_13_177520	177520	CRISPR_5@GUT_GENOME143185_12_40	GUT_GENOME143185	d__Archaea;p__Euryarchaeota;c__Methanobacteria;o__Methanobacteriales;f__Methanobacteriaceae;g__Methanobrevibacter_A;s__Methanobrevibacter_A smithii_A	#N/A	0.0126	0.0289	0.9585	NA	NA	Not a virus	1	118		Virus	Chromosome	-115.68	Not a virus	#N/A	#N/A	Not a virus	#N/A	#N/A	#N/A	#N/A	#N/A	#N/A	Not a virus										Not a virus
Rampelli_S_2020_mSystems_SRR9655011.NODE_29_132690	132690	CRISPR_3@GUT_GENOME247693_325_1	GUT_GENOME247693	d__Archaea;p__Euryarchaeota;c__Methanobacteria;o__Methanobacteriales;f__Methanobacteriaceae;g__Methanobrevibacter_A;s__Methanobrevibacter_A smithii	#N/A	0.0095	0.0219	0.9687	NA	NA	Not a virus	0	108	no viral genes detected	Not a virus	Chromosome	-112.88	Not a virus	#N/A	#N/A	Not a virus	#N/A	#N/A	#N/A	#N/A	#N/A	#N/A	Not a virus										Not a virus
Rampelli_S_2020_mSystems_SRR9655011.NODE_33_129206	129206	CRISPR_6@GUT_GENOME134705_6_4	GUT_GENOME134705	d__Archaea;p__Euryarchaeota;c__Methanobacteria;o__Methanobacteriales;f__Methanobacteriaceae;g__Methanobrevibacter_A;s__Methanobrevibacter_A smithii	5	0.0119	0.0287	0.9594	NA	NA	Not a virus	0	93	no viral genes detected	Not a virus	Chromosome	-85.39	Not a virus	#N/A	#N/A	Not a virus	#N/A	#N/A	#N/A	#N/A	#N/A	#N/A	Not a virus										Not a virus
Rampelli_S_2020_mSystems_SRR9655011.NODE_4_239610	239610	CRISPR_3@GUT_GENOME269234_153_1	GUT_GENOME269234	d__Archaea;p__Euryarchaeota;c__Methanobacteria;o__Methanobacteriales;f__Methanobacteriaceae;g__Methanobrevibacter_A;s__Methanobrevibacter_A smithii	#N/A	0.0093	0.0223	0.9684	NA	NA	Not a virus	0	188	no viral genes detected	Not a virus	Chromosome	-312.7	Not a virus	#N/A	#N/A	Not a virus	#N/A	#N/A	#N/A	#N/A	#N/A	#N/A	Not a virus										Not a virus
Rampelli_S_2020_mSystems_SRR9655011.NODE_44_108070	108070	CRISPR_3@GUT_GENOME268434_7_19	GUT_GENOME268434	d__Archaea;p__Euryarchaeota;c__Methanobacteria;o__Methanobacteriales;f__Methanobacteriaceae;g__Methanobrevibacter_A;s__Methanobrevibacter_A smithii	#N/A	0.0159	0.0319	0.9522	NA	NA	Not a virus	0	55	no viral genes detected	Not a virus	Chromosome	-51.42	Not a virus	#N/A	#N/A	Not a virus	#N/A	#N/A	#N/A	#N/A	#N/A	#N/A	Not a virus										Not a virus
Rampelli_S_2020_mSystems_SRR9655011.NODE_913_17804	17804	#N/A	#N/A	#N/A	#N/A	0.0072	0.0171	0.9757	NA	NA	Not a virus	0	12	no viral genes detected	Not a virus	Chromosome	-17.72	Not a virus	#N/A	#N/A	Not a virus	#N/A	#N/A	#N/A	#N/A	#N/A	#N/A	Not a virus										Not a virus
Rampelli_S_2020_mSystems_SRR9655014.NODE_15_223792	223792	CRISPR_1@GUT_GENOME116071_18_1	GUT_GENOME116071	d__Archaea;p__Euryarchaeota;c__Methanobacteria;o__Methanobacteriales;f__Methanobacteriaceae;g__Methanobrevibacter_A;s__Methanobrevibacter_A smithii	#N/A	0.0125	0.0276	0.9598	NA	NA	Not a virus	0	175	no viral genes detected	Not a virus	Chromosome	-175.67	Not a virus	#N/A	#N/A	Not a virus	#N/A	#N/A	#N/A	#N/A	#N/A	#N/A	Not a virus										Not a virus
Rampelli_S_2020_mSystems_SRR9655014.NODE_157_54708	54708	#N/A	#N/A	#N/A	#N/A	0.0097	0.0219	0.9684	NA	NA	Not a virus	0	34	no viral genes detected	Not a virus	Chromosome	-54.43	Not a virus	#N/A	#N/A	Not a virus	#N/A	#N/A	#N/A	#N/A	#N/A	#N/A	Not a virus										Not a virus
Rampelli_S_2020_mSystems_SRR9655014.NODE_29_169535	169535	CRISPR_5@GUT_GENOME143185_12_40	GUT_GENOME143185	d__Archaea;p__Euryarchaeota;c__Methanobacteria;o__Methanobacteriales;f__Methanobacteriaceae;g__Methanobrevibacter_A;s__Methanobrevibacter_A smithii_A	#N/A	0.0122	0.0273	0.9606	NA	NA	Not a virus	0	109	no viral genes detected	Not a virus	Chromosome	-111.65	Not a virus	#N/A	#N/A	Not a virus	#N/A	#N/A	#N/A	#N/A	#N/A	#N/A	Not a virus										Not a virus
Rampelli_S_2020_mSystems_SRR9655014.NODE_9_295582	295582	CRISPR_2@GUT_GENOME250989_1_16	GUT_GENOME250989	d__Archaea;p__Euryarchaeota;c__Methanobacteria;o__Methanobacteriales;f__Methanobacteriaceae;g__Methanobrevibacter_A;s__Methanobrevibacter_A smithii	#N/A	0.0104	0.0235	0.9661	NA	NA	Not a virus	0	213	no viral genes detected	Not a virus	Chromosome	-331.24	Not a virus	#N/A	#N/A	Not a virus	#N/A	#N/A	#N/A	#N/A	#N/A	#N/A	Not a virus										Not a virus
Rampelli_S_2020_mSystems_SRR9655015.NODE_10_245454	245454	CRISPR_1@GUT_GENOME284619_1_1	GUT_GENOME284619	d__Archaea;p__Euryarchaeota;c__Methanobacteria;o__Methanobacteriales;f__Methanobacteriaceae;g__Methanobrevibacter_A;s__Methanobrevibacter_A smithii	#N/A	0.0103	0.0229	0.9668	NA	NA	Not a virus	0	188	no viral genes detected	Not a virus	Chromosome	-314.13	Not a virus	#N/A	#N/A	Not a virus	#N/A	#N/A	#N/A	#N/A	#N/A	#N/A	Not a virus										Not a virus
Rampelli_S_2020_mSystems_SRR9655015.NODE_19_205488	205488	CRISPR_2@GUT_GENOME258086_2_23	GUT_GENOME258086	d__Archaea;p__Euryarchaeota;c__Methanobacteria;o__Methanobacteriales;f__Methanobacteriaceae;g__Methanobrevibacter_A;s__Methanobrevibacter_A smithii	#N/A	0.0098	0.0234	0.9668	NA	NA	Not a virus	0	150	no viral genes detected	Not a virus	Chromosome	-195.84	Not a virus	#N/A	#N/A	Not a virus	#N/A	#N/A	#N/A	#N/A	#N/A	#N/A	Not a virus										Not a virus
Rampelli_S_2020_mSystems_SRR9655015.NODE_23_183249	183249	CRISPR_5@GUT_GENOME143185_12_40	GUT_GENOME143185	d__Archaea;p__Euryarchaeota;c__Methanobacteria;o__Methanobacteriales;f__Methanobacteriaceae;g__Methanobrevibacter_A;s__Methanobrevibacter_A smithii_A	#N/A	0.0133	0.03	0.9567	NA	NA	Not a virus	2	118		Virus	Chromosome	-128.33	Not a virus	#N/A	#N/A	Not a virus	#N/A	#N/A	#N/A	#N/A	#N/A	#N/A	Not a virus										Not a virus
Rampelli_S_2020_mSystems_SRR9655015.NODE_3_328997	328997	CRISPR_5@GUT_GENOME242992_56_1	GUT_GENOME242992	d__Archaea;p__Euryarchaeota;c__Methanobacteria;o__Methanobacteriales;f__Methanobacteriaceae;g__Methanobrevibacter_A;s__Methanobrevibacter_A smithii	#N/A	0.0148	0.034	0.9511	NA	NA	Not a virus	0	211	no viral genes detected; low-confidence ITR	Not a virus	Chromosome	-144.2	Not a virus	#N/A	#N/A	Not a virus	#N/A	#N/A	#N/A	#N/A	#N/A	#N/A	Not a virus										Not a virus
Rampelli_S_2020_mSystems_SRR9655015.NODE_5_296081	296081	CRISPR_1@GUT_GENOME116071_18_1	GUT_GENOME116071	d__Archaea;p__Euryarchaeota;c__Methanobacteria;o__Methanobacteriales;f__Methanobacteriaceae;g__Methanobrevibacter_A;s__Methanobrevibacter_A smithii	#N/A	0.0115	0.0252	0.9633	NA	NA	Not a virus	0	230	no viral genes detected	Not a virus	Chromosome	-203.87	Not a virus	#N/A	#N/A	Not a virus	#N/A	#N/A	#N/A	#N/A	#N/A	#N/A	Not a virus										Not a virus
Rampelli_S_2020_mSystems_SRR9655015.NODE_57_118138	118138	CRISPR_3@GUT_GENOME253955_2_28	GUT_GENOME253955	d__Archaea;p__Euryarchaeota;c__Methanobacteria;o__Methanobacteriales;f__Methanobacteriaceae;g__Methanobrevibacter_A;s__Methanobrevibacter_A smithii	#N/A	0.0104	0.0244	0.9652	NA	NA	Not a virus	0	74	no viral genes detected	Not a virus	Chromosome	-90.67	Not a virus	#N/A	#N/A	Not a virus	#N/A	#N/A	#N/A	#N/A	#N/A	#N/A	Not a virus										Not a virus
Rampelli_S_2020_mSystems_SRR9655017.NODE_266_41443	41443	CRISPR_3@GUT_GENOME052932_17_1	GUT_GENOME052932	d__Archaea;p__Euryarchaeota;c__Methanobacteria;o__Methanobacteriales;f__Methanobacteriaceae;g__Methanobrevibacter_A;s__Methanobrevibacter_A smithii	#N/A	0.0368	0.1053	0.8579	NA	NA	Not a virus	0	18	no viral genes detected	Not a virus	Uncertain - plasmid or chromosomal	-1.42	Not a virus	#N/A	#N/A	Not a virus	#N/A	#N/A	#N/A	#N/A	#N/A	#N/A	Not a virus										Not a virus
Rampelli_S_2020_mSystems_SRR9655017.NODE_3_335546	335546	CRISPR_1@GUT_GENOME267102_1_2	GUT_GENOME267102	d__Archaea;p__Euryarchaeota;c__Methanobacteria;o__Methanobacteriales;f__Methanobacteriaceae;g__Methanobrevibacter_A;s__Methanobrevibacter_A smithii_A	#N/A	0.012	0.0277	0.9603	NA	NA	Not a virus	0	235	no viral genes detected	Not a virus	Chromosome	-340.45	Not a virus	#N/A	#N/A	Not a virus	#N/A	#N/A	#N/A	#N/A	#N/A	#N/A	Not a virus										Not a virus
Rampelli_S_2020_mSystems_SRR9655017.NODE_33_117332	117332	CRISPR_4@GUT_GENOME282742_6_8	GUT_GENOME282742	d__Archaea;p__Euryarchaeota;c__Methanobacteria;o__Methanobacteriales;f__Methanobacteriaceae;g__Methanobrevibacter_A;s__Methanobrevibacter_A smithii	#N/A	0.0205	0.0385	0.941	NA	NA	Not a virus	0	62	no viral genes detected	Not a virus	Chromosome	-67.23	Not a virus	#N/A	#N/A	Not a virus	#N/A	#N/A	#N/A	#N/A	#N/A	#N/A	Not a virus										Not a virus
Rampelli_S_2020_mSystems_SRR9655017.NODE_43_106990	106990	#N/A	#N/A	#N/A	#N/A	0.011	0.0248	0.9642	NA	NA	Not a virus	0	76	no viral genes detected	Not a virus	Chromosome	-102.14	Not a virus	#N/A	#N/A	Not a virus	#N/A	#N/A	#N/A	#N/A	#N/A	#N/A	Not a virus										Not a virus
Rampelli_S_2020_mSystems_SRR9655017.NODE_45_104779	104779	CRISPR_8@GUT_GENOME039533_12_4	GUT_GENOME039533	d__Archaea;p__Euryarchaeota;c__Methanobacteria;o__Methanobacteriales;f__Methanobacteriaceae;g__Methanobrevibacter_A;s__Methanobrevibacter_A smithii	#N/A	0.0127	0.0265	0.9608	NA	NA	Not a virus	0	54	no viral genes detected	Not a virus	Chromosome	-51.1	Not a virus	#N/A	#N/A	Not a virus	#N/A	#N/A	#N/A	#N/A	#N/A	#N/A	Not a virus										Not a virus
Rampelli_S_2020_mSystems_SRR9655017.NODE_6_226086	226086	CRISPR_1@GUT_GENOME116071_18_1	GUT_GENOME116071	d__Archaea;p__Euryarchaeota;c__Methanobacteria;o__Methanobacteriales;f__Methanobacteriaceae;g__Methanobrevibacter_A;s__Methanobrevibacter_A smithii	#N/A	0.0117	0.025	0.9634	NA	NA	Not a virus	0	174	no viral genes detected	Not a virus	Chromosome	-175.94	Not a virus	#N/A	#N/A	Not a virus	#N/A	#N/A	#N/A	#N/A	#N/A	#N/A	Not a virus										Not a virus
Rampelli_S_2020_mSystems_SRR9655017.NODE_9_211402	211402	CRISPR_2@GUT_GENOME258086_2_23	GUT_GENOME258086	d__Archaea;p__Euryarchaeota;c__Methanobacteria;o__Methanobacteriales;f__Methanobacteriaceae;g__Methanobrevibacter_A;s__Methanobrevibacter_A smithii	#N/A	0.0096	0.0218	0.9687	NA	NA	Not a virus	0	150	no viral genes detected	Not a virus	Chromosome	-198.14	Not a virus	#N/A	#N/A	Not a virus	#N/A	#N/A	#N/A	#N/A	#N/A	#N/A	Not a virus										Not a virus
Rampelli_S_2020_mSystems_SRR9655019.NODE_11_232142	232142	CRISPR_3@GUT_GENOME269219_18_17	GUT_GENOME269219	d__Archaea;p__Euryarchaeota;c__Methanobacteria;o__Methanobacteriales;f__Methanobacteriaceae;g__Methanobrevibacter_A;s__Methanobrevibacter_A smithii	#N/A	0.0119	0.0265	0.9617	NA	NA	Not a virus	0	177	no viral genes detected	Not a virus	Chromosome	-175.79	Not a virus	#N/A	#N/A	Not a virus	#N/A	#N/A	#N/A	#N/A	#N/A	#N/A	Not a virus										Not a virus
Rampelli_S_2020_mSystems_SRR9655019.NODE_12_217589	217589	CRISPR_2@GUT_GENOME258086_2_23	GUT_GENOME258086	d__Archaea;p__Euryarchaeota;c__Methanobacteria;o__Methanobacteriales;f__Methanobacteriaceae;g__Methanobrevibacter_A;s__Methanobrevibacter_A smithii	#N/A	0.0096	0.023	0.9674	NA	NA	Not a virus	0	155	no viral genes detected	Not a virus	Chromosome	-196.61	Not a virus	#N/A	#N/A	Not a virus	#N/A	#N/A	#N/A	#N/A	#N/A	#N/A	Not a virus										Not a virus
Rampelli_S_2020_mSystems_SRR9655019.NODE_242546_333	333	CRISPR_3@GUT_GENOME105044_15_41	GUT_GENOME105044	d__Archaea;p__Euryarchaeota;c__Methanobacteria;o__Methanobacteriales;f__Methanobacteriaceae;g__Methanobrevibacter_A;s__Methanobrevibacter_A smithii	#N/A	0.5776	0.1673	0.2551	0	NA	Not a virus	0	0	no viral genes detected	Not a virus	Uncertain - too short	-	Not a virus	#N/A	#N/A	Not a virus	#N/A	#N/A	#N/A	#N/A	#N/A	#N/A	Not a virus										Not a virus
Rampelli_S_2020_mSystems_SRR9655019.NODE_69_111577	111577	CRISPR_8@GUT_GENOME039533_12_4	GUT_GENOME039533	d__Archaea;p__Euryarchaeota;c__Methanobacteria;o__Methanobacteriales;f__Methanobacteriaceae;g__Methanobrevibacter_A;s__Methanobrevibacter_A smithii	#N/A	0.0147	0.0293	0.956	NA	NA	Not a virus	0	56	no viral genes detected	Not a virus	Chromosome	-50.62	Not a virus	#N/A	#N/A	Not a virus	#N/A	#N/A	#N/A	#N/A	#N/A	#N/A	Not a virus										Not a virus
Rampelli_S_2020_mSystems_SRR9655019.NODE_9_249977	249977	CRISPR_1@GUT_GENOME267102_1_2	GUT_GENOME267102	d__Archaea;p__Euryarchaeota;c__Methanobacteria;o__Methanobacteriales;f__Methanobacteriaceae;g__Methanobrevibacter_A;s__Methanobrevibacter_A smithii_A	#N/A	0.0096	0.0217	0.9687	NA	NA	Not a virus	0	189	no viral genes detected	Not a virus	Chromosome	-317.56	Not a virus	#N/A	#N/A	Not a virus	#N/A	#N/A	#N/A	#N/A	#N/A	#N/A	Not a virus										Not a virus
Rampelli_S_2020_mSystems_SRR9655020.NODE_88024_574	574	CRISPR_7@GUT_GENOME025992_50_22	GUT_GENOME025992	d__Archaea;p__Euryarchaeota;c__Methanobacteria;o__Methanobacteriales;f__Methanobacteriaceae;g__Methanobrevibacter_A;s__Methanobrevibacter_A smithii	#N/A	0.8681	0.0582	0.0737	0	NA	Not a virus	0	0	no viral genes detected	Not a virus	Uncertain - too short	-	Not a virus	#N/A	#N/A	Not a virus	#N/A	#N/A	#N/A	#N/A	#N/A	#N/A	Not a virus										Not a virus
Rampelli_S_2020_mSystems_SRR9655022.NODE_22_140725	140725	CRISPR_8@GUT_GENOME267102_6_3	GUT_GENOME267102	d__Archaea;p__Euryarchaeota;c__Methanobacteria;o__Methanobacteriales;f__Methanobacteriaceae;g__Methanobrevibacter_A;s__Methanobrevibacter_A smithii_A	1	0.0147	0.0365	0.9488	NA	NA	Not a virus	0	98	no viral genes detected	Not a virus	Chromosome	-99.61	Not a virus	#N/A	#N/A	Not a virus	#N/A	#N/A	#N/A	#N/A	#N/A	#N/A	Not a virus										Not a virus
Rampelli_S_2020_mSystems_SRR9655022.NODE_23_136547	136547	CRISPR_4@GUT_GENOME067904_121_1	GUT_GENOME067904	d__Archaea;p__Euryarchaeota;c__Methanobacteria;o__Methanobacteriales;f__Methanobacteriaceae;g__Methanobrevibacter_A;s__Methanobrevibacter_A smithii	1	0.0128	0.0307	0.9565	NA	NA	Not a virus	0	85	no viral genes detected	Not a virus	Chromosome	-74.89	Not a virus	#N/A	#N/A	Not a virus	#N/A	#N/A	#N/A	#N/A	#N/A	#N/A	Not a virus										Not a virus
Rampelli_S_2020_mSystems_SRR9655022.NODE_36_110589	110589	CRISPR_11@GUT_GENOME092268_19_1	GUT_GENOME092268	d__Archaea;p__Euryarchaeota;c__Methanobacteria;o__Methanobacteriales;f__Methanobacteriaceae;g__Methanobrevibacter_A;s__Methanobrevibacter_A smithii_A	#N/A	0.0104	0.0234	0.9663	NA	NA	Not a virus	0	89	no viral genes detected	Not a virus	Chromosome	-99.29	Not a virus	#N/A	#N/A	Not a virus	#N/A	#N/A	#N/A	#N/A	#N/A	#N/A	Not a virus										Not a virus
Rampelli_S_2020_mSystems_SRR9655022.NODE_42_103198	103198	CRISPR_3@GUT_GENOME284814_21_5	GUT_GENOME284814	d__Archaea;p__Euryarchaeota;c__Methanobacteria;o__Methanobacteriales;f__Methanobacteriaceae;g__Methanobrevibacter_A;s__Methanobrevibacter_A smithii_A	#N/A	0.0147	0.0304	0.9549	NA	NA	Not a virus	0	56	no viral genes detected	Not a virus	Chromosome	-50.26	Not a virus	#N/A	#N/A	Not a virus	#N/A	#N/A	#N/A	#N/A	#N/A	#N/A	Not a virus										Not a virus
Rampelli_S_2020_mSystems_SRR9655022.NODE_58_92836	92836	CRISPR_5@GUT_GENOME143185_12_40	GUT_GENOME143185	d__Archaea;p__Euryarchaeota;c__Methanobacteria;o__Methanobacteriales;f__Methanobacteriaceae;g__Methanobrevibacter_A;s__Methanobrevibacter_A smithii_A	#N/A	0.0138	0.0315	0.9547	NA	NA	Not a virus	0	67	no viral genes detected	Not a virus	Chromosome	-87.41	Not a virus	#N/A	#N/A	Not a virus	#N/A	#N/A	#N/A	#N/A	#N/A	#N/A	Not a virus										Not a virus
Rampelli_S_2020_mSystems_SRR9655023.NODE_11_168367	168367	CRISPR_2@GUT_GENOME250989_1_16	GUT_GENOME250989	d__Archaea;p__Euryarchaeota;c__Methanobacteria;o__Methanobacteriales;f__Methanobacteriaceae;g__Methanobrevibacter_A;s__Methanobrevibacter_A smithii	#N/A	0.0083	0.0194	0.9723	NA	NA	Not a virus	0	142	no viral genes detected	Not a virus	Chromosome	-280.89	Not a virus	#N/A	#N/A	Not a virus	#N/A	#N/A	#N/A	#N/A	#N/A	#N/A	Not a virus										Not a virus
Rampelli_S_2020_mSystems_SRR9655023.NODE_16_138637	138637	CRISPR_6@GUT_GENOME134705_6_4	GUT_GENOME134705	d__Archaea;p__Euryarchaeota;c__Methanobacteria;o__Methanobacteriales;f__Methanobacteriaceae;g__Methanobrevibacter_A;s__Methanobrevibacter_A smithii	5	0.0129	0.0296	0.9575	NA	NA	Not a virus	0	93	no viral genes detected	Not a virus	Chromosome	-97.79	Not a virus	#N/A	#N/A	Not a virus	#N/A	#N/A	#N/A	#N/A	#N/A	#N/A	Not a virus										Not a virus
Rampelli_S_2020_mSystems_SRR9655023.NODE_165_35521	35521	CRISPR_4@GUT_GENOME067103_35_3	GUT_GENOME067103	d__Archaea;p__Euryarchaeota;c__Methanobacteria;o__Methanobacteriales;f__Methanobacteriaceae;g__Methanobrevibacter_A;s__Methanobrevibacter_A smithii	#N/A	0.0586	0.2199	0.7215	NA	NA	Not a virus	0	14	no viral genes detected	Not a virus	Chromosome	-11.37	Not a virus	#N/A	#N/A	Not a virus	#N/A	#N/A	#N/A	#N/A	#N/A	#N/A	Not a virus										Not a virus
Rampelli_S_2020_mSystems_SRR9655023.NODE_37_99276	99276	CRISPR_5@GUT_GENOME143185_12_40	GUT_GENOME143185	d__Archaea;p__Euryarchaeota;c__Methanobacteria;o__Methanobacteriales;f__Methanobacteriaceae;g__Methanobrevibacter_A;s__Methanobrevibacter_A smithii_A	#N/A	0.0105	0.0245	0.9651	NA	NA	Not a virus	0	72	no viral genes detected	Not a virus	Chromosome	-90.15	Not a virus	#N/A	#N/A	Not a virus	#N/A	#N/A	#N/A	#N/A	#N/A	#N/A	Not a virus										Not a virus
Rampelli_S_2020_mSystems_SRR9655023.NODE_38_98401	98401	CRISPR_3@GUT_GENOME247693_325_1	GUT_GENOME247693	d__Archaea;p__Euryarchaeota;c__Methanobacteria;o__Methanobacteriales;f__Methanobacteriaceae;g__Methanobrevibacter_A;s__Methanobrevibacter_A smithii	#N/A	0.0096	0.0219	0.9686	NA	NA	Not a virus	0	83	no viral genes detected	Not a virus	Chromosome	-90.53	Not a virus	#N/A	#N/A	Not a virus	#N/A	#N/A	#N/A	#N/A	#N/A	#N/A	Not a virus										Not a virus
Rampelli_S_2020_mSystems_SRR9655023.NODE_57_71814	71814	CRISPR_4@GUT_GENOME282742_6_8	GUT_GENOME282742	d__Archaea;p__Euryarchaeota;c__Methanobacteria;o__Methanobacteriales;f__Methanobacteriaceae;g__Methanobrevibacter_A;s__Methanobrevibacter_A smithii	#N/A	0.0137	0.0309	0.9553	NA	NA	Not a virus	0	43	no viral genes detected	Not a virus	Chromosome	-41.84	Not a virus	#N/A	#N/A	Not a virus	#N/A	#N/A	#N/A	#N/A	#N/A	#N/A	Not a virus										Not a virus
Rampelli_S_2020_mSystems_SRR9655023.NODE_63_67705	67705	CRISPR_2@GUT_GENOME011061_10_11	GUT_GENOME011061	d__Archaea;p__Euryarchaeota;c__Methanobacteria;o__Methanobacteriales;f__Methanobacteriaceae;g__Methanobrevibacter_A;s__Methanobrevibacter_A smithii	#N/A	0.0099	0.0246	0.9655	NA	NA	Not a virus	0	49	no viral genes detected	Not a virus	Chromosome	-45.23	Not a virus	#N/A	#N/A	Not a virus	#N/A	#N/A	#N/A	#N/A	#N/A	#N/A	Not a virus										Not a virus
Rampelli_S_2020_mSystems_SRR9655024.NODE_1819_8676	8676	CRISPR_4@GUT_GENOME130794_1_5	GUT_GENOME130794	d__Archaea;p__Euryarchaeota;c__Methanobacteria;o__Methanobacteriales;f__Methanobacteriaceae;g__Methanobrevibacter_A;s__Methanobrevibacter_A smithii	8	0.0467	0.0619	0.8914	NA	NA	Not a virus	0	3	no viral genes detected	Not a virus	Uncertain - plasmid or chromosomal	-5.14	Not a virus	#N/A	#N/A	Not a virus	#N/A	#N/A	#N/A	#N/A	#N/A	#N/A	Not a virus										Not a virus
Rampelli_S_2020_mSystems_SRR9655024.NODE_2029_7881	7881	CRISPR_6@GUT_GENOME273866_45_10	GUT_GENOME273866	d__Archaea;p__Euryarchaeota;c__Methanobacteria;o__Methanobacteriales;f__Methanobacteriaceae;g__Methanobrevibacter_A;s__Methanobrevibacter_A smithii	#N/A	0.9069	0.0695	0.0236	0	NA	Virus	0	2	no viral genes detected	Not a virus	Uncertain - plasmid or chromosomal	4.1	Not a virus	#N/A	#N/A	Not a virus	#N/A	#N/A	#N/A	#N/A	#N/A	#N/A	Not a virus										Not a virus
Rampelli_S_2020_mSystems_SRR9655024.NODE_533_22138	22138	CRISPR_3@GUT_GENOME247693_325_1	GUT_GENOME247693	d__Archaea;p__Euryarchaeota;c__Methanobacteria;o__Methanobacteriales;f__Methanobacteriaceae;g__Methanobrevibacter_A;s__Methanobrevibacter_A smithii	8	0.007	0.0166	0.9765	NA	NA	Not a virus	0	20	no viral genes detected	Not a virus	Chromosome	-21.93	Not a virus	#N/A	#N/A	Not a virus	#N/A	#N/A	#N/A	#N/A	#N/A	#N/A	Not a virus										Not a virus
Rampelli_S_2020_mSystems_SRR9655024.NODE_54985_606	606	CRISPR_1@GUT_GENOME282393_2_26	GUT_GENOME282393	d__Archaea;p__Euryarchaeota;c__Methanobacteria;o__Methanobacteriales;f__Methanobacteriaceae;g__Methanobrevibacter_A;s__Methanobrevibacter_A smithii	#N/A	0.9301	0.0348	0.0351	0	NA	Not a virus	1	0		Virus	Uncertain - too short	3.09	Not a virus	#N/A	#N/A	Not a virus	0.847	0.96	0.96	ssDNA	0	50	Virus										Not a virus
Rampelli_S_2020_mSystems_SRR9655024.NODE_5695_3196	3196	CRISPR_6@GUT_GENOME262465_48_39	GUT_GENOME262465	d__Archaea;p__Euryarchaeota;c__Methanobacteria;o__Methanobacteriales;f__Methanobacteriaceae;g__Methanobrevibacter_A;s__Methanobrevibacter_A smithii	#N/A	0.078	0.1667	0.7553	NA	NA	Not a virus	0	2	no viral genes detected	Not a virus	Uncertain - plasmid or chromosomal	-1.02	Not a virus	#N/A	#N/A	Not a virus	#N/A	#N/A	#N/A	#N/A	#N/A	#N/A	Not a virus										Not a virus
Rampelli_S_2020_mSystems_SRR9655025.NODE_102_62721	62721	CRISPR_3@GUT_GENOME093215_4_61	GUT_GENOME093215	d__Archaea;p__Euryarchaeota;c__Methanobacteria;o__Methanobacteriales;f__Methanobacteriaceae;g__Methanobrevibacter_A;s__Methanobrevibacter_A smithii	#N/A	0.0149	0.0311	0.9541	NA	NA	Not a virus	0	45	no viral genes detected	Not a virus	Chromosome	-95.87	Not a virus	#N/A	#N/A	Not a virus	#N/A	#N/A	#N/A	#N/A	#N/A	#N/A	Not a virus										Not a virus
Rampelli_S_2020_mSystems_SRR9655025.NODE_105_60906	60906	CRISPR_4@GUT_GENOME067209_34_1	GUT_GENOME067209	d__Archaea;p__Euryarchaeota;c__Methanobacteria;o__Methanobacteriales;f__Methanobacteriaceae;g__Methanobrevibacter_A;s__Methanobrevibacter_A smithii	#N/A	0.0174	0.0428	0.9398	NA	NA	Not a virus	1	35		Virus	Uncertain - plasmid or chromosomal	-5.34	Not a virus	#N/A	#N/A	Not a virus	#N/A	#N/A	#N/A	#N/A	#N/A	#N/A	Not a virus										Not a virus
Rampelli_S_2020_mSystems_SRR9655025.NODE_250_33271	33271	CRISPR_4@GUT_GENOME092846_178_1	GUT_GENOME092846	d__Archaea;p__Euryarchaeota;c__Methanobacteria;o__Methanobacteriales;f__Methanobacteriaceae;g__Methanobrevibacter_A;s__Methanobrevibacter_A smithii	2	0.0233	0.0397	0.9369	NA	NA	Not a virus	0	15	no viral genes detected	Not a virus	Uncertain - plasmid or chromosomal	2.32	Not a virus	#N/A	#N/A	Not a virus	#N/A	#N/A	#N/A	#N/A	#N/A	#N/A	Not a virus										Not a virus
Rampelli_S_2020_mSystems_SRR9655025.NODE_39_105527	105527	CRISPR_4@GUT_GENOME130794_1_9	GUT_GENOME130794	d__Archaea;p__Euryarchaeota;c__Methanobacteria;o__Methanobacteriales;f__Methanobacteriaceae;g__Methanobrevibacter_A;s__Methanobrevibacter_A smithii	#N/A	0.0148	0.03	0.9552	NA	NA	Not a virus	0	55	no viral genes detected	Not a virus	Chromosome	-54.18	Not a virus	#N/A	#N/A	Not a virus	#N/A	#N/A	#N/A	#N/A	#N/A	#N/A	Not a virus										Not a virus
Rampelli_S_2020_mSystems_SRR9655025.NODE_526_18748	18748	CRISPR_9@GUT_GENOME143185_16_7	GUT_GENOME143185	d__Archaea;p__Euryarchaeota;c__Methanobacteria;o__Methanobacteriales;f__Methanobacteriaceae;g__Methanobrevibacter_A;s__Methanobrevibacter_A smithii_A	#N/A	0.0463	0.1069	0.8468	NA	NA	Not a virus	0	6	no viral genes detected	Not a virus	Plasmid	10.17	Plasmid	#N/A	#N/A	Not a virus	#N/A	#N/A	#N/A	#N/A	#N/A	#N/A	Not a virus										Not a virus
Rampelli_S_2020_mSystems_SRR9655025.NODE_670_15776	15776	CRISPR_2@GUT_GENOME258086_2_87	GUT_GENOME258086	d__Archaea;p__Euryarchaeota;c__Methanobacteria;o__Methanobacteriales;f__Methanobacteriaceae;g__Methanobrevibacter_A;s__Methanobrevibacter_A smithii	#N/A	0.0386	0.128	0.8334	NA	NA	Not a virus	0	4	no viral genes detected	Not a virus	Uncertain - viral or bacterial	-0.52	Not a virus	#N/A	#N/A	Not a virus	#N/A	#N/A	#N/A	#N/A	#N/A	#N/A	Not a virus	prophage	category 3 (not so sure)				gene_1-gene_14:4.87017132859096	gene_1-gene_14:5.05416574728038			Not a virus
Rampelli_S_2020_mSystems_SRR9655025.NODE_74_77138	77138	CRISPR_5@GUT_GENOME143185_12_40	GUT_GENOME143185	d__Archaea;p__Euryarchaeota;c__Methanobacteria;o__Methanobacteriales;f__Methanobacteriaceae;g__Methanobrevibacter_A;s__Methanobrevibacter_A smithii_A	#N/A	0.0112	0.0255	0.9633	NA	NA	Not a virus	0	55	no viral genes detected	Not a virus	Chromosome	-78.38	Not a virus	#N/A	#N/A	Not a virus	#N/A	#N/A	#N/A	#N/A	#N/A	#N/A	Not a virus										Not a virus
Rampelli_S_2020_mSystems_SRR9655025.NODE_805_13511	13511	CRISPR_2@GUT_GENOME252389_2_3	GUT_GENOME252389	d__Archaea;p__Euryarchaeota;c__Methanobacteria;o__Methanobacteriales;f__Methanobacteriaceae;g__Methanobrevibacter_A;s__Methanobrevibacter_A smithii	#N/A	0.9439	0.0336	0.0225	0	NA	Not a virus	1	1		Virus	Virus	7.57	Virus	lytic	low quality draft	Virus	0.987	0.2	0.987	dsDNAphage	1	36.4	Virus	phage	category 3 (not so sure)				gene_1-gene_18:6.80224730895709	gene_9-gene_18:3.06951993300299			Not a virus
Rampelli_S_2020_mSystems_SRR9655025.NODE_96_65707	65707	CRISPR_4@GUT_GENOME282742_6_8	GUT_GENOME282742	d__Archaea;p__Euryarchaeota;c__Methanobacteria;o__Methanobacteriales;f__Methanobacteriaceae;g__Methanobrevibacter_A;s__Methanobrevibacter_A smithii	#N/A	0.0151	0.0326	0.9523	NA	NA	Not a virus	1	37		Virus	Chromosome	-38.79	Not a virus	#N/A	#N/A	Not a virus	#N/A	#N/A	#N/A	#N/A	#N/A	#N/A	Not a virus										Not a virus
Rampelli_S_2020_mSystems_SRR9655025.NODE_961_11732	11732	CRISPR_8@GUT_GENOME263902_25_25	GUT_GENOME263902	d__Archaea;p__Euryarchaeota;c__Methanobacteria;o__Methanobacteriales;f__Methanobacteriaceae;g__Methanobrevibacter_A;s__Methanobrevibacter_A smithii	#N/A	0.7647	0.1374	0.0979	NA	NA	Not a virus	1	1		Virus	Virus	11.98	Virus	lytic	low quality draft	Virus	0.913	0.233	0.913	dsDNAphage	0	26.7	Virus	phage	category 3 (not so sure)				8.44192	gene_3-gene_29:5.47823620188127		gene_1-gene_28:2.05120204115967	Not a virus
Rampelli_S_2020_mSystems_SRR9655028.NODE_99257_446	446	CRISPR_8@GUT_GENOME039533_12_4	GUT_GENOME039533	d__Archaea;p__Euryarchaeota;c__Methanobacteria;o__Methanobacteriales;f__Methanobacteriaceae;g__Methanobrevibacter_A;s__Methanobrevibacter_A smithii	#N/A	0.133	0.0874	0.7796	NA	NA	Not a virus	0	1	no viral genes detected	Not a virus	Uncertain - too short	-	Not a virus	#N/A	#N/A	Not a virus	#N/A	#N/A	#N/A	#N/A	#N/A	#N/A	Not a virus										Not a virus
Rampelli_S_2020_mSystems_SRR9655029.NODE_11_202644	202644	CRISPR_2@GUT_GENOME258086_2_23	GUT_GENOME258086	d__Archaea;p__Euryarchaeota;c__Methanobacteria;o__Methanobacteriales;f__Methanobacteriaceae;g__Methanobrevibacter_A;s__Methanobrevibacter_A smithii	#N/A	0.0095	0.0223	0.9682	NA	NA	Not a virus	0	148	no viral genes detected	Not a virus	Chromosome	-195.03	Not a virus	#N/A	#N/A	Not a virus	#N/A	#N/A	#N/A	#N/A	#N/A	#N/A	Not a virus										Not a virus
Rampelli_S_2020_mSystems_SRR9655029.NODE_15_174358	174358	CRISPR_5@GUT_GENOME143185_12_40	GUT_GENOME143185	d__Archaea;p__Euryarchaeota;c__Methanobacteria;o__Methanobacteriales;f__Methanobacteriaceae;g__Methanobrevibacter_A;s__Methanobrevibacter_A smithii_A	#N/A	0.0115	0.0262	0.9622	NA	NA	Not a virus	0	116	no viral genes detected	Not a virus	Chromosome	-123.72	Not a virus	#N/A	#N/A	Not a virus	#N/A	#N/A	#N/A	#N/A	#N/A	#N/A	Not a virus										Not a virus
Rampelli_S_2020_mSystems_SRR9655029.NODE_3_313170	313170	CRISPR_6@GUT_GENOME272466_11_1	GUT_GENOME272466	d__Archaea;p__Euryarchaeota;c__Methanobacteria;o__Methanobacteriales;f__Methanobacteriaceae;g__Methanobrevibacter_A;s__Methanobrevibacter_A smithii	#N/A	0.0176	0.0414	0.941	NA	NA	Not a virus	0	182	no viral genes detected	Not a virus	Chromosome	-125.72	Not a virus	#N/A	#N/A	Not a virus	#N/A	#N/A	#N/A	#N/A	#N/A	#N/A	Not a virus										Not a virus
Rampelli_S_2020_mSystems_SRR9655029.NODE_4_308287	308287	CRISPR_1@GUT_GENOME284619_1_1	GUT_GENOME284619	d__Archaea;p__Euryarchaeota;c__Methanobacteria;o__Methanobacteriales;f__Methanobacteriaceae;g__Methanobrevibacter_A;s__Methanobrevibacter_A smithii	#N/A	0.0102	0.0237	0.9661	NA	NA	Not a virus	0	219	no viral genes detected	Not a virus	Chromosome	-335.53	Not a virus	#N/A	#N/A	Not a virus	#N/A	#N/A	#N/A	#N/A	#N/A	#N/A	Not a virus										Not a virus
Rampelli_S_2020_mSystems_SRR9655029.NODE_42_107696	107696	CRISPR_2@GUT_GENOME264551_9_1	GUT_GENOME264551	d__Archaea;p__Euryarchaeota;c__Methanobacteria;o__Methanobacteriales;f__Methanobacteriaceae;g__Methanobrevibacter_A;s__Methanobrevibacter_A smithii	#N/A	0.0105	0.0236	0.9658	NA	NA	Not a virus	0	74	no viral genes detected	Not a virus	Chromosome	-94.53	Not a virus	#N/A	#N/A	Not a virus	#N/A	#N/A	#N/A	#N/A	#N/A	#N/A	Not a virus										Not a virus
Rampelli_S_2020_mSystems_SRR9655030.NODE_1362_8574	8574	CRISPR_3@GUT_GENOME284814_21_102	GUT_GENOME284814	d__Archaea;p__Euryarchaeota;c__Methanobacteria;o__Methanobacteriales;f__Methanobacteriaceae;g__Methanobrevibacter_A;s__Methanobrevibacter_A smithii_A	#N/A	0.0657	0.3141	0.6202	NA	NA	Not a virus	0	3	no viral genes detected	Not a virus	Uncertain - plasmid or chromosomal	2.92	Not a virus	#N/A	#N/A	Not a virus	#N/A	#N/A	#N/A	#N/A	#N/A	#N/A	Not a virus										Not a virus
Rampelli_S_2020_mSystems_SRR9655030.NODE_459_26896	26896	CRISPR_6@GUT_GENOME023085_4_31	GUT_GENOME023085	d__Archaea;p__Euryarchaeota;c__Methanobacteria;o__Methanobacteriales;f__Methanobacteriaceae;g__Methanobrevibacter_A;s__Methanobrevibacter_A smithii	#N/A	0.0156	0.0373	0.9471	NA	NA	Not a virus	0	18	no viral genes detected	Not a virus	Chromosome	-36.45	Not a virus	#N/A	#N/A	Not a virus	#N/A	#N/A	#N/A	#N/A	#N/A	#N/A	Not a virus										Not a virus
Rampelli_S_2020_mSystems_SRR9655030.NODE_542_23362	23362	CRISPR_4@GUT_GENOME264015_9_1	GUT_GENOME264015	d__Archaea;p__Euryarchaeota;c__Methanobacteria;o__Methanobacteriales;f__Methanobacteriaceae;g__Methanobrevibacter_A;s__Methanobrevibacter_A smithii	#N/A	0.0715	0.2756	0.6529	NA	NA	Not a virus	0	7	no viral genes detected	Not a virus	Chromosome	-9.25	Not a virus	#N/A	#N/A	Not a virus	#N/A	#N/A	#N/A	#N/A	#N/A	#N/A	Not a virus	prophage	category 3 (not so sure)				gene_1-gene_20:7.14849654085176	gene_1-gene_20:5.77097345249702			Not a virus
Rampelli_S_2020_mSystems_SRR9655030.NODE_9942_1105	1105	CRISPR_2@GUT_GENOME074458_106_2	GUT_GENOME074458	d__Archaea;p__Euryarchaeota;c__Methanobacteria;o__Methanobacteriales;f__Methanobacteriaceae;g__Methanobrevibacter_A;s__Methanobrevibacter_A smithii	#N/A	0.1589	0.2031	0.638	NA	NA	Not a virus	0	1	no viral genes detected	Not a virus	Uncertain - too short	-	Not a virus	#N/A	#N/A	Not a virus	#N/A	#N/A	#N/A	#N/A	#N/A	#N/A	Not a virus										Not a virus
Smits_SA_2017_Science_SRR5763450.NODE_11951_1411	1411	CRISPR_4@GUT_GENOME135949_10_23	GUT_GENOME135949	d__Archaea;p__Euryarchaeota;c__Methanobacteria;o__Methanobacteriales;f__Methanobacteriaceae;g__Methanobrevibacter_A;s__Methanobrevibacter_A smithii	#N/A	0.7661	0.0921	0.1418	1	NA	Virus	1	0		Virus	Uncertain - too short	-	Not a virus	#N/A	#N/A	Not a virus	0.9	0.74	0.9	dsDNAphage	1	50	Virus										Not a virus
Smits_SA_2017_Science_SRR5763450.NODE_137108_379	379	CRISPR_8@GUT_GENOME263902_25_14	GUT_GENOME263902	d__Archaea;p__Euryarchaeota;c__Methanobacteria;o__Methanobacteriales;f__Methanobacteriaceae;g__Methanobrevibacter_A;s__Methanobrevibacter_A smithii	#N/A	0.7272	0.1196	0.1531	0	NA	Not a virus	0	0	no viral genes detected	Not a virus	Uncertain - too short	-	Not a virus	#N/A	#N/A	Not a virus	#N/A	#N/A	#N/A	#N/A	#N/A	#N/A	Not a virus										Not a virus
Smits_SA_2017_Science_SRR5763450.NODE_1442_3912	3912	CRISPR_2@GUT_GENOME247414_2_19	GUT_GENOME247414	d__Archaea;p__Euryarchaeota;c__Methanobacteria;o__Methanobacteriales;f__Methanobacteriaceae;g__Methanobrevibacter_A;s__Methanobrevibacter_A smithii	#N/A	0.0526	0.1033	0.8441	NA	NA	Not a virus	0	4	no viral genes detected	Not a virus	Chromosome	-8.96	Not a virus	#N/A	#N/A	Not a virus	#N/A	#N/A	#N/A	#N/A	#N/A	#N/A	Not a virus										Not a virus
Smits_SA_2017_Science_SRR5763450.NODE_16143_1222	1222	CRISPR_1@GUT_GENOME134705_1_38	GUT_GENOME134705	d__Archaea;p__Euryarchaeota;c__Methanobacteria;o__Methanobacteriales;f__Methanobacteriaceae;g__Methanobrevibacter_A;s__Methanobrevibacter_A smithii	#N/A	0.2679	0.5535	0.1786	NA	0	Not a virus	0	2	no viral genes detected	Not a virus	Uncertain - too short	-6.45	Not a virus	#N/A	#N/A	Not a virus	#N/A	#N/A	#N/A	#N/A	#N/A	#N/A	Not a virus										Not a virus
Smits_SA_2017_Science_SRR5763450.NODE_16289_1216	1216	CRISPR_3@GUT_GENOME278946_7_9	GUT_GENOME278946	d__Archaea;p__Euryarchaeota;c__Methanobacteria;o__Methanobacteriales;f__Methanobacteriaceae;g__Methanobrevibacter_A;s__Methanobrevibacter_A smithii	#N/A	0.2228	0.3512	0.426	NA	NA	Not a virus	0	0	no viral genes detected	Not a virus	Uncertain - too short	-	Not a virus	#N/A	#N/A	Not a virus	#N/A	#N/A	#N/A	#N/A	#N/A	#N/A	Not a virus										Not a virus
Smits_SA_2017_Science_SRR5763450.NODE_19484_1116	1116	CRISPR_8@GUT_GENOME263902_25_31	GUT_GENOME263902	d__Archaea;p__Euryarchaeota;c__Methanobacteria;o__Methanobacteriales;f__Methanobacteriaceae;g__Methanobrevibacter_A;s__Methanobrevibacter_A smithii	#N/A	0.4249	0.2686	0.3065	0	NA	Not a virus	0	0	no viral genes detected	Not a virus	Uncertain - too short	-	Not a virus	#N/A	#N/A	Not a virus	#N/A	#N/A	#N/A	#N/A	#N/A	#N/A	Not a virus										Not a virus
Smits_SA_2017_Science_SRR5763450.NODE_21574_1062	1062	CRISPR_3@GUT_GENOME268434_7_19	GUT_GENOME268434	d__Archaea;p__Euryarchaeota;c__Methanobacteria;o__Methanobacteriales;f__Methanobacteriaceae;g__Methanobrevibacter_A;s__Methanobrevibacter_A smithii	#N/A	0.0409	0.1222	0.837	NA	NA	Not a virus	0	1	no viral genes detected	Not a virus	Uncertain - too short	-	Not a virus	#N/A	#N/A	Not a virus	#N/A	#N/A	#N/A	#N/A	#N/A	#N/A	Not a virus										Not a virus
Smits_SA_2017_Science_SRR5763450.NODE_23209_1024	1024	CRISPR_3@GUT_GENOME265514_3_11	GUT_GENOME265514	d__Archaea;p__Euryarchaeota;c__Methanobacteria;o__Methanobacteriales;f__Methanobacteriaceae;g__Methanobrevibacter_A;s__Methanobrevibacter_A smithii	#N/A	0.462	0.175	0.3631	0	NA	Not a virus	0	1	no viral genes detected	Not a virus	Uncertain - too short	-	Not a virus	#N/A	#N/A	Not a virus	#N/A	#N/A	#N/A	#N/A	#N/A	#N/A	Not a virus										Not a virus
Smits_SA_2017_Science_SRR5763450.NODE_24549_996	996	CRISPR_4@GUT_GENOME269311_7_2	GUT_GENOME269311	d__Archaea;p__Euryarchaeota;c__Methanobacteria;o__Methanobacteriales;f__Methanobacteriaceae;g__Methanobrevibacter_A;s__Methanobrevibacter_A smithii	#N/A	0.0978	0.1582	0.7439	NA	NA	Not a virus	0	1	no viral genes detected	Not a virus	Uncertain - plasmid or chromosomal	-3.09	Not a virus	#N/A	#N/A	Not a virus	#N/A	#N/A	#N/A	#N/A	#N/A	#N/A	Not a virus										Not a virus
Smits_SA_2017_Science_SRR5763450.NODE_2633_2864	2864	CRISPR_2@GUT_GENOME074458_106_2	GUT_GENOME074458	d__Archaea;p__Euryarchaeota;c__Methanobacteria;o__Methanobacteriales;f__Methanobacteriaceae;g__Methanobrevibacter_A;s__Methanobrevibacter_A smithii	#N/A	0.1277	0.146	0.7263	NA	NA	Not a virus	0	1	no viral genes detected; low-confidence DTR	Not a virus	Uncertain - viral or bacterial	-	Not a virus	#N/A	#N/A	Not a virus	#N/A	#N/A	#N/A	#N/A	#N/A	#N/A	Not a virus										Not a virus
Smits_SA_2017_Science_SRR5763450.NODE_31731_876	876	CRISPR_5@GUT_GENOME068190_13_19	GUT_GENOME068190	d__Archaea;p__Euryarchaeota;c__Methanobacteria;o__Methanobacteriales;f__Methanobacteriaceae;g__Methanobrevibacter_A;s__Methanobrevibacter_A smithii	#N/A	0.9471	0.021	0.0319	0	NA	Not a virus	1	0		Virus	Uncertain - too short	3.85	Not a virus	#N/A	#N/A	Not a virus	#N/A	#N/A	#N/A	#N/A	#N/A	#N/A	Not a virus										Not a virus
Smits_SA_2017_Science_SRR5763450.NODE_31919_873	873	CRISPR_3@GUT_GENOME105044_15_27	GUT_GENOME105044	d__Archaea;p__Euryarchaeota;c__Methanobacteria;o__Methanobacteriales;f__Methanobacteriaceae;g__Methanobrevibacter_A;s__Methanobrevibacter_A smithii	#N/A	0.4245	0.4518	0.1237	NA	0	Not a virus	0	0	no viral genes detected	Not a virus	Uncertain - too short	-	Not a virus	#N/A	#N/A	Not a virus	#N/A	#N/A	#N/A	#N/A	#N/A	#N/A	Not a virus										Not a virus
Smits_SA_2017_Science_SRR5763450.NODE_66369_580	580	CRISPR_4@GUT_GENOME269311_7_24	GUT_GENOME269311	d__Archaea;p__Euryarchaeota;c__Methanobacteria;o__Methanobacteriales;f__Methanobacteriaceae;g__Methanobrevibacter_A;s__Methanobrevibacter_A smithii	#N/A	0.8007	0.0564	0.1429	1	NA	Virus	1	0		Virus	Uncertain - too short	-	Not a virus	#N/A	#N/A	Not a virus	#N/A	#N/A	#N/A	#N/A	#N/A	#N/A	Not a virus										Not a virus
Smits_SA_2017_Science_SRR5763451.NODE_145629_393	393	CRISPR_7@GUT_GENOME246782_8_15	GUT_GENOME246782	d__Archaea;p__Euryarchaeota;c__Methanobacteria;o__Methanobacteriales;f__Methanobacteriaceae;g__Methanobrevibacter_A;s__Methanobrevibacter_A smithii	#N/A	0.3954	0.2191	0.3855	0	NA	Not a virus	0	0	no viral genes detected	Not a virus	Uncertain - too short	-	Not a virus	#N/A	#N/A	Not a virus	#N/A	#N/A	#N/A	#N/A	#N/A	#N/A	Not a virus										Not a virus
Smits_SA_2017_Science_SRR5763452.NODE_104759_407	407	CRISPR_4@GUT_GENOME282742_6_8	GUT_GENOME282742	d__Archaea;p__Euryarchaeota;c__Methanobacteria;o__Methanobacteriales;f__Methanobacteriaceae;g__Methanobrevibacter_A;s__Methanobrevibacter_A smithii	#N/A	0.6156	0.1445	0.2399	0	NA	Not a virus	0	1	no viral genes detected	Not a virus	Uncertain - too short	-	Not a virus	#N/A	#N/A	Not a virus	#N/A	#N/A	#N/A	#N/A	#N/A	#N/A	Not a virus										Not a virus
Smits_SA_2017_Science_SRR5763454.NODE_249243_306	306	CRISPR_2@GUT_GENOME265776_7_22	GUT_GENOME265776	d__Archaea;p__Euryarchaeota;c__Methanobacteria;o__Methanobacteriales;f__Methanobacteriaceae;g__Methanobrevibacter_A;s__Methanobrevibacter_A smithii	#N/A	0.6263	0.1534	0.2202	0	NA	Not a virus	0	0	no viral genes detected	Not a virus	Uncertain - too short	3.36	Not a virus	#N/A	#N/A	Not a virus	#N/A	#N/A	#N/A	#N/A	#N/A	#N/A	Not a virus										Not a virus
Smits_SA_2017_Science_SRR5763454.NODE_261659_298	298	CRISPR_2@GUT_GENOME266751_6_8	GUT_GENOME266751	d__Archaea;p__Euryarchaeota;c__Methanobacteria;o__Methanobacteriales;f__Methanobacteriaceae;g__Methanobrevibacter_A;s__Methanobrevibacter_A smithii	#N/A	0.3715	0.2162	0.4123	NA	NA	Not a virus	0	0	no viral genes detected	Not a virus	Uncertain - too short	-	Not a virus	#N/A	#N/A	Not a virus	#N/A	#N/A	#N/A	#N/A	#N/A	#N/A	Not a virus										Not a virus
Smits_SA_2017_Science_SRR5763456.NODE_1230_2028	2028	CRISPR_8@GUT_GENOME039533_12_1	GUT_GENOME039533	d__Archaea;p__Euryarchaeota;c__Methanobacteria;o__Methanobacteriales;f__Methanobacteriaceae;g__Methanobrevibacter_A;s__Methanobrevibacter_A smithii	#N/A	0.2375	0.1801	0.5824	NA	NA	Not a virus	0	1	no viral genes detected	Not a virus	Uncertain - too short	-	Not a virus	#N/A	#N/A	Not a virus	#N/A	#N/A	#N/A	#N/A	#N/A	#N/A	Not a virus										Not a virus
Smits_SA_2017_Science_SRR5763456.NODE_4255_1046	1046	CRISPR_8@GUT_GENOME039533_12_4	GUT_GENOME039533	d__Archaea;p__Euryarchaeota;c__Methanobacteria;o__Methanobacteriales;f__Methanobacteriaceae;g__Methanobrevibacter_A;s__Methanobrevibacter_A smithii	#N/A	0.4787	0.1464	0.3749	0	NA	Not a virus	0	1	no viral genes detected	Not a virus	Uncertain - too short	-	Not a virus	#N/A	#N/A	Not a virus	#N/A	#N/A	#N/A	#N/A	#N/A	#N/A	Not a virus										Not a virus
Smits_SA_2017_Science_SRR5763456.NODE_4586_1005	1005	CRISPR_7@GUT_GENOME246782_8_15	GUT_GENOME246782	d__Archaea;p__Euryarchaeota;c__Methanobacteria;o__Methanobacteriales;f__Methanobacteriaceae;g__Methanobrevibacter_A;s__Methanobrevibacter_A smithii	#N/A	0.4537	0.2757	0.2706	0	NA	Not a virus	0	0	no viral genes detected	Not a virus	Uncertain - too short	-	Not a virus	#N/A	#N/A	Not a virus	#N/A	#N/A	#N/A	#N/A	#N/A	#N/A	Not a virus										Not a virus
Smits_SA_2017_Science_SRR5763458.NODE_2990_1366	1366	#N/A	#N/A	#N/A	#N/A	0.0162	0.0415	0.9423	NA	NA	Not a virus	0	2	no viral genes detected	Not a virus	Uncertain - too short	-3.31	Not a virus	#N/A	#N/A	Not a virus	#N/A	#N/A	#N/A	#N/A	#N/A	#N/A	Not a virus										Not a virus
Smits_SA_2017_Science_SRR5763458.NODE_785_2527	2527	CRISPR_2@GUT_GENOME250989_1_16	GUT_GENOME250989	d__Archaea;p__Euryarchaeota;c__Methanobacteria;o__Methanobacteriales;f__Methanobacteriaceae;g__Methanobrevibacter_A;s__Methanobrevibacter_A smithii	#N/A	0.0219	0.0767	0.9013	NA	NA	Not a virus	0	2	no viral genes detected	Not a virus	Uncertain - too short	-1.59	Not a virus	#N/A	#N/A	Not a virus	#N/A	#N/A	#N/A	#N/A	#N/A	#N/A	Not a virus										Not a virus
Smits_SA_2017_Science_SRR5763460.NODE_1821_2383	2383	CRISPR_3@GUT_GENOME065782_4_96	GUT_GENOME065782	d__Archaea;p__Euryarchaeota;c__Methanobacteria;o__Methanobacteriales;f__Methanobacteriaceae;g__Methanobrevibacter_A;s__Methanobrevibacter_A smithii_A	#N/A	0.043	0.1068	0.8502	NA	NA	Not a virus	0	2	no viral genes detected	Not a virus	Virus	19.93	Virus	#N/A	#N/A	Not a virus	#N/A	#N/A	#N/A	#N/A	#N/A	#N/A	Not a virus										Not a virus
Smits_SA_2017_Science_SRR5763460.NODE_6232_1153	1153	#N/A	#N/A	#N/A	#N/A	0.0069	0.0229	0.9702	NA	NA	Not a virus	0	1	no viral genes detected	Not a virus	Uncertain - too short	-3.31	Not a virus	#N/A	#N/A	Not a virus	#N/A	#N/A	#N/A	#N/A	#N/A	#N/A	Not a virus										Not a virus
Smits_SA_2017_Science_SRR5763463.NODE_119981_254	254	CRISPR_5@GUT_GENOME137479_11_54	GUT_GENOME137479	d__Archaea;p__Euryarchaeota;c__Methanobacteria;o__Methanobacteriales;f__Methanobacteriaceae;g__Methanobrevibacter_A;s__Methanobrevibacter_A smithii	#N/A	0.7601	0.1083	0.1316	0	NA	Not a virus	0	0	no viral genes detected	Not a virus	Uncertain - too short	-	Not a virus	#N/A	#N/A	Not a virus	#N/A	#N/A	#N/A	#N/A	#N/A	#N/A	Not a virus										Not a virus
Smits_SA_2017_Science_SRR5763463.NODE_5213_1127	1127	CRISPR_4@GUT_GENOME130062_8_75	GUT_GENOME130062	d__Archaea;p__Euryarchaeota;c__Methanobacteria;o__Methanobacteriales;f__Methanobacteriaceae;g__Methanobrevibacter_A;s__Methanobrevibacter_A smithii	#N/A	0.6861	0.1824	0.1315	0	NA	Not a virus	0	0	no viral genes detected	Not a virus	Uncertain - too short	-	Not a virus	#N/A	#N/A	Not a virus	#N/A	#N/A	#N/A	#N/A	#N/A	#N/A	Not a virus										Not a virus
Smits_SA_2017_Science_SRR5763463.NODE_5760_1074	1074	CRISPR_9@GUT_GENOME139679_31_37	GUT_GENOME139679	d__Archaea;p__Euryarchaeota;c__Methanobacteria;o__Methanobacteriales;f__Methanobacteriaceae;g__Methanobrevibacter_A;s__Methanobrevibacter_A smithii_A	#N/A	0.3308	0.284	0.3853	NA	NA	Not a virus	0	0	no viral genes detected	Not a virus	Uncertain - too short	-	Not a virus	#N/A	#N/A	Not a virus	#N/A	#N/A	#N/A	#N/A	#N/A	#N/A	Not a virus										Not a virus
Smits_SA_2017_Science_SRR5763463.NODE_60958_330	330	CRISPR_4@GUT_GENOME268378_8_63	GUT_GENOME268378	d__Archaea;p__Euryarchaeota;c__Methanobacteria;o__Methanobacteriales;f__Methanobacteriaceae;g__Methanobrevibacter_A;s__Methanobrevibacter_A smithii	#N/A	0.9647	0.0183	0.0171	0	NA	Not a virus	0	0	no viral genes detected	Not a virus	Uncertain - too short	-	Not a virus	#N/A	#N/A	Not a virus	#N/A	#N/A	#N/A	#N/A	#N/A	#N/A	Not a virus										Not a virus
Smits_SA_2017_Science_SRR5763464.NODE_164085_230	230	CRISPR_1@GUT_GENOME134705_1_30	GUT_GENOME134705	d__Archaea;p__Euryarchaeota;c__Methanobacteria;o__Methanobacteriales;f__Methanobacteriaceae;g__Methanobrevibacter_A;s__Methanobrevibacter_A smithii	2	0.6786	0.145	0.1764	0	NA	Not a virus	0	0	no viral genes detected	Not a virus	Uncertain - too short	-	Not a virus	#N/A	#N/A	Not a virus	#N/A	#N/A	#N/A	#N/A	#N/A	#N/A	Not a virus										Not a virus
Smits_SA_2017_Science_SRR5763464.NODE_41674_387	387	#N/A	#N/A	#N/A	#N/A	0.4725	0.1522	0.3753	0	NA	Not a virus	0	1	no viral genes detected	Not a virus	Uncertain - too short	-	Not a virus	#N/A	#N/A	Not a virus	#N/A	#N/A	#N/A	#N/A	#N/A	#N/A	Not a virus										Not a virus
Smits_SA_2017_Science_SRR5763464.NODE_9077_758	758	CRISPR_4@GUT_GENOME272206_72_3	GUT_GENOME272206	d__Archaea;p__Euryarchaeota;c__Methanobacteria;o__Methanobacteriales;f__Methanobacteriaceae;g__Methanobrevibacter_A;s__Methanobrevibacter_A smithii	#N/A	0.2712	0.2597	0.4691	NA	NA	Not a virus	0	0	no viral genes detected	Not a virus	Uncertain - too short	-	Not a virus	#N/A	#N/A	Not a virus	#N/A	#N/A	#N/A	#N/A	#N/A	#N/A	Not a virus										Not a virus
Smits_SA_2017_Science_SRR5763470.NODE_12227_600	600	CRISPR_3@GUT_GENOME265514_3_11	GUT_GENOME265514	d__Archaea;p__Euryarchaeota;c__Methanobacteria;o__Methanobacteriales;f__Methanobacteriaceae;g__Methanobrevibacter_A;s__Methanobrevibacter_A smithii	#N/A	0.6386	0.1402	0.2212	0	NA	Not a virus	0	1	no viral genes detected	Not a virus	Uncertain - too short	-	Not a virus	#N/A	#N/A	Not a virus	#N/A	#N/A	#N/A	#N/A	#N/A	#N/A	Not a virus										Not a virus
Smits_SA_2017_Science_SRR5763470.NODE_1808_2441	2441	CRISPR_4@GUT_GENOME269311_7_3	GUT_GENOME269311	d__Archaea;p__Euryarchaeota;c__Methanobacteria;o__Methanobacteriales;f__Methanobacteriaceae;g__Methanobrevibacter_A;s__Methanobrevibacter_A smithii	#N/A	0.8813	0.0612	0.0574	0	NA	Not a virus	0	1	no viral genes detected	Not a virus	Uncertain - too short	-	Not a virus	#N/A	#N/A	Not a virus	#N/A	#N/A	#N/A	#N/A	#N/A	#N/A	Not a virus										Not a virus
Smits_SA_2017_Science_SRR5763470.NODE_1922_2313	2313	CRISPR_4@GUT_GENOME278839_11_20	GUT_GENOME278839	d__Archaea;p__Euryarchaeota;c__Methanobacteria;o__Methanobacteriales;f__Methanobacteriaceae;g__Methanobrevibacter_A;s__Methanobrevibacter_A smithii	#N/A	0.4327	0.4074	0.1599	0	NA	Not a virus	0	0	no viral genes detected	Not a virus	Uncertain - too short	-	Not a virus	#N/A	#N/A	Not a virus	#N/A	#N/A	#N/A	#N/A	#N/A	#N/A	Not a virus										Not a virus
Smits_SA_2017_Science_SRR5763470.NODE_1965_2270	2270	CRISPR_8@GUT_GENOME282407_15_14	GUT_GENOME282407	d__Archaea;p__Euryarchaeota;c__Methanobacteria;o__Methanobacteriales;f__Methanobacteriaceae;g__Methanobrevibacter_A;s__Methanobrevibacter_A smithii_A	#N/A	0.5018	0.4203	0.0779	0	NA	Not a virus	0	0	no viral genes detected	Not a virus	Uncertain - too short	-	Not a virus	#N/A	#N/A	Not a virus	#N/A	#N/A	#N/A	#N/A	#N/A	#N/A	Not a virus										Not a virus
Smits_SA_2017_Science_SRR5763470.NODE_5183_1017	1017	CRISPR_7@GUT_GENOME025992_50_22	GUT_GENOME025992	d__Archaea;p__Euryarchaeota;c__Methanobacteria;o__Methanobacteriales;f__Methanobacteriaceae;g__Methanobrevibacter_A;s__Methanobrevibacter_A smithii	#N/A	0.9274	0.0421	0.0305	0	NA	Not a virus	0	0	no viral genes detected	Not a virus	Uncertain - too short	-	Not a virus	#N/A	#N/A	Not a virus	#N/A	#N/A	#N/A	#N/A	#N/A	#N/A	Not a virus										Not a virus
Smits_SA_2017_Science_SRR5763470.NODE_641_4824	4824	CRISPR_1@GUT_GENOME285439_1_30	GUT_GENOME285439	d__Archaea;p__Euryarchaeota;c__Methanobacteria;o__Methanobacteriales;f__Methanobacteriaceae;g__Methanobrevibacter_A;s__Methanobrevibacter_A smithii	#N/A	0.396	0.2347	0.3694	NA	NA	Not a virus	0	0	no viral genes detected	Not a virus	Uncertain - viral or bacterial	2.44	Not a virus	#N/A	#N/A	Not a virus	0.833	0.34	0.833	dsDNAphage	0	15.4	Virus										Not a virus
Smits_SA_2017_Science_SRR5763470.NODE_9146_709	709	CRISPR_3@GUT_GENOME268740_5_12	GUT_GENOME268740	d__Archaea;p__Euryarchaeota;c__Methanobacteria;o__Methanobacteriales;f__Methanobacteriaceae;g__Methanobrevibacter_A;s__Methanobrevibacter_A smithii	#N/A	0.6632	0.1331	0.2037	0	NA	Not a virus	0	0	no viral genes detected	Not a virus	Uncertain - too short	-	Not a virus	#N/A	#N/A	Not a virus	#N/A	#N/A	#N/A	#N/A	#N/A	#N/A	Not a virus										Not a virus
Smits_SA_2017_Science_SRR5763472.NODE_20052_590	590	CRISPR_1@GUT_GENOME199246_19_8	GUT_GENOME199246	d__Archaea;p__Euryarchaeota;c__Methanobacteria;o__Methanobacteriales;f__Methanobacteriaceae;g__Methanobrevibacter_A;s__Methanobrevibacter_A smithii	#N/A	0.697	0.1165	0.1865	0	NA	Not a virus	0	0	no viral genes detected	Not a virus	Uncertain - too short	-	Not a virus	#N/A	#N/A	Not a virus	#N/A	#N/A	#N/A	#N/A	#N/A	#N/A	Not a virus										Not a virus
Smits_SA_2017_Science_SRR5763472.NODE_24878_528	528	CRISPR_2@GUT_GENOME134626_6_38	GUT_GENOME134626	d__Archaea;p__Euryarchaeota;c__Methanobacteria;o__Methanobacteriales;f__Methanobacteriaceae;g__Methanobrevibacter_A;s__Methanobrevibacter_A smithii	#N/A	0.8193	0.0953	0.0854	0	NA	Not a virus	0	0	no viral genes detected	Not a virus	Uncertain - too short	-	Not a virus	#N/A	#N/A	Not a virus	#N/A	#N/A	#N/A	#N/A	#N/A	#N/A	Not a virus										Not a virus
Smits_SA_2017_Science_SRR5763472.NODE_32372_464	464	CRISPR_6@GUT_GENOME285439_8_10	GUT_GENOME285439	d__Archaea;p__Euryarchaeota;c__Methanobacteria;o__Methanobacteriales;f__Methanobacteriaceae;g__Methanobrevibacter_A;s__Methanobrevibacter_A smithii	#N/A	0.563	0.2083	0.2287	0	NA	Not a virus	0	0	no viral genes detected	Not a virus	Uncertain - too short	-	Not a virus	#N/A	#N/A	Not a virus	#N/A	#N/A	#N/A	#N/A	#N/A	#N/A	Not a virus										Not a virus
Smits_SA_2017_Science_SRR5763472.NODE_35562_445	445	CRISPR_8@GUT_GENOME263902_25_39	GUT_GENOME263902	d__Archaea;p__Euryarchaeota;c__Methanobacteria;o__Methanobacteriales;f__Methanobacteriaceae;g__Methanobrevibacter_A;s__Methanobrevibacter_A smithii	#N/A	0.4278	0.2276	0.3445	0	NA	Not a virus	0	0	no viral genes detected	Not a virus	Uncertain - too short	-	Not a virus	#N/A	#N/A	Not a virus	#N/A	#N/A	#N/A	#N/A	#N/A	#N/A	Not a virus										Not a virus
Smits_SA_2017_Science_SRR5763472.NODE_3768_1655	1655	CRISPR_5@GUT_GENOME235230_27_4	GUT_GENOME235230	d__Archaea;p__Euryarchaeota;c__Methanobacteria;o__Methanobacteriales;f__Methanobacteriaceae;g__Methanobrevibacter_A;s__Methanobrevibacter_A smithii	#N/A	0.2959	0.153	0.5511	NA	NA	Not a virus	0	0	no viral genes detected	Not a virus	Uncertain - too short	-	Not a virus	#N/A	#N/A	Not a virus	#N/A	#N/A	#N/A	#N/A	#N/A	#N/A	Not a virus										Not a virus
Smits_SA_2017_Science_SRR5763472.NODE_6027_1221	1221	CRISPR_4@GUT_GENOME109540_29_16	GUT_GENOME109540	d__Archaea;p__Euryarchaeota;c__Methanobacteria;o__Methanobacteriales;f__Methanobacteriaceae;g__Methanobrevibacter_A;s__Methanobrevibacter_A smithii	#N/A	0.7208	0.1079	0.1713	0	NA	Not a virus	0	0	no viral genes detected	Not a virus	Uncertain - too short	-	Not a virus	#N/A	#N/A	Not a virus	0.4	0.96	0.96	ssDNA	0	50	Virus										Not a virus
Smits_SA_2017_Science_SRR5763472.NODE_6255_1191	1191	CRISPR_3@GUT_GENOME265514_3_11	GUT_GENOME265514	d__Archaea;p__Euryarchaeota;c__Methanobacteria;o__Methanobacteriales;f__Methanobacteriaceae;g__Methanobrevibacter_A;s__Methanobrevibacter_A smithii	#N/A	0.3584	0.2261	0.4154	NA	NA	Not a virus	0	2	no viral genes detected	Not a virus	Uncertain - too short	-2.37	Not a virus	#N/A	#N/A	Not a virus	#N/A	#N/A	#N/A	#N/A	#N/A	#N/A	Not a virus										Not a virus
Smits_SA_2017_Science_SRR5763473.NODE_1678_2808	2808	CRISPR_1@GUT_GENOME285439_1_70	GUT_GENOME285439	d__Archaea;p__Euryarchaeota;c__Methanobacteria;o__Methanobacteriales;f__Methanobacteriaceae;g__Methanobrevibacter_A;s__Methanobrevibacter_A smithii	#N/A	0.9522	0.035	0.0128	0	NA	Virus	0	0	no viral genes detected	Not a virus	Uncertain - too short	-0.45	Not a virus	#N/A	#N/A	Not a virus	#N/A	#N/A	#N/A	#N/A	#N/A	#N/A	Not a virus	phage	category 3 (not so sure)				4.83609	4.98065		gene_1-gene_10:3.35584926293010	Not a virus
Smits_SA_2017_Science_SRR5763473.NODE_1948_2557	2557	CRISPR_3@GUT_GENOME065782_4_96	GUT_GENOME065782	d__Archaea;p__Euryarchaeota;c__Methanobacteria;o__Methanobacteriales;f__Methanobacteriaceae;g__Methanobrevibacter_A;s__Methanobrevibacter_A smithii_A	#N/A	0.0218	0.0565	0.9217	NA	NA	Not a virus	0	3	no viral genes detected	Not a virus	Virus	19.93	Virus	#N/A	#N/A	Not a virus	#N/A	#N/A	#N/A	#N/A	#N/A	#N/A	Not a virus										Not a virus
Smits_SA_2017_Science_SRR5763473.NODE_6031_1353	1353	CRISPR_6@GUT_GENOME268814_20_9	GUT_GENOME268814	d__Archaea;p__Euryarchaeota;c__Methanobacteria;o__Methanobacteriales;f__Methanobacteriaceae;g__Methanobrevibacter_A;s__Methanobrevibacter_A smithii	#N/A	0.1947	0.2989	0.5064	NA	NA	Not a virus	0	0	no viral genes detected	Not a virus	Uncertain - too short	0.81	Not a virus	#N/A	#N/A	Not a virus	#N/A	#N/A	#N/A	#N/A	#N/A	#N/A	Not a virus										Not a virus
Smits_SA_2017_Science_SRR5763476.NODE_539_4588	4588	CRISPR_3@GUT_GENOME284814_21_102	GUT_GENOME284814	d__Archaea;p__Euryarchaeota;c__Methanobacteria;o__Methanobacteriales;f__Methanobacteriaceae;g__Methanobrevibacter_A;s__Methanobrevibacter_A smithii_A	#N/A	0.2187	0.3673	0.414	NA	NA	Not a virus	0	2	no viral genes detected	Not a virus	Uncertain - plasmid or chromosomal	3.54	Not a virus	#N/A	#N/A	Not a virus	#N/A	#N/A	#N/A	#N/A	#N/A	#N/A	Not a virus										Not a virus
Smits_SA_2017_Science_SRR5763477.NODE_17034_657	657	CRISPR_7@GUT_GENOME246782_8_10	GUT_GENOME246782	d__Archaea;p__Euryarchaeota;c__Methanobacteria;o__Methanobacteriales;f__Methanobacteriaceae;g__Methanobrevibacter_A;s__Methanobrevibacter_A smithii	#N/A	0.2114	0.2222	0.5663	NA	NA	Not a virus	0	0	no viral genes detected	Not a virus	Uncertain - too short	-	Not a virus	#N/A	#N/A	Not a virus	#N/A	#N/A	#N/A	#N/A	#N/A	#N/A	Not a virus										Not a virus
Smits_SA_2017_Science_SRR5763477.NODE_18008_640	640	CRISPR_2@GUT_GENOME134626_6_51	GUT_GENOME134626	d__Archaea;p__Euryarchaeota;c__Methanobacteria;o__Methanobacteriales;f__Methanobacteriaceae;g__Methanobrevibacter_A;s__Methanobrevibacter_A smithii	#N/A	0.6913	0.1163	0.1924	0	NA	Not a virus	1	0		Virus	Uncertain - too short	-	Not a virus	#N/A	#N/A	Not a virus	#N/A	#N/A	#N/A	#N/A	#N/A	#N/A	Not a virus										Not a virus
Smits_SA_2017_Science_SRR5763477.NODE_21926_579	579	CRISPR_2@GUT_GENOME255326_2_7	GUT_GENOME255326	d__Archaea;p__Euryarchaeota;c__Methanobacteria;o__Methanobacteriales;f__Methanobacteriaceae;g__Methanobrevibacter_A;s__Methanobrevibacter_A smithii	#N/A	0.3628	0.2406	0.3966	NA	NA	Not a virus	0	0	no viral genes detected	Not a virus	Uncertain - too short	-	Not a virus	#N/A	#N/A	Not a virus	#N/A	#N/A	#N/A	#N/A	#N/A	#N/A	Not a virus										Not a virus
Smits_SA_2017_Science_SRR5763477.NODE_41193_418	418	CRISPR_4@GUT_GENOME130062_8_75	GUT_GENOME130062	d__Archaea;p__Euryarchaeota;c__Methanobacteria;o__Methanobacteriales;f__Methanobacteriaceae;g__Methanobrevibacter_A;s__Methanobrevibacter_A smithii	#N/A	0.8657	0.0731	0.0612	0	NA	Not a virus	0	0	no viral genes detected	Not a virus	Uncertain - too short	-	Not a virus	#N/A	#N/A	Not a virus	#N/A	#N/A	#N/A	#N/A	#N/A	#N/A	Not a virus										Not a virus
Smits_SA_2017_Science_SRR5763477.NODE_50753_376	376	CRISPR_2@GUT_GENOME270637_3_35	GUT_GENOME270637	d__Archaea;p__Euryarchaeota;c__Methanobacteria;o__Methanobacteriales;f__Methanobacteriaceae;g__Methanobrevibacter_A;s__Methanobrevibacter_A smithii	#N/A	0.9058	0.035	0.0592	0	NA	Not a virus	0	0	no viral genes detected	Not a virus	Uncertain - too short	-	Not a virus	#N/A	#N/A	Not a virus	#N/A	#N/A	#N/A	#N/A	#N/A	#N/A	Not a virus										Not a virus
Smits_SA_2017_Science_SRR5763477.NODE_5168_1151	1151	CRISPR_9@GUT_GENOME139679_31_16	GUT_GENOME139679	d__Archaea;p__Euryarchaeota;c__Methanobacteria;o__Methanobacteriales;f__Methanobacteriaceae;g__Methanobrevibacter_A;s__Methanobrevibacter_A smithii_A	#N/A	0.4239	0.4009	0.1753	0	NA	Not a virus	0	0	no viral genes detected	Not a virus	Uncertain - too short	-	Not a virus	#N/A	#N/A	Not a virus	#N/A	#N/A	#N/A	#N/A	#N/A	#N/A	Not a virus										Not a virus
Smits_SA_2017_Science_SRR5763477.NODE_57113_354	354	CRISPR_2@GUT_GENOME134626_6_51	GUT_GENOME134626	d__Archaea;p__Euryarchaeota;c__Methanobacteria;o__Methanobacteriales;f__Methanobacteriaceae;g__Methanobrevibacter_A;s__Methanobrevibacter_A smithii	#N/A	0.953	0.0215	0.0254	1	NA	Virus	1	0		Virus	Uncertain - too short	-	Not a virus	#N/A	#N/A	Not a virus	#N/A	#N/A	#N/A	#N/A	#N/A	#N/A	Not a virus										Not a virus
Smits_SA_2017_Science_SRR5763477.NODE_8416_923	923	CRISPR_4@GUT_GENOME153214_10_22	GUT_GENOME153214	d__Archaea;p__Euryarchaeota;c__Methanobacteria;o__Methanobacteriales;f__Methanobacteriaceae;g__Methanobrevibacter_A;s__Methanobrevibacter_A smithii	#N/A	0.6964	0.1186	0.185	0	NA	Not a virus	0	1	no viral genes detected	Not a virus	Uncertain - too short	-2.53	Not a virus	#N/A	#N/A	Not a virus	#N/A	#N/A	#N/A	#N/A	#N/A	#N/A	Not a virus										Not a virus
Smits_SA_2017_Science_SRR5763477.NODE_9542_868	868	CRISPR_3@GUT_GENOME282111_15_76	GUT_GENOME282111	d__Archaea;p__Euryarchaeota;c__Methanobacteria;o__Methanobacteriales;f__Methanobacteriaceae;g__Methanobrevibacter_A;s__Methanobrevibacter_A smithii	#N/A	0.0974	0.1626	0.7401	NA	NA	Not a virus	1	0		Virus	Uncertain - too short	-	Not a virus	#N/A	#N/A	Not a virus	#N/A	#N/A	#N/A	#N/A	#N/A	#N/A	Not a virus										Not a virus
Smits_SA_2017_Science_SRR5763477.NODE_99746_270	270	#N/A	#N/A	#N/A	#N/A	0.3572	0.1935	0.4493	NA	NA	Not a virus	0	0	no viral genes detected	Not a virus	Uncertain - too short	-	Not a virus	#N/A	#N/A	Not a virus	#N/A	#N/A	#N/A	#N/A	#N/A	#N/A	Not a virus										Not a virus
Smits_SA_2017_Science_SRR5763479.NODE_98_6022	6022	CRISPR_2@GUT_GENOME263468_1_35	GUT_GENOME263468	d__Archaea;p__Euryarchaeota;c__Methanobacteria;o__Methanobacteriales;f__Methanobacteriaceae;g__Methanobrevibacter_A;s__Methanobrevibacter_A woesei	#N/A	0.0097	0.0244	0.966	NA	NA	Not a virus	0	3	no viral genes detected	Not a virus	Uncertain - plasmid or chromosomal	-5.44	Not a virus	#N/A	#N/A	Not a virus	#N/A	#N/A	#N/A	#N/A	#N/A	#N/A	Not a virus										Not a virus
Smits_SA_2017_Science_SRR5763480.NODE_1687_2416	2416	CRISPR_4@GUT_GENOME135949_10_9	GUT_GENOME135949	d__Archaea;p__Euryarchaeota;c__Methanobacteria;o__Methanobacteriales;f__Methanobacteriaceae;g__Methanobrevibacter_A;s__Methanobrevibacter_A smithii	#N/A	0.7662	0.0446	0.1892	1	NA	Virus	2	0		Virus	Uncertain - too short	2.96	Not a virus	#N/A	#N/A	Not a virus	0.9	0.147	0.9	dsDNAphage	1	33.3	Virus										Not a virus
Smits_SA_2017_Science_SRR5763480.NODE_2459_2011	2011	CRISPR_6@GUT_GENOME273866_45_10	GUT_GENOME273866	d__Archaea;p__Euryarchaeota;c__Methanobacteria;o__Methanobacteriales;f__Methanobacteriaceae;g__Methanobrevibacter_A;s__Methanobrevibacter_A smithii	#N/A	0.2509	0.1701	0.5789	NA	NA	Not a virus	0	2	no viral genes detected	Not a virus	Uncertain - too short	-6.69	Not a virus	#N/A	#N/A	Not a virus	#N/A	#N/A	#N/A	#N/A	#N/A	#N/A	Not a virus										Not a virus
Smits_SA_2017_Science_SRR5763480.NODE_6084_1273	1273	CRISPR_3@GUT_GENOME260847_3_21	GUT_GENOME260847	d__Archaea;p__Euryarchaeota;c__Methanobacteria;o__Methanobacteriales;f__Methanobacteriaceae;g__Methanobrevibacter_A;s__Methanobrevibacter_A smithii	#N/A	0.264	0.2823	0.4538	NA	NA	Not a virus	0	0	no viral genes detected	Not a virus	Uncertain - too short	-	Not a virus	#N/A	#N/A	Not a virus	#N/A	#N/A	#N/A	#N/A	#N/A	#N/A	Not a virus										Not a virus
Smits_SA_2017_Science_SRR5763481.NODE_163837_233	233	CRISPR_7@GUT_GENOME025992_50_23	GUT_GENOME025992	d__Archaea;p__Euryarchaeota;c__Methanobacteria;o__Methanobacteriales;f__Methanobacteriaceae;g__Methanobrevibacter_A;s__Methanobrevibacter_A smithii	#N/A	0.5248	0.1532	0.322	0	NA	Not a virus	0	0	no viral genes detected	Not a virus	Uncertain - too short	-	Not a virus	#N/A	#N/A	Not a virus	#N/A	#N/A	#N/A	#N/A	#N/A	#N/A	Not a virus										Not a virus
Smits_SA_2017_Science_SRR5763482.NODE_58519_347	347	CRISPR_5@GUT_GENOME260613_23_2	GUT_GENOME260613	d__Archaea;p__Euryarchaeota;c__Methanobacteria;o__Methanobacteriales;f__Methanobacteriaceae;g__Methanobrevibacter_A;s__Methanobrevibacter_A smithii_A	#N/A	0.3503	0.2727	0.377	NA	NA	Not a virus	0	0	no viral genes detected	Not a virus	Uncertain - too short	-	Not a virus	#N/A	#N/A	Not a virus	#N/A	#N/A	#N/A	#N/A	#N/A	#N/A	Not a virus										Not a virus
Vatanen_T_2016_Cell_SRR4305530.NODE_170_26392	26392	CRISPR_1@GUT_GENOME018608_1_9	GUT_GENOME018608	d__Archaea;p__Euryarchaeota;c__Methanobacteria;o__Methanobacteriales;f__Methanobacteriaceae;g__Methanobrevibacter_A;s__Methanobrevibacter_A smithii	#N/A	0.0081	0.0181	0.9738	NA	NA	Not a virus	0	17	no viral genes detected	Not a virus	Chromosome	-34.75	Not a virus	#N/A	#N/A	Not a virus	#N/A	#N/A	#N/A	#N/A	#N/A	#N/A	Not a virus										Not a virus
Vatanen_T_2016_Cell_SRR4305530.NODE_613_5737	5737	CRISPR_4@GUT_GENOME105435_8_20	GUT_GENOME105435	d__Archaea;p__Euryarchaeota;c__Methanobacteria;o__Methanobacteriales;f__Methanobacteriaceae;g__Methanobrevibacter_A;s__Methanobrevibacter_A smithii	2	0.9362	0.0424	0.0214	0	NA	Virus	0	0	no viral genes detected	Not a virus	Uncertain - viral or bacterial	-2.44	Not a virus	#N/A	#N/A	Not a virus	0.807	0.533	0.807	dsDNAphage	0	16.7	Virus	phage	category 3 (not so sure)				4.83609	2.54124		gene_1-gene_10:2.30937761663574	Not a virus
Vatanen_T_2016_Cell_SRR4305530.NODE_653_5489	5489	CRISPR_6@GUT_GENOME273866_45_10	GUT_GENOME273866	d__Archaea;p__Euryarchaeota;c__Methanobacteria;o__Methanobacteriales;f__Methanobacteriaceae;g__Methanobrevibacter_A;s__Methanobrevibacter_A smithii	#N/A	0.9749	0.0149	0.0102	0	NA	Virus	1	0		Virus	Uncertain - viral or bacterial	2.65	Not a virus	lytic	low quality draft	Virus	0.807	0.24	0.807	dsDNAphage	0	5.9	Virus	phage	category 3 (not so sure)				4.75408	4.94548		gene_2-gene_16:2.06059782035425	Not a virus
Vatanen_T_2016_Cell_SRR4408017.NODE_104805_285	285	CRISPR_9@GUT_GENOME139679_31_37	GUT_GENOME139679	d__Archaea;p__Euryarchaeota;c__Methanobacteria;o__Methanobacteriales;f__Methanobacteriaceae;g__Methanobrevibacter_A;s__Methanobrevibacter_A smithii_A	#N/A	0.5442	0.2497	0.206	0	NA	Not a virus	0	0	no viral genes detected	Not a virus	Uncertain - too short	-	Not a virus	#N/A	#N/A	Not a virus	#N/A	#N/A	#N/A	#N/A	#N/A	#N/A	Not a virus										Not a virus
Xie_HL_2016_CS_35387.scaffold2097_2_95893	95893	CRISPR_5@GUT_GENOME285547_1_6	GUT_GENOME285547	d__Archaea;p__Euryarchaeota;c__Methanobacteria;o__Methanobacteriales;f__Methanobacteriaceae;g__Methanobrevibacter_A;s__Methanobrevibacter_A smithii	#N/A	0.0125	0.0297	0.9578	NA	NA	Not a virus	0	70	no viral genes detected	Not a virus	Chromosome	-68.51	Not a virus	#N/A	#N/A	Not a virus	#N/A	#N/A	#N/A	#N/A	#N/A	#N/A	Not a virus										Not a virus
Xie_HL_2016_CS_35387.scaffold521_1_156137	156137	CRISPR_5@GUT_GENOME143185_12_40	GUT_GENOME143185	d__Archaea;p__Euryarchaeota;c__Methanobacteria;o__Methanobacteriales;f__Methanobacteriaceae;g__Methanobrevibacter_A;s__Methanobrevibacter_A smithii_A	#N/A	0.0112	0.0256	0.9632	NA	NA	Not a virus	0	105	no viral genes detected	Not a virus	Chromosome	-126.14	Not a virus	#N/A	#N/A	Not a virus	#N/A	#N/A	#N/A	#N/A	#N/A	#N/A	Not a virus										Not a virus
Xie_HL_2016_CS_35387.scaffold83578_1_128481	128481	CRISPR_2@GUT_GENOME258086_2_23	GUT_GENOME258086	d__Archaea;p__Euryarchaeota;c__Methanobacteria;o__Methanobacteriales;f__Methanobacteriaceae;g__Methanobrevibacter_A;s__Methanobrevibacter_A smithii	#N/A	0.0075	0.0181	0.9744	NA	NA	Not a virus	0	77	no viral genes detected	Not a virus	Chromosome	-61.49	Not a virus	#N/A	#N/A	Not a virus	#N/A	#N/A	#N/A	#N/A	#N/A	#N/A	Not a virus										Not a virus
Xie_HL_2016_CS_35387.scaffold96094_1_77150	77150	CRISPR_1@GUT_GENOME268814_1_2	GUT_GENOME268814	d__Archaea;p__Euryarchaeota;c__Methanobacteria;o__Methanobacteriales;f__Methanobacteriaceae;g__Methanobrevibacter_A;s__Methanobrevibacter_A smithii	1	0.0533	0.145	0.8017	NA	NA	Not a virus	0	37	no viral genes detected	Not a virus	Chromosome	-11.83	Not a virus	#N/A	#N/A	Not a virus	#N/A	#N/A	#N/A	#N/A	#N/A	#N/A	Not a virus										Not a virus
Xie_HL_2016_CS_35505.scaffold12573_4_20017	20017	CRISPR_1@GUT_GENOME282393_2_31	GUT_GENOME282393	d__Archaea;p__Euryarchaeota;c__Methanobacteria;o__Methanobacteriales;f__Methanobacteriaceae;g__Methanobrevibacter_A;s__Methanobrevibacter_A smithii	#N/A	0.0765	0.1944	0.729	NA	NA	Not a virus	0	1	no viral genes detected	Not a virus	Plasmid	8.84	Plasmid	#N/A	#N/A	Not a virus	#N/A	#N/A	#N/A	#N/A	#N/A	#N/A	Not a virus										Not a virus
Xie_HL_2016_CS_35505.scaffold43668_5_76053	76053	CRISPR_2@GUT_GENOME258086_2_23	GUT_GENOME258086	d__Archaea;p__Euryarchaeota;c__Methanobacteria;o__Methanobacteriales;f__Methanobacteriaceae;g__Methanobrevibacter_A;s__Methanobrevibacter_A smithii	#N/A	0.0103	0.0235	0.9662	NA	NA	Not a virus	0	50	no viral genes detected	Not a virus	Chromosome	-85.11	Not a virus	#N/A	#N/A	Not a virus	#N/A	#N/A	#N/A	#N/A	#N/A	#N/A	Not a virus										Not a virus
Xie_HL_2016_CS_35505.scaffold66133_2_18295	18295	CRISPR_2@GUT_GENOME255326_2_10	GUT_GENOME255326	d__Archaea;p__Euryarchaeota;c__Methanobacteria;o__Methanobacteriales;f__Methanobacteriaceae;g__Methanobrevibacter_A;s__Methanobrevibacter_A smithii	#N/A	0.042	0.1152	0.8428	NA	NA	Not a virus	0	12	no viral genes detected	Not a virus	Uncertain - plasmid or chromosomal	-6.07	Not a virus	#N/A	#N/A	Not a virus	#N/A	#N/A	#N/A	#N/A	#N/A	#N/A	Not a virus										Not a virus
Xie_HL_2016_CS_35515.scaffold87917_1_118906	118906	CRISPR_8@GUT_GENOME267102_6_3	GUT_GENOME267102	d__Archaea;p__Euryarchaeota;c__Methanobacteria;o__Methanobacteriales;f__Methanobacteriaceae;g__Methanobrevibacter_A;s__Methanobrevibacter_A smithii_A	1	0.0155	0.0371	0.9474	NA	NA	Not a virus	0	84	no viral genes detected	Not a virus	Chromosome	-87.87	Not a virus	#N/A	#N/A	Not a virus	#N/A	#N/A	#N/A	#N/A	#N/A	#N/A	Not a virus										Not a virus
Xie_HL_2016_CS_35519.scaffold64100_1_11820	11820	CRISPR_5@GUT_GENOME242992_56_1	GUT_GENOME242992	d__Archaea;p__Euryarchaeota;c__Methanobacteria;o__Methanobacteriales;f__Methanobacteriaceae;g__Methanobrevibacter_A;s__Methanobrevibacter_A smithii	#N/A	0.0605	0.087	0.8525	NA	NA	Not a virus	1	5		Virus	Uncertain - plasmid or chromosomal	-6.25	Not a virus	#N/A	#N/A	Not a virus	#N/A	#N/A	#N/A	#N/A	#N/A	#N/A	Not a virus										Not a virus
Xie_HL_2016_CS_35519.scaffold64100_3_1600	1600	#N/A	#N/A	#N/A	#N/A	0.1488	0.2424	0.6088	NA	NA	Not a virus	0	1	no viral genes detected	Not a virus	Uncertain - too short	-6.69	Not a virus	#N/A	#N/A	Not a virus	#N/A	#N/A	#N/A	#N/A	#N/A	#N/A	Not a virus										Not a virus
Xie_HL_2016_CS_35519.scaffold64100_4_14291	14291	#N/A	#N/A	#N/A	#N/A	0.0568	0.1587	0.7845	NA	NA	Not a virus	0	3	no viral genes detected	Not a virus	Uncertain - plasmid or chromosomal	-0.14	Not a virus	#N/A	#N/A	Not a virus	#N/A	#N/A	#N/A	#N/A	#N/A	#N/A	Not a virus										Not a virus
Xie_HL_2016_CS_35519.scaffold96101_2_2981	2981	CRISPR_6@GUT_GENOME262465_48_39	GUT_GENOME262465	d__Archaea;p__Euryarchaeota;c__Methanobacteria;o__Methanobacteriales;f__Methanobacteriaceae;g__Methanobrevibacter_A;s__Methanobrevibacter_A smithii	#N/A	0.3634	0.406	0.2306	NA	0	Not a virus	0	0	no viral genes detected	Not a virus	Uncertain - too short	-1.37	Not a virus	#N/A	#N/A	Not a virus	#N/A	#N/A	#N/A	#N/A	#N/A	#N/A	Not a virus										Not a virus
Xie_HL_2016_CS_35520.scaffold118805_3_48542	48542	CRISPR_6@GUT_GENOME255505_9_2	GUT_GENOME255505	d__Archaea;p__Euryarchaeota;c__Methanobacteria;o__Methanobacteriales;f__Methanobacteriaceae;g__Methanobrevibacter_A;s__Methanobrevibacter_A smithii	#N/A	0.0114	0.0251	0.9635	NA	NA	Not a virus	0	29	no viral genes detected	Not a virus	Chromosome	-48.98	Not a virus	#N/A	#N/A	Not a virus	#N/A	#N/A	#N/A	#N/A	#N/A	#N/A	Not a virus										Not a virus
Xie_HL_2016_CS_35520.scaffold72621_1_165	165	#N/A	#N/A	#N/A	#N/A	0.6211	0.1681	0.2108	0	NA	Not a virus	0	0	no viral genes detected	Not a virus	Uncertain - too short	-	Not a virus	#N/A	#N/A	Not a virus	#N/A	#N/A	#N/A	#N/A	#N/A	#N/A	Not a virus										Not a virus
Xie_HL_2016_CS_35520.scaffold72621_2_12135	12135	CRISPR_6@GUT_GENOME205625_22_6	GUT_GENOME205625	d__Archaea;p__Euryarchaeota;c__Methanobacteria;o__Methanobacteriales;f__Methanobacteriaceae;g__Methanobrevibacter_A;s__Methanobrevibacter_A smithii	#N/A	0.3157	0.1797	0.5047	NA	NA	Not a virus	0	4	no viral genes detected	Not a virus	Uncertain - plasmid or chromosomal	0.25	Not a virus	#N/A	#N/A	Not a virus	#N/A	#N/A	#N/A	#N/A	#N/A	#N/A	Not a virus										Not a virus
Xie_HL_2016_CS_35520.scaffold72621_3_15290	15290	#N/A	#N/A	#N/A	#N/A	0.0273	0.0621	0.9106	NA	NA	Not a virus	0	12	no viral genes detected	Not a virus	Uncertain - plasmid or chromosomal	-2.44	Not a virus	#N/A	#N/A	Not a virus	#N/A	#N/A	#N/A	#N/A	#N/A	#N/A	Not a virus										Not a virus
Xie_HL_2016_CS_35549.scaffold122112_1_3762	3762	CRISPR_9@GUT_GENOME143185_16_7	GUT_GENOME143185	d__Archaea;p__Euryarchaeota;c__Methanobacteria;o__Methanobacteriales;f__Methanobacteriaceae;g__Methanobrevibacter_A;s__Methanobrevibacter_A smithii_A	#N/A	0.0967	0.1948	0.7084	NA	NA	Not a virus	0	2	no viral genes detected	Not a virus	Uncertain - viral or bacterial	-6.69	Not a virus	#N/A	#N/A	Not a virus	#N/A	#N/A	#N/A	#N/A	#N/A	#N/A	Not a virus										Not a virus
Xie_HL_2016_CS_35562.scaffold18486_3_118123	118123	CRISPR_5@GUT_GENOME242992_56_1	GUT_GENOME242992	d__Archaea;p__Euryarchaeota;c__Methanobacteria;o__Methanobacteriales;f__Methanobacteriaceae;g__Methanobrevibacter_A;s__Methanobrevibacter_A smithii	1	0.0115	0.0267	0.9618	NA	NA	Not a virus	0	79	no viral genes detected	Not a virus	Chromosome	-65.17	Not a virus	#N/A	#N/A	Not a virus	#N/A	#N/A	#N/A	#N/A	#N/A	#N/A	Not a virus										Not a virus
Xie_HL_2016_CS_35562.scaffold18486_5_31314	31314	CRISPR_4@GUT_GENOME264015_9_1	GUT_GENOME264015	d__Archaea;p__Euryarchaeota;c__Methanobacteria;o__Methanobacteriales;f__Methanobacteriaceae;g__Methanobrevibacter_A;s__Methanobrevibacter_A smithii	#N/A	0.0721	0.1652	0.7627	NA	NA	Not a virus	0	10	no viral genes detected	Not a virus	Chromosome	-9.32	Not a virus	#N/A	#N/A	Not a virus	#N/A	#N/A	#N/A	#N/A	#N/A	#N/A	Not a virus										Not a virus
Xie_HL_2016_CS_35562.scaffold24433_1_218575	218575	CRISPR_1@GUT_GENOME116071_18_1	GUT_GENOME116071	d__Archaea;p__Euryarchaeota;c__Methanobacteria;o__Methanobacteriales;f__Methanobacteriaceae;g__Methanobrevibacter_A;s__Methanobrevibacter_A smithii	#N/A	0.0121	0.0271	0.9608	NA	NA	Not a virus	0	174	no viral genes detected	Not a virus	Chromosome	-175.57	Not a virus	#N/A	#N/A	Not a virus	#N/A	#N/A	#N/A	#N/A	#N/A	#N/A	Not a virus										Not a virus
Xie_HL_2016_CS_35562.scaffold26698_2_165916	165916	CRISPR_5@GUT_GENOME143185_12_40	GUT_GENOME143185	d__Archaea;p__Euryarchaeota;c__Methanobacteria;o__Methanobacteriales;f__Methanobacteriaceae;g__Methanobrevibacter_A;s__Methanobrevibacter_A smithii_A	#N/A	0.0099	0.0232	0.9669	NA	NA	Not a virus	0	114	no viral genes detected	Not a virus	Chromosome	-132.2	Not a virus	#N/A	#N/A	Not a virus	#N/A	#N/A	#N/A	#N/A	#N/A	#N/A	Not a virus										Not a virus
Xie_HL_2016_CS_35562.scaffold69368_1_119111	119111	CRISPR_3@GUT_GENOME253955_2_28	GUT_GENOME253955	d__Archaea;p__Euryarchaeota;c__Methanobacteria;o__Methanobacteriales;f__Methanobacteriaceae;g__Methanobrevibacter_A;s__Methanobrevibacter_A smithii	#N/A	0.0126	0.0276	0.9598	NA	NA	Not a virus	1	71		Virus	Chromosome	-91.62	Not a virus	#N/A	#N/A	Not a virus	#N/A	#N/A	#N/A	#N/A	#N/A	#N/A	Not a virus										Not a virus
Xie_HL_2016_CS_35562.scaffold91553_1_118173	118173	CRISPR_2@GUT_GENOME247414_2_19	GUT_GENOME247414	d__Archaea;p__Euryarchaeota;c__Methanobacteria;o__Methanobacteriales;f__Methanobacteriaceae;g__Methanobrevibacter_A;s__Methanobrevibacter_A smithii	#N/A	0.0091	0.0209	0.97	NA	NA	Not a virus	0	92	no viral genes detected	Not a virus	Chromosome	-97.99	Not a virus	#N/A	#N/A	Not a virus	#N/A	#N/A	#N/A	#N/A	#N/A	#N/A	Not a virus										Not a virus
Xie_HL_2016_CS_35563.scaffold101972_1_85657	85657	CRISPR_8@GUT_GENOME267102_6_3	GUT_GENOME267102	d__Archaea;p__Euryarchaeota;c__Methanobacteria;o__Methanobacteriales;f__Methanobacteriaceae;g__Methanobrevibacter_A;s__Methanobrevibacter_A smithii_A	#N/A	0.012	0.0281	0.9599	NA	NA	Not a virus	0	64	no viral genes detected	Not a virus	Chromosome	-79.64	Not a virus	#N/A	#N/A	Not a virus	#N/A	#N/A	#N/A	#N/A	#N/A	#N/A	Not a virus										Not a virus
Xie_HL_2016_CS_35563.scaffold23499_2_145748	145748	CRISPR_1@GUT_GENOME116071_18_1	GUT_GENOME116071	d__Archaea;p__Euryarchaeota;c__Methanobacteria;o__Methanobacteriales;f__Methanobacteriaceae;g__Methanobrevibacter_A;s__Methanobrevibacter_A smithii	#N/A	0.0134	0.0301	0.9566	NA	NA	Not a virus	0	112	no viral genes detected	Not a virus	Chromosome	-100.07	Not a virus	#N/A	#N/A	Not a virus	#N/A	#N/A	#N/A	#N/A	#N/A	#N/A	Not a virus										Not a virus
Xie_HL_2016_CS_35563.scaffold32968_2_104081	104081	CRISPR_3@GUT_GENOME093215_4_61	GUT_GENOME093215	d__Archaea;p__Euryarchaeota;c__Methanobacteria;o__Methanobacteriales;f__Methanobacteriaceae;g__Methanobrevibacter_A;s__Methanobrevibacter_A smithii	#N/A	0.0133	0.0307	0.9559	NA	NA	Not a virus	0	77	no viral genes detected	Not a virus	Chromosome	-132.85	Not a virus	#N/A	#N/A	Not a virus	#N/A	#N/A	#N/A	#N/A	#N/A	#N/A	Not a virus										Not a virus
Xie_HL_2016_CS_35563.scaffold60995_1_22063	22063	#N/A	#N/A	#N/A	#N/A	0.0166	0.0316	0.9518	NA	NA	Not a virus	0	16	no viral genes detected	Not a virus	Chromosome	-18.37	Not a virus	#N/A	#N/A	Not a virus	#N/A	#N/A	#N/A	#N/A	#N/A	#N/A	Not a virus										Not a virus
Xie_HL_2016_CS_35563.scaffold60995_2_118354	118354	CRISPR_9@GUT_GENOME143185_16_7	GUT_GENOME143185	d__Archaea;p__Euryarchaeota;c__Methanobacteria;o__Methanobacteriales;f__Methanobacteriaceae;g__Methanobrevibacter_A;s__Methanobrevibacter_A smithii_A	#N/A	0.0097	0.0236	0.9668	NA	NA	Not a virus	0	90	no viral genes detected	Not a virus	Chromosome	-90.73	Not a virus	#N/A	#N/A	Not a virus	#N/A	#N/A	#N/A	#N/A	#N/A	#N/A	Not a virus										Not a virus
Xie_HL_2016_CS_35630.scaffold57653_1_93339	93339	CRISPR_1@GUT_GENOME116071_18_1	GUT_GENOME116071	d__Archaea;p__Euryarchaeota;c__Methanobacteria;o__Methanobacteriales;f__Methanobacteriaceae;g__Methanobrevibacter_A;s__Methanobrevibacter_A smithii	#N/A	0.0135	0.0283	0.9582	NA	NA	Not a virus	0	79	no viral genes detected	Not a virus	Chromosome	-75.24	Not a virus	#N/A	#N/A	Not a virus	#N/A	#N/A	#N/A	#N/A	#N/A	#N/A	Not a virus										Not a virus
Xie_HL_2016_CS_35654.scaffold106_1_248437	248437	CRISPR_2@GUT_GENOME258086_2_23	GUT_GENOME258086	d__Archaea;p__Euryarchaeota;c__Methanobacteria;o__Methanobacteriales;f__Methanobacteriaceae;g__Methanobrevibacter_A;s__Methanobrevibacter_A smithii	#N/A	0.0096	0.022	0.9684	NA	NA	Not a virus	0	157	no viral genes detected	Not a virus	Chromosome	-148.75	Not a virus	#N/A	#N/A	Not a virus	#N/A	#N/A	#N/A	#N/A	#N/A	#N/A	Not a virus										Not a virus
Xie_HL_2016_CS_35654.scaffold109994_1_65294	65294	#N/A	#N/A	#N/A	#N/A	0.0261	0.0553	0.9186	NA	NA	Not a virus	0	27	no viral genes detected	Not a virus	Chromosome	-26.18	Not a virus	#N/A	#N/A	Not a virus	#N/A	#N/A	#N/A	#N/A	#N/A	#N/A	Not a virus										Not a virus
Xie_HL_2016_CS_35654.scaffold1452_1_89046	89046	CRISPR_3@GUT_GENOME093215_4_61	GUT_GENOME093215	d__Archaea;p__Euryarchaeota;c__Methanobacteria;o__Methanobacteriales;f__Methanobacteriaceae;g__Methanobrevibacter_A;s__Methanobrevibacter_A smithii	#N/A	0.0135	0.0304	0.9562	NA	NA	Not a virus	0	61	no viral genes detected	Not a virus	Chromosome	-108.61	Not a virus	#N/A	#N/A	Not a virus	#N/A	#N/A	#N/A	#N/A	#N/A	#N/A	Not a virus										Not a virus
Xie_HL_2016_CS_35654.scaffold2165_1_89154	89154	CRISPR_7@GUT_GENOME246782_8_39	GUT_GENOME246782	d__Archaea;p__Euryarchaeota;c__Methanobacteria;o__Methanobacteriales;f__Methanobacteriaceae;g__Methanobrevibacter_A;s__Methanobrevibacter_A smithii	#N/A	0.0129	0.0273	0.9598	NA	NA	Not a virus	0	67	no viral genes detected	Not a virus	Chromosome	-74.86	Not a virus	#N/A	#N/A	Not a virus	#N/A	#N/A	#N/A	#N/A	#N/A	#N/A	Not a virus										Not a virus
Xie_HL_2016_CS_35654.scaffold26407_1_142886	142886	CRISPR_5@GUT_GENOME143185_12_40	GUT_GENOME143185	d__Archaea;p__Euryarchaeota;c__Methanobacteria;o__Methanobacteriales;f__Methanobacteriaceae;g__Methanobrevibacter_A;s__Methanobrevibacter_A smithii_A	#N/A	0.0116	0.0257	0.9627	NA	NA	Not a virus	0	93	no viral genes detected	Not a virus	Chromosome	-113.9	Not a virus	#N/A	#N/A	Not a virus	#N/A	#N/A	#N/A	#N/A	#N/A	#N/A	Not a virus										Not a virus
Xie_HL_2016_CS_35654.scaffold67115_1_169563	169563	CRISPR_1@GUT_GENOME252389_1_1	GUT_GENOME252389	d__Archaea;p__Euryarchaeota;c__Methanobacteria;o__Methanobacteriales;f__Methanobacteriaceae;g__Methanobrevibacter_A;s__Methanobrevibacter_A smithii	#N/A	0.0153	0.0313	0.9534	NA	NA	provirus	5	113		Virus	Chromosome	-203.93	Not a virus	provirus	provirus	provirus	#N/A	#N/A	#N/A	#N/A	#N/A	#N/A	Not a virus										Not a virus
Xie_HL_2016_CS_35654.scaffold74956_4_29331	29331	CRISPR_5@GUT_GENOME285547_1_6	GUT_GENOME285547	d__Archaea;p__Euryarchaeota;c__Methanobacteria;o__Methanobacteriales;f__Methanobacteriaceae;g__Methanobrevibacter_A;s__Methanobrevibacter_A smithii	#N/A	0.0152	0.0364	0.9484	NA	NA	Not a virus	0	24	no viral genes detected	Not a virus	Uncertain - plasmid or chromosomal	-1.48	Not a virus	#N/A	#N/A	Not a virus	#N/A	#N/A	#N/A	#N/A	#N/A	#N/A	Not a virus										Not a virus
Xie_HL_2016_CS_35665.scaffold130883_1_7991	7991	CRISPR_6@GUT_GENOME273866_45_8	GUT_GENOME273866	d__Archaea;p__Euryarchaeota;c__Methanobacteria;o__Methanobacteriales;f__Methanobacteriaceae;g__Methanobrevibacter_A;s__Methanobrevibacter_A smithii	#N/A	0.8957	0.072	0.0323	0	NA	Not a virus	0	1	no viral genes detected	Not a virus	Uncertain - plasmid or chromosomal	0.08	Not a virus	#N/A	#N/A	Not a virus	#N/A	#N/A	#N/A	#N/A	#N/A	#N/A	Not a virus										Not a virus
Xie_HL_2016_CS_35665.scaffold85749_1_17257	17257	CRISPR_6@GUT_GENOME262465_48_39	GUT_GENOME262465	d__Archaea;p__Euryarchaeota;c__Methanobacteria;o__Methanobacteriales;f__Methanobacteriaceae;g__Methanobrevibacter_A;s__Methanobrevibacter_A smithii	#N/A	0.0348	0.091	0.8741	NA	NA	Not a virus	1	10		Virus	Uncertain - plasmid or chromosomal	-3.73	Not a virus	#N/A	#N/A	Not a virus	#N/A	#N/A	#N/A	#N/A	#N/A	#N/A	Not a virus										Not a virus
Xie_HL_2016_CS_35707.scaffold1337_1_79733	79733	CRISPR_3@GUT_GENOME093215_4_61	GUT_GENOME093215	d__Archaea;p__Euryarchaeota;c__Methanobacteria;o__Methanobacteriales;f__Methanobacteriaceae;g__Methanobrevibacter_A;s__Methanobrevibacter_A smithii	#N/A	0.0156	0.0346	0.9499	NA	NA	Not a virus	0	54	no viral genes detected	Not a virus	Chromosome	-96.71	Not a virus	#N/A	#N/A	Not a virus	#N/A	#N/A	#N/A	#N/A	#N/A	#N/A	Not a virus										Not a virus
Xie_HL_2016_CS_35707.scaffold1337_6_12025	12025	CRISPR_4@GUT_GENOME135949_10_26	GUT_GENOME135949	d__Archaea;p__Euryarchaeota;c__Methanobacteria;o__Methanobacteriales;f__Methanobacteriaceae;g__Methanobrevibacter_A;s__Methanobrevibacter_A smithii	#N/A	0.0075	0.0181	0.9744	NA	NA	Not a virus	0	9	no viral genes detected	Not a virus	Chromosome	-10.91	Not a virus	#N/A	#N/A	Not a virus	#N/A	#N/A	#N/A	#N/A	#N/A	#N/A	Not a virus										Not a virus
Xie_HL_2016_CS_35707.scaffold22361_11_21628	21628	CRISPR_2@GUT_GENOME011061_10_11	GUT_GENOME011061	d__Archaea;p__Euryarchaeota;c__Methanobacteria;o__Methanobacteriales;f__Methanobacteriaceae;g__Methanobrevibacter_A;s__Methanobrevibacter_A smithii	#N/A	0.0121	0.0296	0.9583	NA	NA	Not a virus	0	11	no viral genes detected	Not a virus	Chromosome	-9.44	Not a virus	#N/A	#N/A	Not a virus	#N/A	#N/A	#N/A	#N/A	#N/A	#N/A	Not a virus										Not a virus
Xie_HL_2016_CS_35707.scaffold22361_12_12943	12943	CRISPR_3@GUT_GENOME284814_21_102	GUT_GENOME284814	d__Archaea;p__Euryarchaeota;c__Methanobacteria;o__Methanobacteriales;f__Methanobacteriaceae;g__Methanobrevibacter_A;s__Methanobrevibacter_A smithii_A	#N/A	0.0441	0.1228	0.8331	NA	NA	Not a virus	0	3	no viral genes detected	Not a virus	Plasmid	9.76	Plasmid	#N/A	#N/A	Not a virus	#N/A	#N/A	#N/A	#N/A	#N/A	#N/A	Not a virus										Not a virus
Xie_HL_2016_CS_35707.scaffold22361_4_29738	29738	#N/A	#N/A	#N/A	#N/A	0.0532	0.1538	0.793	NA	NA	Not a virus	0	14	no viral genes detected	Not a virus	Uncertain - plasmid or chromosomal	3.69	Not a virus	#N/A	#N/A	Not a virus	#N/A	#N/A	#N/A	#N/A	#N/A	#N/A	Not a virus										Not a virus
Xie_HL_2016_CS_35707.scaffold22361_5_48060	48060	CRISPR_1@GUT_GENOME268814_1_1	GUT_GENOME268814	d__Archaea;p__Euryarchaeota;c__Methanobacteria;o__Methanobacteriales;f__Methanobacteriaceae;g__Methanobrevibacter_A;s__Methanobrevibacter_A smithii	#N/A	0.0347	0.1066	0.8587	NA	NA	Not a virus	0	26	no viral genes detected	Not a virus	Chromosome	-15.89	Not a virus	#N/A	#N/A	Not a virus	#N/A	#N/A	#N/A	#N/A	#N/A	#N/A	Not a virus										Not a virus
Xie_HL_2016_CS_35707.scaffold22361_7_7464	7464	CRISPR_4@GUT_GENOME092846_178_1	GUT_GENOME092846	d__Archaea;p__Euryarchaeota;c__Methanobacteria;o__Methanobacteriales;f__Methanobacteriaceae;g__Methanobrevibacter_A;s__Methanobrevibacter_A smithii	#N/A	0.0113	0.0265	0.9623	NA	NA	Not a virus	0	6	no viral genes detected	Not a virus	Uncertain - plasmid or chromosomal	-1.71	Not a virus	#N/A	#N/A	Not a virus	#N/A	#N/A	#N/A	#N/A	#N/A	#N/A	Not a virus										Not a virus
Xie_HL_2016_CS_35707.scaffold87213_1_16350	16350	#N/A	#N/A	#N/A	#N/A	0.058	0.1174	0.8246	NA	NA	Not a virus	0	4	no viral genes detected	Not a virus	Chromosome	-7.15	Not a virus	#N/A	#N/A	Not a virus	#N/A	#N/A	#N/A	#N/A	#N/A	#N/A	Not a virus										Not a virus
Xie_HL_2016_CS_35707.scaffold87213_2_118447	118447	CRISPR_2@GUT_GENOME247414_2_19	GUT_GENOME247414	d__Archaea;p__Euryarchaeota;c__Methanobacteria;o__Methanobacteriales;f__Methanobacteriaceae;g__Methanobrevibacter_A;s__Methanobrevibacter_A smithii	#N/A	0.0077	0.0179	0.9744	NA	NA	Not a virus	0	106	no viral genes detected	Not a virus	Chromosome	-206.78	Not a virus	#N/A	#N/A	Not a virus	#N/A	#N/A	#N/A	#N/A	#N/A	#N/A	Not a virus										Not a virus
Xie_HL_2016_CS_35707.scaffold91487_1_121046	121046	CRISPR_1@GUT_GENOME116071_18_1	GUT_GENOME116071	d__Archaea;p__Euryarchaeota;c__Methanobacteria;o__Methanobacteriales;f__Methanobacteriaceae;g__Methanobrevibacter_A;s__Methanobrevibacter_A smithii	#N/A	0.0112	0.0244	0.9644	NA	NA	Not a virus	0	97	no viral genes detected	Not a virus	Chromosome	-115.01	Not a virus	#N/A	#N/A	Not a virus	#N/A	#N/A	#N/A	#N/A	#N/A	#N/A	Not a virus										Not a virus
Xie_HL_2016_CS_35989.scaffold11518_2_83151	83151	CRISPR_4@GUT_GENOME282742_6_8	GUT_GENOME282742	d__Archaea;p__Euryarchaeota;c__Methanobacteria;o__Methanobacteriales;f__Methanobacteriaceae;g__Methanobrevibacter_A;s__Methanobrevibacter_A smithii	#N/A	0.0261	0.0418	0.9321	NA	NA	Not a virus	0	34	no viral genes detected	Not a virus	Chromosome	-38.93	Not a virus	provirus	provirus	provirus	#N/A	#N/A	#N/A	#N/A	#N/A	#N/A	Not a virus										Not a virus
Xie_HL_2016_CS_35989.scaffold11518_4_116598	116598	CRISPR_5@GUT_GENOME143185_12_40	GUT_GENOME143185	d__Archaea;p__Euryarchaeota;c__Methanobacteria;o__Methanobacteriales;f__Methanobacteriaceae;g__Methanobrevibacter_A;s__Methanobrevibacter_A smithii_A	#N/A	0.01	0.0235	0.9665	NA	NA	Not a virus	0	82	no viral genes detected	Not a virus	Chromosome	-94.2	Not a virus	#N/A	#N/A	Not a virus	#N/A	#N/A	#N/A	#N/A	#N/A	#N/A	Not a virus										Not a virus
Xie_HL_2016_CS_35989.scaffold115395_1_103110	103110	CRISPR_1@GUT_GENOME116071_18_1	GUT_GENOME116071	d__Archaea;p__Euryarchaeota;c__Methanobacteria;o__Methanobacteriales;f__Methanobacteriaceae;g__Methanobrevibacter_A;s__Methanobrevibacter_A smithii	#N/A	0.012	0.0261	0.9619	NA	NA	Not a virus	0	79	no viral genes detected	Not a virus	Chromosome	-93.43	Not a virus	#N/A	#N/A	Not a virus	#N/A	#N/A	#N/A	#N/A	#N/A	#N/A	Not a virus										Not a virus
Xie_HL_2016_CS_35989.scaffold12178_1_80263	80263	CRISPR_3@GUT_GENOME093215_4_61	GUT_GENOME093215	d__Archaea;p__Euryarchaeota;c__Methanobacteria;o__Methanobacteriales;f__Methanobacteriaceae;g__Methanobrevibacter_A;s__Methanobrevibacter_A smithii	#N/A	0.0136	0.0296	0.9568	NA	NA	Not a virus	0	54	no viral genes detected	Not a virus	Chromosome	-96.71	Not a virus	#N/A	#N/A	Not a virus	#N/A	#N/A	#N/A	#N/A	#N/A	#N/A	Not a virus										Not a virus
Xie_HL_2016_CS_35989.scaffold134214_2_75269	75269	CRISPR_2@GUT_GENOME267238_1_2	GUT_GENOME267238	d__Archaea;p__Euryarchaeota;c__Methanobacteria;o__Methanobacteriales;f__Methanobacteriaceae;g__Methanobrevibacter_A;s__Methanobrevibacter_A smithii	#N/A	0.0354	0.1023	0.8624	NA	NA	Not a virus	0	40	no viral genes detected	Not a virus	Uncertain - plasmid or chromosomal	-6.07	Not a virus	#N/A	#N/A	Not a virus	#N/A	#N/A	#N/A	#N/A	#N/A	#N/A	Not a virus										Not a virus
Xie_HL_2016_CS_35990.scaffold124878_3_97788	97788	CRISPR_1@GUT_GENOME116071_18_1	GUT_GENOME116071	d__Archaea;p__Euryarchaeota;c__Methanobacteria;o__Methanobacteriales;f__Methanobacteriaceae;g__Methanobrevibacter_A;s__Methanobrevibacter_A smithii	#N/A	0.0112	0.0253	0.9635	NA	NA	Not a virus	0	85	no viral genes detected	Not a virus	Chromosome	-76.64	Not a virus	#N/A	#N/A	Not a virus	#N/A	#N/A	#N/A	#N/A	#N/A	#N/A	Not a virus										Not a virus
Xie_HL_2016_CS_35990.scaffold127790_3_52045	52045	CRISPR_6@GUT_GENOME273866_45_8	GUT_GENOME273866	d__Archaea;p__Euryarchaeota;c__Methanobacteria;o__Methanobacteriales;f__Methanobacteriaceae;g__Methanobrevibacter_A;s__Methanobrevibacter_A smithii	#N/A	0.0239	0.0519	0.9242	NA	NA	provirus	1	33		Virus	Chromosome	-10.65	Not a virus	#N/A	#N/A	Not a virus	#N/A	#N/A	#N/A	#N/A	#N/A	#N/A	Not a virus										Not a virus
Xie_HL_2016_CS_35990.scaffold129521_1_67548	67548	CRISPR_2@GUT_GENOME011061_10_11	GUT_GENOME011061	d__Archaea;p__Euryarchaeota;c__Methanobacteria;o__Methanobacteriales;f__Methanobacteriaceae;g__Methanobrevibacter_A;s__Methanobrevibacter_A smithii	#N/A	0.0102	0.0257	0.9641	NA	NA	Not a virus	0	49	no viral genes detected	Not a virus	Chromosome	-44.6	Not a virus	#N/A	#N/A	Not a virus	#N/A	#N/A	#N/A	#N/A	#N/A	#N/A	Not a virus										Not a virus
Xie_HL_2016_CS_35990.scaffold30438_2_46786	46786	CRISPR_6@GUT_GENOME134705_6_4	GUT_GENOME134705	d__Archaea;p__Euryarchaeota;c__Methanobacteria;o__Methanobacteriales;f__Methanobacteriaceae;g__Methanobrevibacter_A;s__Methanobrevibacter_A smithii	#N/A	0.0138	0.0292	0.957	NA	NA	Not a virus	0	36	no viral genes detected	Not a virus	Chromosome	-57.68	Not a virus	#N/A	#N/A	Not a virus	#N/A	#N/A	#N/A	#N/A	#N/A	#N/A	Not a virus										Not a virus
Xie_HL_2016_CS_35990.scaffold30438_5_7177	7177	#N/A	#N/A	#N/A	#N/A	0.0069	0.0169	0.9761	NA	NA	Not a virus	0	4	no viral genes detected	Not a virus	Chromosome	-8.49	Not a virus	#N/A	#N/A	Not a virus	#N/A	#N/A	#N/A	#N/A	#N/A	#N/A	Not a virus										Not a virus
Xie_HL_2016_CS_35990.scaffold43883_1_9721	9721	CRISPR_3@GUT_GENOME284814_21_102	GUT_GENOME284814	d__Archaea;p__Euryarchaeota;c__Methanobacteria;o__Methanobacteriales;f__Methanobacteriaceae;g__Methanobrevibacter_A;s__Methanobrevibacter_A smithii_A	#N/A	0.1263	0.2663	0.6074	NA	NA	Not a virus	0	3	no viral genes detected	Not a virus	Uncertain - plasmid or chromosomal	5.38	Not a virus	#N/A	#N/A	Not a virus	#N/A	#N/A	#N/A	#N/A	#N/A	#N/A	Not a virus										Not a virus
Xie_HL_2016_CS_35990.scaffold57795_1_94669	94669	CRISPR_2@GUT_GENOME264551_9_1	GUT_GENOME264551	d__Archaea;p__Euryarchaeota;c__Methanobacteria;o__Methanobacteriales;f__Methanobacteriaceae;g__Methanobrevibacter_A;s__Methanobrevibacter_A smithii	#N/A	0.0119	0.0271	0.961	NA	NA	Not a virus	0	59	no viral genes detected	Not a virus	Chromosome	-67.09	Not a virus	#N/A	#N/A	Not a virus	#N/A	#N/A	#N/A	#N/A	#N/A	#N/A	Not a virus										Not a virus
Xie_HL_2016_CS_35992.scaffold103265_1_45936	45936	CRISPR_3@GUT_GENOME247693_325_1	GUT_GENOME247693	d__Archaea;p__Euryarchaeota;c__Methanobacteria;o__Methanobacteriales;f__Methanobacteriaceae;g__Methanobrevibacter_A;s__Methanobrevibacter_A smithii	#N/A	0.0105	0.0233	0.9662	NA	NA	Not a virus	0	30	no viral genes detected	Not a virus	Chromosome	-40.98	Not a virus	#N/A	#N/A	Not a virus	#N/A	#N/A	#N/A	#N/A	#N/A	#N/A	Not a virus										Not a virus
Xie_HL_2016_CS_35992.scaffold104100_2_7499	7499	CRISPR_5@GUT_GENOME137770_7_77	GUT_GENOME137770	d__Archaea;p__Euryarchaeota;c__Methanobacteria;o__Methanobacteriales;f__Methanobacteriaceae;g__Methanobrevibacter_A;s__Methanobrevibacter_A smithii	#N/A	0.0505	0.1155	0.834	NA	NA	Not a virus	0	5	no viral genes detected	Not a virus	Uncertain - plasmid or chromosomal	-0.18	Not a virus	#N/A	#N/A	Not a virus	#N/A	#N/A	#N/A	#N/A	#N/A	#N/A	Not a virus										Not a virus
Xie_HL_2016_CS_35992.scaffold108499_1_31010	31010	CRISPR_8@GUT_GENOME282407_15_14	GUT_GENOME282407	d__Archaea;p__Euryarchaeota;c__Methanobacteria;o__Methanobacteriales;f__Methanobacteriaceae;g__Methanobrevibacter_A;s__Methanobrevibacter_A smithii_A	#N/A	0.0373	0.0644	0.8983	NA	NA	Not a virus	1	15		Virus	Chromosome	-27.12	Not a virus	provirus	provirus	provirus	#N/A	#N/A	#N/A	#N/A	#N/A	#N/A	Not a virus										Not a virus
Xie_HL_2016_CS_35992.scaffold110959_1_23778	23778	CRISPR_2@GUT_GENOME067420_22_26	GUT_GENOME067420	d__Archaea;p__Euryarchaeota;c__Methanobacteria;o__Methanobacteriales;f__Methanobacteriaceae;g__Methanobrevibacter_A;s__Methanobrevibacter_A smithii	#N/A	0.0565	0.1599	0.7836	NA	NA	Not a virus	0	13	no viral genes detected	Not a virus	Chromosome	-7.4	Not a virus	#N/A	#N/A	Not a virus	#N/A	#N/A	#N/A	#N/A	#N/A	#N/A	Not a virus										Not a virus
Xie_HL_2016_CS_35992.scaffold48537_1_77670	77670	CRISPR_2@GUT_GENOME011061_10_11	GUT_GENOME011061	d__Archaea;p__Euryarchaeota;c__Methanobacteria;o__Methanobacteriales;f__Methanobacteriaceae;g__Methanobrevibacter_A;s__Methanobrevibacter_A smithii	#N/A	0.0094	0.0232	0.9673	NA	NA	Not a virus	0	54	no viral genes detected	Not a virus	Chromosome	-45.7	Not a virus	#N/A	#N/A	Not a virus	#N/A	#N/A	#N/A	#N/A	#N/A	#N/A	Not a virus										Not a virus
Xie_HL_2016_CS_35992.scaffold88527_1_57354	57354	CRISPR_2@GUT_GENOME264551_9_1	GUT_GENOME264551	d__Archaea;p__Euryarchaeota;c__Methanobacteria;o__Methanobacteriales;f__Methanobacteriaceae;g__Methanobrevibacter_A;s__Methanobrevibacter_A smithii	#N/A	0.0154	0.034	0.9506	NA	NA	Not a virus	0	31	no viral genes detected	Not a virus	Chromosome	-55.68	Not a virus	#N/A	#N/A	Not a virus	#N/A	#N/A	#N/A	#N/A	#N/A	#N/A	Not a virus										Not a virus
Xie_HL_2016_CS_35992.scaffold98135_1_61974	61974	CRISPR_3@GUT_GENOME253955_2_28	GUT_GENOME253955	d__Archaea;p__Euryarchaeota;c__Methanobacteria;o__Methanobacteriales;f__Methanobacteriaceae;g__Methanobrevibacter_A;s__Methanobrevibacter_A smithii	#N/A	0.0136	0.0288	0.9576	NA	NA	Not a virus	0	42	no viral genes detected	Not a virus	Chromosome	-39.43	Not a virus	#N/A	#N/A	Not a virus	#N/A	#N/A	#N/A	#N/A	#N/A	#N/A	Not a virus										Not a virus
Xie_HL_2016_CS_35999.scaffold102461_1_112905	112905	CRISPR_2@GUT_GENOME267238_1_2	GUT_GENOME267238	d__Archaea;p__Euryarchaeota;c__Methanobacteria;o__Methanobacteriales;f__Methanobacteriaceae;g__Methanobrevibacter_A;s__Methanobrevibacter_A smithii	#N/A	0.0212	0.0514	0.9274	NA	NA	Not a virus	0	72	no viral genes detected	Not a virus	Chromosome	-37.72	Not a virus	#N/A	#N/A	Not a virus	#N/A	#N/A	#N/A	#N/A	#N/A	#N/A	Not a virus										Not a virus
Xie_HL_2016_CS_35999.scaffold102461_2_182079	182079	CRISPR_4@GUT_GENOME264015_9_1	GUT_GENOME264015	d__Archaea;p__Euryarchaeota;c__Methanobacteria;o__Methanobacteriales;f__Methanobacteriaceae;g__Methanobrevibacter_A;s__Methanobrevibacter_A smithii	1	0.0164	0.0396	0.944	NA	NA	Not a virus	0	108	no viral genes detected	Not a virus	Chromosome	-83.76	Not a virus	#N/A	#N/A	Not a virus	#N/A	#N/A	#N/A	#N/A	#N/A	#N/A	Not a virus										Not a virus
Xie_HL_2016_CS_35999.scaffold114560_1_80236	80236	#N/A	#N/A	#N/A	#N/A	0.0258	0.0423	0.9319	NA	NA	provirus	1	32		Virus	Chromosome	-55.92	Not a virus	#N/A	#N/A	Not a virus	#N/A	#N/A	#N/A	#N/A	#N/A	#N/A	Not a virus										Not a virus
Xie_HL_2016_CS_35999.scaffold11746_1_234362	234362	CRISPR_1@GUT_GENOME116071_18_1	GUT_GENOME116071	d__Archaea;p__Euryarchaeota;c__Methanobacteria;o__Methanobacteriales;f__Methanobacteriaceae;g__Methanobrevibacter_A;s__Methanobrevibacter_A smithii	#N/A	0.0146	0.0302	0.9551	NA	NA	Not a virus	0	173	no viral genes detected	Not a virus	Chromosome	-176.81	Not a virus	#N/A	#N/A	Not a virus	#N/A	#N/A	#N/A	#N/A	#N/A	#N/A	Not a virus										Not a virus
Xie_HL_2016_CS_35999.scaffold1775_2_184104	184104	CRISPR_2@GUT_GENOME258086_2_23	GUT_GENOME258086	d__Archaea;p__Euryarchaeota;c__Methanobacteria;o__Methanobacteriales;f__Methanobacteriaceae;g__Methanobrevibacter_A;s__Methanobrevibacter_A smithii	#N/A	0.0094	0.0221	0.9686	NA	NA	Not a virus	0	131	no viral genes detected	Not a virus	Chromosome	-184.92	Not a virus	#N/A	#N/A	Not a virus	#N/A	#N/A	#N/A	#N/A	#N/A	#N/A	Not a virus										Not a virus
Xie_HL_2016_CS_35999.scaffold30013_1_169745	169745	CRISPR_5@GUT_GENOME143185_12_40	GUT_GENOME143185	d__Archaea;p__Euryarchaeota;c__Methanobacteria;o__Methanobacteriales;f__Methanobacteriaceae;g__Methanobrevibacter_A;s__Methanobrevibacter_A smithii_A	#N/A	0.0107	0.0245	0.9647	NA	NA	Not a virus	0	114	no viral genes detected	Not a virus	Chromosome	-126.43	Not a virus	#N/A	#N/A	Not a virus	#N/A	#N/A	#N/A	#N/A	#N/A	#N/A	Not a virus										Not a virus
Xie_HL_2016_CS_36000.scaffold1145_2_197628	197628	CRISPR_2@GUT_GENOME258086_2_23	GUT_GENOME258086	d__Archaea;p__Euryarchaeota;c__Methanobacteria;o__Methanobacteriales;f__Methanobacteriaceae;g__Methanobrevibacter_A;s__Methanobrevibacter_A smithii	#N/A	0.0094	0.0208	0.9697	NA	NA	Not a virus	0	119	no viral genes detected	Not a virus	Chromosome	-125.93	Not a virus	#N/A	#N/A	Not a virus	#N/A	#N/A	#N/A	#N/A	#N/A	#N/A	Not a virus										Not a virus
Xie_HL_2016_CS_36000.scaffold21340_5_152601	152601	CRISPR_5@GUT_GENOME143185_12_40	GUT_GENOME143185	d__Archaea;p__Euryarchaeota;c__Methanobacteria;o__Methanobacteriales;f__Methanobacteriaceae;g__Methanobrevibacter_A;s__Methanobrevibacter_A smithii_A	#N/A	0.0107	0.0248	0.9645	NA	NA	Not a virus	0	101	no viral genes detected	Not a virus	Chromosome	-111.52	Not a virus	#N/A	#N/A	Not a virus	#N/A	#N/A	#N/A	#N/A	#N/A	#N/A	Not a virus										Not a virus
Xie_HL_2016_CS_36000.scaffold46923_2_161192	161192	CRISPR_1@GUT_GENOME284619_1_1	GUT_GENOME284619	d__Archaea;p__Euryarchaeota;c__Methanobacteria;o__Methanobacteriales;f__Methanobacteriaceae;g__Methanobrevibacter_A;s__Methanobrevibacter_A smithii	#N/A	0.0114	0.0265	0.9621	NA	NA	Not a virus	0	119	no viral genes detected	Not a virus	Chromosome	-247.12	Not a virus	#N/A	#N/A	Not a virus	#N/A	#N/A	#N/A	#N/A	#N/A	#N/A	Not a virus										Not a virus
Xie_HL_2016_CS_36000.scaffold73201_5_38698	38698	CRISPR_1@GUT_GENOME188682_13_1	GUT_GENOME188682	d__Archaea;p__Euryarchaeota;c__Methanobacteria;o__Methanobacteriales;f__Methanobacteriaceae;g__Methanobrevibacter_A;s__Methanobrevibacter_A smithii_A	#N/A	0.013	0.0333	0.9537	NA	NA	Not a virus	0	28	no viral genes detected	Not a virus	Chromosome	-19.48	Not a virus	#N/A	#N/A	Not a virus	#N/A	#N/A	#N/A	#N/A	#N/A	#N/A	Not a virus										Not a virus
Xie_HL_2016_CS_36005.scaffold113858_1_5916	5916	CRISPR_4@GUT_GENOME105435_8_20	GUT_GENOME105435	d__Archaea;p__Euryarchaeota;c__Methanobacteria;o__Methanobacteriales;f__Methanobacteriaceae;g__Methanobrevibacter_A;s__Methanobrevibacter_A smithii	#N/A	0.9517	0.036	0.0122	0	NA	Virus	0	0	no viral genes detected	Not a virus	Uncertain - viral or bacterial	-1.99	Not a virus	#N/A	#N/A	Not a virus	0.96	0.827	0.96	dsDNAphage	0	16.7	Virus	phage	category 3 (not so sure)				4.83609	2.54124		3.05202	Not a virus
Xie_HL_2016_CS_36005.scaffold78006_1_111473	111473	CRISPR_7@GUT_GENOME246782_8_39	GUT_GENOME246782	d__Archaea;p__Euryarchaeota;c__Methanobacteria;o__Methanobacteriales;f__Methanobacteriaceae;g__Methanobrevibacter_A;s__Methanobrevibacter_A smithii	#N/A	0.01	0.0226	0.9674	NA	NA	Not a virus	0	97	no viral genes detected	Not a virus	Chromosome	-90.5	Not a virus	#N/A	#N/A	Not a virus	#N/A	#N/A	#N/A	#N/A	#N/A	#N/A	Not a virus										Not a virus
Xie_HL_2016_CS_36006.scaffold114527_1_4322	4322	#N/A	#N/A	#N/A	#N/A	0.4593	0.2362	0.3045	0	NA	Not a virus	0	1	no viral genes detected	Not a virus	Uncertain - plasmid or chromosomal	-3.67	Not a virus	#N/A	#N/A	Not a virus	#N/A	#N/A	#N/A	#N/A	#N/A	#N/A	Not a virus										Not a virus
Xie_HL_2016_CS_36006.scaffold114527_2_30274	30274	#N/A	#N/A	#N/A	#N/A	0.0159	0.032	0.9521	NA	NA	Not a virus	0	17	no viral genes detected	Not a virus	Chromosome	-17.01	Not a virus	#N/A	#N/A	Not a virus	#N/A	#N/A	#N/A	#N/A	#N/A	#N/A	Not a virus										Not a virus
Xie_HL_2016_CS_36006.scaffold34187_1_107241	107241	CRISPR_1@GUT_GENOME251470_5_64	GUT_GENOME251470	d__Archaea;p__Euryarchaeota;c__Methanobacteria;o__Methanobacteriales;f__Methanobacteriaceae;g__Methanobrevibacter_A;s__Methanobrevibacter_A smithii	#N/A	0.0253	0.0448	0.9299	NA	NA	Not a virus	0	43	no viral genes detected	Not a virus	Chromosome	-38.57	Not a virus	#N/A	#N/A	Not a virus	#N/A	#N/A	#N/A	#N/A	#N/A	#N/A	Not a virus										Not a virus
Xie_HL_2016_CS_36006.scaffold55044_1_65919	65919	CRISPR_9@GUT_GENOME143185_16_7	GUT_GENOME143185	d__Archaea;p__Euryarchaeota;c__Methanobacteria;o__Methanobacteriales;f__Methanobacteriaceae;g__Methanobrevibacter_A;s__Methanobrevibacter_A smithii_A	#N/A	0.0077	0.018	0.9743	NA	NA	Not a virus	0	46	no viral genes detected	Not a virus	Chromosome	-54.74	Not a virus	#N/A	#N/A	Not a virus	#N/A	#N/A	#N/A	#N/A	#N/A	#N/A	Not a virus										Not a virus
Xie_HL_2016_CS_36006.scaffold68835_1_86879	86879	CRISPR_1@GUT_GENOME116071_18_1	GUT_GENOME116071	d__Archaea;p__Euryarchaeota;c__Methanobacteria;o__Methanobacteriales;f__Methanobacteriaceae;g__Methanobrevibacter_A;s__Methanobrevibacter_A smithii	#N/A	0.0116	0.0269	0.9615	NA	NA	Not a virus	0	76	no viral genes detected	Not a virus	Chromosome	-67.36	Not a virus	#N/A	#N/A	Not a virus	#N/A	#N/A	#N/A	#N/A	#N/A	#N/A	Not a virus										Not a virus
Xie_HL_2016_CS_36012.scaffold1300_2_148066	148066	CRISPR_2@GUT_GENOME258086_2_23	GUT_GENOME258086	d__Archaea;p__Euryarchaeota;c__Methanobacteria;o__Methanobacteriales;f__Methanobacteriaceae;g__Methanobrevibacter_A;s__Methanobrevibacter_A smithii	#N/A	0.0078	0.0193	0.9728	NA	NA	Not a virus	0	101	no viral genes detected	Not a virus	Chromosome	-101.87	Not a virus	#N/A	#N/A	Not a virus	#N/A	#N/A	#N/A	#N/A	#N/A	#N/A	Not a virus										Not a virus
Xie_HL_2016_CS_36012.scaffold71232_1_114204	114204	CRISPR_5@GUT_GENOME143185_12_40	GUT_GENOME143185	d__Archaea;p__Euryarchaeota;c__Methanobacteria;o__Methanobacteriales;f__Methanobacteriaceae;g__Methanobrevibacter_A;s__Methanobrevibacter_A smithii_A	#N/A	0.0107	0.0253	0.9639	NA	NA	Not a virus	0	81	no viral genes detected	Not a virus	Chromosome	-94.48	Not a virus	#N/A	#N/A	Not a virus	#N/A	#N/A	#N/A	#N/A	#N/A	#N/A	Not a virus										Not a virus
Xie_HL_2016_CS_36012.scaffold73653_1_218529	218529	CRISPR_5@GUT_GENOME242992_56_1	GUT_GENOME242992	d__Archaea;p__Euryarchaeota;c__Methanobacteria;o__Methanobacteriales;f__Methanobacteriaceae;g__Methanobrevibacter_A;s__Methanobrevibacter_A smithii	#N/A	0.0137	0.032	0.9543	NA	NA	Not a virus	0	147	no viral genes detected	Not a virus	Chromosome	-121.8	Not a virus	#N/A	#N/A	Not a virus	#N/A	#N/A	#N/A	#N/A	#N/A	#N/A	Not a virus										Not a virus
Xie_HL_2016_CS_36012.scaffold75089_1_233279	233279	CRISPR_1@GUT_GENOME116071_18_1	GUT_GENOME116071	d__Archaea;p__Euryarchaeota;c__Methanobacteria;o__Methanobacteriales;f__Methanobacteriaceae;g__Methanobrevibacter_A;s__Methanobrevibacter_A smithii	#N/A	0.0128	0.0277	0.9595	NA	NA	Not a virus	0	178	no viral genes detected	Not a virus	Chromosome	-176.61	Not a virus	#N/A	#N/A	Not a virus	#N/A	#N/A	#N/A	#N/A	#N/A	#N/A	Not a virus										Not a virus
Xie_HL_2016_CS_36012.scaffold78329_1_143849	143849	CRISPR_2@GUT_GENOME250989_1_16	GUT_GENOME250989	d__Archaea;p__Euryarchaeota;c__Methanobacteria;o__Methanobacteriales;f__Methanobacteriaceae;g__Methanobrevibacter_A;s__Methanobrevibacter_A smithii	#N/A	0.0074	0.0181	0.9745	NA	NA	Not a virus	0	122	no viral genes detected	Not a virus	Chromosome	-232.72	Not a virus	#N/A	#N/A	Not a virus	#N/A	#N/A	#N/A	#N/A	#N/A	#N/A	Not a virus										Not a virus
Xie_HL_2016_CS_36033.scaffold22057_1_1691	1691	CRISPR_9@GUT_GENOME267364_70_16	GUT_GENOME267364	d__Archaea;p__Euryarchaeota;c__Methanobacteria;o__Methanobacteriales;f__Methanobacteriaceae;g__Methanobrevibacter_A;s__Methanobrevibacter_A smithii	#N/A	0.9434	0.0298	0.0268	0	NA	Not a virus	1	0		Virus	Uncertain - too short	3.09	Not a virus	#N/A	#N/A	Not a virus	0.947	0.993	0.993	ssDNA	0	20	Virus										Not a virus
Xie_HL_2016_CS_36033.scaffold83623_1_52717	52717	CRISPR_6@GUT_GENOME238957_15_4	GUT_GENOME238957	d__Archaea;p__Euryarchaeota;c__Methanobacteria;o__Methanobacteriales;f__Methanobacteriaceae;g__Methanobrevibacter_A;s__Methanobrevibacter_A smithii_A	#N/A	0.9547	0.0272	0.0181	6	NA	Virus	9	2		Virus	Virus	14.96	Virus	lysogenic	low quality draft	Virus	0.98	0	0.98	dsDNAphage	4	21.8	Virus	phage	category 3 (not so sure)				23.1349	gene_3-gene_70:15.58947066267170	3.81691		Not a virus
Xie_HL_2016_CS_36055.scaffold12661_2_91921	91921	CRISPR_6@GUT_GENOME134705_6_1	GUT_GENOME134705	d__Archaea;p__Euryarchaeota;c__Methanobacteria;o__Methanobacteriales;f__Methanobacteriaceae;g__Methanobrevibacter_A;s__Methanobrevibacter_A smithii	#N/A	0.0117	0.0274	0.9609	NA	NA	Not a virus	0	71	no viral genes detected	Not a virus	Chromosome	-78.41	Not a virus	#N/A	#N/A	Not a virus	#N/A	#N/A	#N/A	#N/A	#N/A	#N/A	Not a virus										Not a virus
Xie_HL_2016_CS_36055.scaffold1566_1_78380	78380	CRISPR_5@GUT_GENOME270563_15_1	GUT_GENOME270563	d__Archaea;p__Euryarchaeota;c__Methanobacteria;o__Methanobacteriales;f__Methanobacteriaceae;g__Methanobrevibacter_A;s__Methanobrevibacter_A smithii	1	0.0203	0.0465	0.9333	NA	NA	Not a virus	0	42	no viral genes detected	Not a virus	Chromosome	-18.97	Not a virus	#N/A	#N/A	Not a virus	#N/A	#N/A	#N/A	#N/A	#N/A	#N/A	Not a virus										Not a virus
Xie_HL_2016_CS_36055.scaffold20563_1_48432	48432	CRISPR_1@GUT_GENOME268814_1_1	GUT_GENOME268814	d__Archaea;p__Euryarchaeota;c__Methanobacteria;o__Methanobacteriales;f__Methanobacteriaceae;g__Methanobrevibacter_A;s__Methanobrevibacter_A smithii	#N/A	0.0651	0.181	0.754	NA	NA	Not a virus	0	19	no viral genes detected	Not a virus	Chromosome	-8.03	Not a virus	#N/A	#N/A	Not a virus	#N/A	#N/A	#N/A	#N/A	#N/A	#N/A	Not a virus										Not a virus
Xie_HL_2016_CS_36055.scaffold38_1_181433	181433	CRISPR_5@GUT_GENOME143185_12_40	GUT_GENOME143185	d__Archaea;p__Euryarchaeota;c__Methanobacteria;o__Methanobacteriales;f__Methanobacteriaceae;g__Methanobrevibacter_A;s__Methanobrevibacter_A smithii_A	#N/A	0.0112	0.0255	0.9633	NA	NA	Not a virus	0	116	no viral genes detected	Not a virus	Chromosome	-141.57	Not a virus	#N/A	#N/A	Not a virus	#N/A	#N/A	#N/A	#N/A	#N/A	#N/A	Not a virus										Not a virus
Xie_HL_2016_CS_36055.scaffold40427_1_140066	140066	CRISPR_7@GUT_GENOME246782_8_39	GUT_GENOME246782	d__Archaea;p__Euryarchaeota;c__Methanobacteria;o__Methanobacteriales;f__Methanobacteriaceae;g__Methanobrevibacter_A;s__Methanobrevibacter_A smithii	#N/A	0.0133	0.0274	0.9593	NA	NA	Not a virus	0	102	no viral genes detected	Not a virus	Chromosome	-94.25	Not a virus	#N/A	#N/A	Not a virus	#N/A	#N/A	#N/A	#N/A	#N/A	#N/A	Not a virus										Not a virus
Xie_HL_2016_CS_36055.scaffold54287_1_22645	22645	CRISPR_9@GUT_GENOME143185_16_7	GUT_GENOME143185	d__Archaea;p__Euryarchaeota;c__Methanobacteria;o__Methanobacteriales;f__Methanobacteriaceae;g__Methanobrevibacter_A;s__Methanobrevibacter_A smithii_A	#N/A	0.0077	0.0185	0.9738	NA	NA	Not a virus	0	10	no viral genes detected	Not a virus	Uncertain - plasmid or chromosomal	-6.62	Not a virus	#N/A	#N/A	Not a virus	#N/A	#N/A	#N/A	#N/A	#N/A	#N/A	Not a virus										Not a virus
Xie_HL_2016_CS_36055.scaffold6108_1_281705	281705	CRISPR_2@GUT_GENOME258086_2_23	GUT_GENOME258086	d__Archaea;p__Euryarchaeota;c__Methanobacteria;o__Methanobacteriales;f__Methanobacteriaceae;g__Methanobrevibacter_A;s__Methanobrevibacter_A smithii	#N/A	0.0097	0.0219	0.9685	NA	NA	Not a virus	0	183	no viral genes detected	Not a virus	Chromosome	-191.79	Not a virus	#N/A	#N/A	Not a virus	#N/A	#N/A	#N/A	#N/A	#N/A	#N/A	Not a virus										Not a virus
Xie_HL_2016_CS_36055.scaffold6108_2_31176	31176	#N/A	#N/A	#N/A	#N/A	0.0287	0.0527	0.9186	NA	NA	Not a virus	0	22	no viral genes detected	Not a virus	Chromosome	-53.67	Not a virus	#N/A	#N/A	Not a virus	#N/A	#N/A	#N/A	#N/A	#N/A	#N/A	Not a virus										Not a virus
Xie_HL_2016_CS_36057.scaffold45820_1_1039	1039	CRISPR_6@GUT_GENOME268814_20_3	GUT_GENOME268814	d__Archaea;p__Euryarchaeota;c__Methanobacteria;o__Methanobacteriales;f__Methanobacteriaceae;g__Methanobrevibacter_A;s__Methanobrevibacter_A smithii	#N/A	0.3524	0.3771	0.2704	NA	0	Not a virus	0	0	no viral genes detected	Not a virus	Uncertain - too short	-	Not a virus	#N/A	#N/A	Not a virus	#N/A	#N/A	#N/A	#N/A	#N/A	#N/A	Not a virus										Not a virus
Xie_HL_2016_CS_36057.scaffold56713_2_168	168	#N/A	#N/A	#N/A	#N/A	0.6086	0.1685	0.2229	0	NA	Not a virus	0	0	no viral genes detected	Not a virus	Uncertain - too short	-	Not a virus	#N/A	#N/A	Not a virus	#N/A	#N/A	#N/A	#N/A	#N/A	#N/A	Not a virus										Not a virus
Xie_HL_2016_CS_36057.scaffold70675_3_836	836	CRISPR_4@GUT_GENOME269311_7_23	GUT_GENOME269311	d__Archaea;p__Euryarchaeota;c__Methanobacteria;o__Methanobacteriales;f__Methanobacteriaceae;g__Methanobrevibacter_A;s__Methanobrevibacter_A smithii	#N/A	0.5885	0.1722	0.2393	0	NA	Not a virus	0	0	no viral genes detected	Not a virus	Uncertain - too short	-	Not a virus	#N/A	#N/A	Not a virus	0.887	0.9	0.9	ssDNA	0	33.3	Virus										Not a virus
Xie_HL_2016_CS_36058.scaffold131499_1_2166	2166	CRISPR_4@GUT_GENOME270019_28_16	GUT_GENOME270019	d__Archaea;p__Euryarchaeota;c__Methanobacteria;o__Methanobacteriales;f__Methanobacteriaceae;g__Methanobrevibacter_A;s__Methanobrevibacter_A smithii	#N/A	0.8839	0.0535	0.0626	0	NA	Not a virus	1	0		Virus	Uncertain - too short	4.5	Not a virus	#N/A	#N/A	Not a virus	#N/A	#N/A	#N/A	#N/A	#N/A	#N/A	Not a virus										Not a virus
Xie_HL_2016_CS_36058.scaffold154767_4_1883	1883	CRISPR_2@GUT_GENOME093215_2_30	GUT_GENOME093215	d__Archaea;p__Euryarchaeota;c__Methanobacteria;o__Methanobacteriales;f__Methanobacteriaceae;g__Methanobrevibacter_A;s__Methanobrevibacter_A smithii	#N/A	0.1736	0.2484	0.5779	NA	NA	Not a virus	0	2	no viral genes detected	Not a virus	Uncertain - too short	-6.69	Not a virus	#N/A	#N/A	Not a virus	#N/A	#N/A	#N/A	#N/A	#N/A	#N/A	Not a virus										Not a virus
Xie_HL_2016_CS_36116.scaffold17147_2_66815	66815	CRISPR_6@GUT_GENOME254573_3_1	GUT_GENOME254573	d__Archaea;p__Euryarchaeota;c__Methanobacteria;o__Methanobacteriales;f__Methanobacteriaceae;g__Methanobrevibacter_A;s__Methanobrevibacter_A smithii	#N/A	0.034	0.0945	0.8715	NA	NA	Not a virus	0	36	no viral genes detected	Not a virus	Chromosome	-13.83	Not a virus	#N/A	#N/A	Not a virus	#N/A	#N/A	#N/A	#N/A	#N/A	#N/A	Not a virus										Not a virus
Xie_HL_2016_CS_36116.scaffold62722_2_198491	198491	CRISPR_1@GUT_GENOME116071_18_1	GUT_GENOME116071	d__Archaea;p__Euryarchaeota;c__Methanobacteria;o__Methanobacteriales;f__Methanobacteriaceae;g__Methanobrevibacter_A;s__Methanobrevibacter_A smithii	#N/A	0.0129	0.0279	0.9592	NA	NA	Not a virus	0	161	no viral genes detected	Not a virus	Chromosome	-150.31	Not a virus	#N/A	#N/A	Not a virus	#N/A	#N/A	#N/A	#N/A	#N/A	#N/A	Not a virus										Not a virus
Xie_HL_2016_CS_36116.scaffold68028_1_135325	135325	CRISPR_5@GUT_GENOME242992_56_1	GUT_GENOME242992	d__Archaea;p__Euryarchaeota;c__Methanobacteria;o__Methanobacteriales;f__Methanobacteriaceae;g__Methanobrevibacter_A;s__Methanobrevibacter_A smithii	1	0.0127	0.0291	0.9582	NA	NA	Not a virus	0	91	no viral genes detected	Not a virus	Chromosome	-68.87	Not a virus	#N/A	#N/A	Not a virus	#N/A	#N/A	#N/A	#N/A	#N/A	#N/A	Not a virus										Not a virus
Xie_HL_2016_CS_36116.scaffold68433_1_33775	33775	CRISPR_6@GUT_GENOME273866_45_8	GUT_GENOME273866	d__Archaea;p__Euryarchaeota;c__Methanobacteria;o__Methanobacteriales;f__Methanobacteriaceae;g__Methanobrevibacter_A;s__Methanobrevibacter_A smithii	#N/A	0.0264	0.0531	0.9205	NA	NA	provirus	1	24		Virus	Chromosome	-10.67	Not a virus	#N/A	#N/A	Not a virus	#N/A	#N/A	#N/A	#N/A	#N/A	#N/A	Not a virus										Not a virus
Xie_HL_2016_CS_36116.scaffold814_1_360048	360048	CRISPR_2@GUT_GENOME258086_2_23	GUT_GENOME258086	d__Archaea;p__Euryarchaeota;c__Methanobacteria;o__Methanobacteriales;f__Methanobacteriaceae;g__Methanobrevibacter_A;s__Methanobrevibacter_A smithii	#N/A	0.0091	0.0222	0.9687	NA	NA	Not a virus	0	277	no viral genes detected	Not a virus	Chromosome	-405.25	Not a virus	#N/A	#N/A	Not a virus	#N/A	#N/A	#N/A	#N/A	#N/A	#N/A	Not a virus										Not a virus
Xie_HL_2016_CS_36244.C1580966_1_7433	7433	CRISPR_2@GUT_GENOME252389_2_48	GUT_GENOME252389	d__Archaea;p__Euryarchaeota;c__Methanobacteria;o__Methanobacteriales;f__Methanobacteriaceae;g__Methanobrevibacter_A;s__Methanobrevibacter_A smithii	#N/A	0.9024	0.0678	0.0299	0	NA	Virus	1	0		Virus	Uncertain - viral or bacterial	-	Not a virus	lytic	low quality draft	Virus	#N/A	#N/A	#N/A	#N/A	#N/A	#N/A	Not a virus										Not a virus
Xie_HL_2016_CS_36244.C548080_1_195	195	#N/A	#N/A	#N/A	#N/A	0.6274	0.1392	0.2335	0	NA	Not a virus	0	0	no viral genes detected	Not a virus	Uncertain - too short	-	Not a virus	#N/A	#N/A	Not a virus	#N/A	#N/A	#N/A	#N/A	#N/A	#N/A	Not a virus										Not a virus
Xie_HL_2016_CS_36244.scaffold130416_1_1905	1905	CRISPR_4@GUT_GENOME135949_10_15	GUT_GENOME135949	d__Archaea;p__Euryarchaeota;c__Methanobacteria;o__Methanobacteriales;f__Methanobacteriaceae;g__Methanobrevibacter_A;s__Methanobrevibacter_A smithii	#N/A	0.1949	0.1174	0.6878	NA	NA	Not a virus	0	1	no viral genes detected	Not a virus	Uncertain - too short	-	Not a virus	#N/A	#N/A	Not a virus	#N/A	#N/A	#N/A	#N/A	#N/A	#N/A	Not a virus										Not a virus
Xie_HL_2016_CS_36244.scaffold1661_3_80925	80925	CRISPR_9@GUT_GENOME143185_16_7	GUT_GENOME143185	d__Archaea;p__Euryarchaeota;c__Methanobacteria;o__Methanobacteriales;f__Methanobacteriaceae;g__Methanobrevibacter_A;s__Methanobrevibacter_A smithii_A	#N/A	0.0084	0.0202	0.9714	NA	NA	Not a virus	0	61	no viral genes detected	Not a virus	Chromosome	-78.15	Not a virus	#N/A	#N/A	Not a virus	#N/A	#N/A	#N/A	#N/A	#N/A	#N/A	Not a virus										Not a virus
Xie_HL_2016_CS_36244.scaffold5470_1_25077	25077	CRISPR_2@GUT_GENOME259830_2_44	GUT_GENOME259830	d__Archaea;p__Euryarchaeota;c__Methanobacteria;o__Methanobacteriales;f__Methanobacteriaceae;g__Methanobrevibacter_A;s__Methanobrevibacter_A smithii	#N/A	0.0587	0.2052	0.7361	NA	NA	Not a virus	0	11	no viral genes detected	Not a virus	Uncertain - plasmid or chromosomal	-1.14	Not a virus	#N/A	#N/A	Not a virus	#N/A	#N/A	#N/A	#N/A	#N/A	#N/A	Not a virus										Not a virus
Xie_HL_2016_CS_36439.scaffold1124_2_19628	19628	#N/A	#N/A	#N/A	#N/A	0.054	0.0808	0.8652	NA	NA	Not a virus	0	3	no viral genes detected	Not a virus	Uncertain - plasmid or chromosomal	1.47	Not a virus	#N/A	#N/A	Not a virus	#N/A	#N/A	#N/A	#N/A	#N/A	#N/A	Not a virus										Not a virus
Xie_HL_2016_CS_36439.scaffold1124_3_42294	42294	CRISPR_2@GUT_GENOME264551_9_1	GUT_GENOME264551	d__Archaea;p__Euryarchaeota;c__Methanobacteria;o__Methanobacteriales;f__Methanobacteriaceae;g__Methanobrevibacter_A;s__Methanobrevibacter_A smithii	#N/A	0.0358	0.0528	0.9114	NA	NA	provirus	1	14		Virus	Chromosome	-20.96	Not a virus	#N/A	#N/A	Not a virus	#N/A	#N/A	#N/A	#N/A	#N/A	#N/A	Not a virus										Not a virus
Xie_HL_2016_CS_36439.scaffold1497_1_78634	78634	CRISPR_3@GUT_GENOME093215_4_61	GUT_GENOME093215	d__Archaea;p__Euryarchaeota;c__Methanobacteria;o__Methanobacteriales;f__Methanobacteriaceae;g__Methanobrevibacter_A;s__Methanobrevibacter_A smithii	#N/A	0.0164	0.0398	0.9438	NA	NA	Not a virus	0	53	no viral genes detected	Not a virus	Chromosome	-96.67	Not a virus	#N/A	#N/A	Not a virus	#N/A	#N/A	#N/A	#N/A	#N/A	#N/A	Not a virus										Not a virus
Xie_HL_2016_CS_36439.scaffold61576_2_201585	201585	CRISPR_1@GUT_GENOME116071_18_1	GUT_GENOME116071	d__Archaea;p__Euryarchaeota;c__Methanobacteria;o__Methanobacteriales;f__Methanobacteriaceae;g__Methanobrevibacter_A;s__Methanobrevibacter_A smithii	#N/A	0.0126	0.0268	0.9605	NA	NA	Not a virus	0	163	no viral genes detected	Not a virus	Chromosome	-175.75	Not a virus	#N/A	#N/A	Not a virus	#N/A	#N/A	#N/A	#N/A	#N/A	#N/A	Not a virus										Not a virus
Xie_HL_2016_CS_36439.scaffold88529_1_92038	92038	CRISPR_5@GUT_GENOME242992_56_1	GUT_GENOME242992	d__Archaea;p__Euryarchaeota;c__Methanobacteria;o__Methanobacteriales;f__Methanobacteriaceae;g__Methanobrevibacter_A;s__Methanobrevibacter_A smithii	2	0.028	0.0738	0.8982	NA	NA	Not a virus	0	45	no viral genes detected	Not a virus	Chromosome	-27.8	Not a virus	#N/A	#N/A	Not a virus	#N/A	#N/A	#N/A	#N/A	#N/A	#N/A	Not a virus										Not a virus
Xie_HL_2016_CS_36439.scaffold95026_1_238818	238818	CRISPR_3@GUT_GENOME269234_153_1	GUT_GENOME269234	d__Archaea;p__Euryarchaeota;c__Methanobacteria;o__Methanobacteriales;f__Methanobacteriaceae;g__Methanobrevibacter_A;s__Methanobrevibacter_A smithii	#N/A	0.0111	0.0263	0.9626	NA	NA	Not a virus	0	186	no viral genes detected	Not a virus	Chromosome	-313.74	Not a virus	#N/A	#N/A	Not a virus	#N/A	#N/A	#N/A	#N/A	#N/A	#N/A	Not a virus										Not a virus
Xie_HL_2016_CS_36439.scaffold95134_1_82098	82098	CRISPR_6@GUT_GENOME134705_6_4	GUT_GENOME134705	d__Archaea;p__Euryarchaeota;c__Methanobacteria;o__Methanobacteriales;f__Methanobacteriaceae;g__Methanobrevibacter_A;s__Methanobrevibacter_A smithii	#N/A	0.0126	0.0292	0.9582	NA	NA	Not a virus	0	61	no viral genes detected	Not a virus	Chromosome	-85.24	Not a virus	#N/A	#N/A	Not a virus	#N/A	#N/A	#N/A	#N/A	#N/A	#N/A	Not a virus										Not a virus
Xie_HL_2016_CS_36521.scaffold102867_1_87990	87990	CRISPR_1@GUT_GENOME116071_18_1	GUT_GENOME116071	d__Archaea;p__Euryarchaeota;c__Methanobacteria;o__Methanobacteriales;f__Methanobacteriaceae;g__Methanobrevibacter_A;s__Methanobrevibacter_A smithii	#N/A	0.0144	0.0298	0.9558	NA	NA	Not a virus	0	66	no viral genes detected	Not a virus	Chromosome	-71.11	Not a virus	#N/A	#N/A	Not a virus	#N/A	#N/A	#N/A	#N/A	#N/A	#N/A	Not a virus										Not a virus
Xie_HL_2016_CS_36521.scaffold102867_4_40494	40494	CRISPR_3@GUT_GENOME269219_18_17	GUT_GENOME269219	d__Archaea;p__Euryarchaeota;c__Methanobacteria;o__Methanobacteriales;f__Methanobacteriaceae;g__Methanobrevibacter_A;s__Methanobrevibacter_A smithii	#N/A	0.0115	0.027	0.9615	NA	NA	Not a virus	0	20	no viral genes detected	Not a virus	Chromosome	-25.69	Not a virus	#N/A	#N/A	Not a virus	#N/A	#N/A	#N/A	#N/A	#N/A	#N/A	Not a virus										Not a virus
Xie_HL_2016_CS_36521.scaffold575_2_172204	172204	CRISPR_5@GUT_GENOME143185_12_40	GUT_GENOME143185	d__Archaea;p__Euryarchaeota;c__Methanobacteria;o__Methanobacteriales;f__Methanobacteriaceae;g__Methanobrevibacter_A;s__Methanobrevibacter_A smithii_A	#N/A	0.0152	0.0343	0.9505	NA	NA	Not a virus	1	109		Virus	Chromosome	-113.59	Not a virus	#N/A	#N/A	Not a virus	#N/A	#N/A	#N/A	#N/A	#N/A	#N/A	Not a virus										Not a virus
Xie_HL_2016_CS_36521.scaffold67826_2_41155	41155	CRISPR_5@GUT_GENOME256439_5_2	GUT_GENOME256439	d__Archaea;p__Euryarchaeota;c__Methanobacteria;o__Methanobacteriales;f__Methanobacteriaceae;g__Methanobrevibacter_A;s__Methanobrevibacter_A smithii	#N/A	0.0378	0.1158	0.8464	NA	NA	Not a virus	0	22	no viral genes detected	Not a virus	Chromosome	-11.17	Not a virus	#N/A	#N/A	Not a virus	#N/A	#N/A	#N/A	#N/A	#N/A	#N/A	Not a virus										Not a virus
Xie_HL_2016_CS_36521.scaffold8237_3_78103	78103	CRISPR_3@GUT_GENOME093215_4_61	GUT_GENOME093215	d__Archaea;p__Euryarchaeota;c__Methanobacteria;o__Methanobacteriales;f__Methanobacteriaceae;g__Methanobrevibacter_A;s__Methanobrevibacter_A smithii	#N/A	0.0167	0.0362	0.9472	NA	NA	Not a virus	0	54	no viral genes detected	Not a virus	Chromosome	-96.67	Not a virus	#N/A	#N/A	Not a virus	#N/A	#N/A	#N/A	#N/A	#N/A	#N/A	Not a virus										Not a virus
Xie_HL_2016_CS_36522.scaffold8016_1_242836	242836	CRISPR_3@GUT_GENOME269234_153_1	GUT_GENOME269234	d__Archaea;p__Euryarchaeota;c__Methanobacteria;o__Methanobacteriales;f__Methanobacteriaceae;g__Methanobrevibacter_A;s__Methanobrevibacter_A smithii	#N/A	0.0102	0.0235	0.9663	NA	NA	Not a virus	0	189	no viral genes detected	Not a virus	Chromosome	-312.55	Not a virus	#N/A	#N/A	Not a virus	#N/A	#N/A	#N/A	#N/A	#N/A	#N/A	Not a virus										Not a virus
Xie_HL_2016_CS_36526.scaffold76281_2_34866	34866	CRISPR_3@GUT_GENOME284814_21_5	GUT_GENOME284814	d__Archaea;p__Euryarchaeota;c__Methanobacteria;o__Methanobacteriales;f__Methanobacteriaceae;g__Methanobrevibacter_A;s__Methanobrevibacter_A smithii_A	#N/A	0.0132	0.0291	0.9577	NA	NA	Not a virus	0	25	no viral genes detected	Not a virus	Chromosome	-30.55	Not a virus	#N/A	#N/A	Not a virus	#N/A	#N/A	#N/A	#N/A	#N/A	#N/A	Not a virus										Not a virus
Xie_HL_2016_CS_36533.scaffold109060_1_23156	23156	#N/A	#N/A	#N/A	#N/A	0.0099	0.0233	0.9669	NA	NA	Not a virus	0	12	no viral genes detected	Not a virus	Chromosome	-21.78	Not a virus	#N/A	#N/A	Not a virus	#N/A	#N/A	#N/A	#N/A	#N/A	#N/A	Not a virus										Not a virus
Xie_HL_2016_CS_36533.scaffold109060_2_65612	65612	#N/A	#N/A	#N/A	#N/A	0.0112	0.0261	0.9627	NA	NA	Not a virus	0	39	no viral genes detected	Not a virus	Chromosome	-42.62	Not a virus	#N/A	#N/A	Not a virus	#N/A	#N/A	#N/A	#N/A	#N/A	#N/A	Not a virus										Not a virus
Xie_HL_2016_CS_36533.scaffold109106_1_110727	110727	CRISPR_2@GUT_GENOME267238_1_2	GUT_GENOME267238	d__Archaea;p__Euryarchaeota;c__Methanobacteria;o__Methanobacteriales;f__Methanobacteriaceae;g__Methanobrevibacter_A;s__Methanobrevibacter_A smithii	#N/A	0.0185	0.0454	0.9361	NA	NA	Not a virus	0	70	no viral genes detected	Not a virus	Chromosome	-36.15	Not a virus	#N/A	#N/A	Not a virus	#N/A	#N/A	#N/A	#N/A	#N/A	#N/A	Not a virus										Not a virus
Xie_HL_2016_CS_36533.scaffold109948_1_44050	44050	CRISPR_1@GUT_GENOME194277_1_16	GUT_GENOME194277	d__Archaea;p__Euryarchaeota;c__Methanobacteria;o__Methanobacteriales;f__Methanobacteriaceae;g__Methanobrevibacter_A;s__Methanobrevibacter_A smithii	#N/A	0.0175	0.0458	0.9367	NA	NA	Not a virus	0	27	no viral genes detected	Not a virus	Chromosome	-17.05	Not a virus	#N/A	#N/A	Not a virus	#N/A	#N/A	#N/A	#N/A	#N/A	#N/A	Not a virus										Not a virus
Xie_HL_2016_CS_36533.scaffold109948_3_39715	39715	CRISPR_6@GUT_GENOME134705_6_4	GUT_GENOME134705	d__Archaea;p__Euryarchaeota;c__Methanobacteria;o__Methanobacteriales;f__Methanobacteriaceae;g__Methanobrevibacter_A;s__Methanobrevibacter_A smithii	#N/A	0.0185	0.0392	0.9423	NA	NA	Not a virus	0	31	no viral genes detected	Not a virus	Chromosome	-7.01	Not a virus	#N/A	#N/A	Not a virus	#N/A	#N/A	#N/A	#N/A	#N/A	#N/A	Not a virus										Not a virus
Xie_HL_2016_CS_36533.scaffold110166_1_104099	104099	CRISPR_2@GUT_GENOME011061_10_11	GUT_GENOME011061	d__Archaea;p__Euryarchaeota;c__Methanobacteria;o__Methanobacteriales;f__Methanobacteriaceae;g__Methanobrevibacter_A;s__Methanobrevibacter_A smithii	1	0.0095	0.0235	0.9669	NA	NA	Not a virus	0	73	no viral genes detected	Not a virus	Chromosome	-64.12	Not a virus	#N/A	#N/A	Not a virus	#N/A	#N/A	#N/A	#N/A	#N/A	#N/A	Not a virus										Not a virus
Xie_HL_2016_CS_36533.scaffold1950_1_209373	209373	CRISPR_2@GUT_GENOME258086_2_23	GUT_GENOME258086	d__Archaea;p__Euryarchaeota;c__Methanobacteria;o__Methanobacteriales;f__Methanobacteriaceae;g__Methanobrevibacter_A;s__Methanobrevibacter_A smithii	#N/A	0.0096	0.0225	0.968	NA	NA	Not a virus	0	150	no viral genes detected	Not a virus	Chromosome	-196.23	Not a virus	#N/A	#N/A	Not a virus	#N/A	#N/A	#N/A	#N/A	#N/A	#N/A	Not a virus										Not a virus
Xie_HL_2016_CS_36533.scaffold54698_4_149968	149968	CRISPR_1@GUT_GENOME194277_1_27	GUT_GENOME194277	d__Archaea;p__Euryarchaeota;c__Methanobacteria;o__Methanobacteriales;f__Methanobacteriaceae;g__Methanobrevibacter_A;s__Methanobrevibacter_A smithii	#N/A	0.0138	0.0292	0.957	NA	NA	Not a virus	0	119	no viral genes detected	Not a virus	Chromosome	-105.37	Not a virus	#N/A	#N/A	Not a virus	#N/A	#N/A	#N/A	#N/A	#N/A	#N/A	Not a virus										Not a virus
Xie_HL_2016_CS_36588.scaffold162_1_83715	83715	CRISPR_2@GUT_GENOME066320_3_25	GUT_GENOME066320	d__Archaea;p__Euryarchaeota;c__Methanobacteria;o__Methanobacteriales;f__Methanobacteriaceae;g__Methanobrevibacter_A;s__Methanobrevibacter_A smithii_A	#N/A	0.01	0.0243	0.9656	NA	NA	Not a virus	0	67	no viral genes detected	Not a virus	Chromosome	-73.91	Not a virus	#N/A	#N/A	Not a virus	#N/A	#N/A	#N/A	#N/A	#N/A	#N/A	Not a virus										Not a virus
Xie_HL_2016_CS_36588.scaffold162_2_2721	2721	#N/A	#N/A	#N/A	#N/A	0.5366	0.2026	0.2608	0	NA	Not a virus	0	0	no viral genes detected	Not a virus	Uncertain - too short	-	Not a virus	#N/A	#N/A	Not a virus	#N/A	#N/A	#N/A	#N/A	#N/A	#N/A	Not a virus										Not a virus
Xie_HL_2016_CS_36588.scaffold18274_2_70787	70787	CRISPR_2@GUT_GENOME260030_3_1	GUT_GENOME260030	d__Archaea;p__Euryarchaeota;c__Methanobacteria;o__Methanobacteriales;f__Methanobacteriaceae;g__Methanobrevibacter_A;s__Methanobrevibacter_A smithii_A	#N/A	0.0098	0.0227	0.9675	NA	NA	Not a virus	0	65	no viral genes detected	Not a virus	Chromosome	-65.26	Not a virus	#N/A	#N/A	Not a virus	#N/A	#N/A	#N/A	#N/A	#N/A	#N/A	Not a virus										Not a virus
Xie_HL_2016_CS_36588.scaffold24129_5_34569	34569	CRISPR_6@GUT_GENOME262465_48_39	GUT_GENOME262465	d__Archaea;p__Euryarchaeota;c__Methanobacteria;o__Methanobacteriales;f__Methanobacteriaceae;g__Methanobrevibacter_A;s__Methanobrevibacter_A smithii	#N/A	0.0141	0.0366	0.9493	NA	NA	Not a virus	0	23	no viral genes detected	Not a virus	Chromosome	-20.55	Not a virus	#N/A	#N/A	Not a virus	#N/A	#N/A	#N/A	#N/A	#N/A	#N/A	Not a virus										Not a virus
Xie_HL_2016_CS_36588.scaffold91503_1_86881	86881	CRISPR_3@GUT_GENOME269219_18_17	GUT_GENOME269219	d__Archaea;p__Euryarchaeota;c__Methanobacteria;o__Methanobacteriales;f__Methanobacteriaceae;g__Methanobrevibacter_A;s__Methanobrevibacter_A smithii	#N/A	0.0115	0.0259	0.9626	NA	NA	Not a virus	0	65	no viral genes detected	Not a virus	Chromosome	-70.85	Not a virus	#N/A	#N/A	Not a virus	#N/A	#N/A	#N/A	#N/A	#N/A	#N/A	Not a virus										Not a virus
Xie_HL_2016_CS_36588.scaffold91700_1_58705	58705	CRISPR_8@GUT_GENOME069926_142_1	GUT_GENOME069926	d__Archaea;p__Euryarchaeota;c__Methanobacteria;o__Methanobacteriales;f__Methanobacteriaceae;g__Methanobrevibacter_A;s__Methanobrevibacter_A smithii_A	#N/A	0.0113	0.0272	0.9614	NA	NA	Not a virus	0	40	no viral genes detected	Not a virus	Chromosome	-77.02	Not a virus	#N/A	#N/A	Not a virus	#N/A	#N/A	#N/A	#N/A	#N/A	#N/A	Not a virus										Not a virus
Xie_HL_2016_CS_36667.scaffold131288_1_1450	1450	CRISPR_2@GUT_GENOME092034_2_18	GUT_GENOME092034	d__Archaea;p__Euryarchaeota;c__Methanobacteria;o__Methanobacteriales;f__Methanobacteriaceae;g__Methanobrevibacter_A;s__Methanobrevibacter_A smithii_A	#N/A	0.8626	0.0805	0.0568	0	NA	Not a virus	0	1	no viral genes detected	Not a virus	Uncertain - too short	3.32	Not a virus	#N/A	#N/A	Not a virus	#N/A	#N/A	#N/A	#N/A	#N/A	#N/A	Not a virus										Not a virus
Xie_HL_2016_CS_36667.scaffold145621_1_7296	7296	CRISPR_6@GUT_GENOME268814_20_9	GUT_GENOME268814	d__Archaea;p__Euryarchaeota;c__Methanobacteria;o__Methanobacteriales;f__Methanobacteriaceae;g__Methanobrevibacter_A;s__Methanobrevibacter_A smithii	#N/A	0.7425	0.1823	0.0752	0	NA	Not a virus	0	1	no viral genes detected	Not a virus	Uncertain - plasmid or chromosomal	-0.36	Not a virus	#N/A	#N/A	Not a virus	#N/A	#N/A	#N/A	#N/A	#N/A	#N/A	Not a virus										Not a virus
Xie_HL_2016_CS_36695.scaffold22866_1_134501	134501	CRISPR_5@GUT_GENOME143185_12_40	GUT_GENOME143185	d__Archaea;p__Euryarchaeota;c__Methanobacteria;o__Methanobacteriales;f__Methanobacteriaceae;g__Methanobrevibacter_A;s__Methanobrevibacter_A smithii_A	#N/A	0.0153	0.033	0.9516	NA	NA	Not a virus	2	81		Virus	Chromosome	-77.81	Not a virus	#N/A	#N/A	Not a virus	#N/A	#N/A	#N/A	#N/A	#N/A	#N/A	Not a virus										Not a virus
Xie_HL_2016_CS_36695.scaffold30255_1_219995	219995	CRISPR_3@GUT_GENOME269219_18_17	GUT_GENOME269219	d__Archaea;p__Euryarchaeota;c__Methanobacteria;o__Methanobacteriales;f__Methanobacteriaceae;g__Methanobrevibacter_A;s__Methanobrevibacter_A smithii	#N/A	0.0119	0.0252	0.9629	NA	NA	Not a virus	0	174	no viral genes detected	Not a virus	Chromosome	-175.04	Not a virus	#N/A	#N/A	Not a virus	#N/A	#N/A	#N/A	#N/A	#N/A	#N/A	Not a virus										Not a virus
Xie_HL_2016_CS_36695.scaffold43673_2_166333	166333	CRISPR_2@GUT_GENOME267238_1_2	GUT_GENOME267238	d__Archaea;p__Euryarchaeota;c__Methanobacteria;o__Methanobacteriales;f__Methanobacteriaceae;g__Methanobrevibacter_A;s__Methanobrevibacter_A smithii	#N/A	0.0293	0.0684	0.9022	NA	NA	Not a virus	1	92		Virus	Chromosome	-42.21	Not a virus	#N/A	#N/A	Not a virus	#N/A	#N/A	#N/A	#N/A	#N/A	#N/A	Not a virus										Not a virus
Xie_HL_2016_CS_36699.scaffold113773_1_77000	77000	CRISPR_6@GUT_GENOME134705_6_1	GUT_GENOME134705	d__Archaea;p__Euryarchaeota;c__Methanobacteria;o__Methanobacteriales;f__Methanobacteriaceae;g__Methanobrevibacter_A;s__Methanobrevibacter_A smithii	#N/A	0.0121	0.0295	0.9584	NA	NA	Not a virus	0	57	no viral genes detected	Not a virus	Chromosome	-85.12	Not a virus	#N/A	#N/A	Not a virus	#N/A	#N/A	#N/A	#N/A	#N/A	#N/A	Not a virus										Not a virus
Xie_HL_2016_CS_36699.scaffold29016_1_83466	83466	CRISPR_1@GUT_GENOME194277_1_27	GUT_GENOME194277	d__Archaea;p__Euryarchaeota;c__Methanobacteria;o__Methanobacteriales;f__Methanobacteriaceae;g__Methanobrevibacter_A;s__Methanobrevibacter_A smithii	#N/A	0.0125	0.0276	0.9599	NA	NA	Not a virus	0	58	no viral genes detected	Not a virus	Chromosome	-73.94	Not a virus	#N/A	#N/A	Not a virus	#N/A	#N/A	#N/A	#N/A	#N/A	#N/A	Not a virus										Not a virus
Xie_HL_2016_CS_36699.scaffold36274_1_101888	101888	CRISPR_4@GUT_GENOME282742_6_8	GUT_GENOME282742	d__Archaea;p__Euryarchaeota;c__Methanobacteria;o__Methanobacteriales;f__Methanobacteriaceae;g__Methanobrevibacter_A;s__Methanobrevibacter_A smithii	#N/A	0.016	0.0324	0.9516	NA	NA	Not a virus	0	50	no viral genes detected	Not a virus	Chromosome	-42.85	Not a virus	#N/A	#N/A	Not a virus	#N/A	#N/A	#N/A	#N/A	#N/A	#N/A	Not a virus										Not a virus
Xie_HL_2016_CS_36699.scaffold8506_2_83249	83249	CRISPR_3@GUT_GENOME093215_4_61	GUT_GENOME093215	d__Archaea;p__Euryarchaeota;c__Methanobacteria;o__Methanobacteriales;f__Methanobacteriaceae;g__Methanobrevibacter_A;s__Methanobrevibacter_A smithii	#N/A	0.0197	0.0434	0.937	NA	NA	Not a virus	0	56	no viral genes detected	Not a virus	Chromosome	-97.65	Not a virus	#N/A	#N/A	Not a virus	#N/A	#N/A	#N/A	#N/A	#N/A	#N/A	Not a virus										Not a virus
Xie_HL_2016_CS_36699.scaffold98061_2_55987	55987	CRISPR_5@GUT_GENOME242992_56_1	GUT_GENOME242992	d__Archaea;p__Euryarchaeota;c__Methanobacteria;o__Methanobacteriales;f__Methanobacteriaceae;g__Methanobrevibacter_A;s__Methanobrevibacter_A smithii	1	0.0304	0.0757	0.8939	NA	NA	Not a virus	0	30	no viral genes detected	Not a virus	Chromosome	-21.69	Not a virus	#N/A	#N/A	Not a virus	#N/A	#N/A	#N/A	#N/A	#N/A	#N/A	Not a virus										Not a virus
Xie_HL_2016_CS_36699.scaffold98812_2_67014	67014	CRISPR_3@GUT_GENOME268434_7_19	GUT_GENOME268434	d__Archaea;p__Euryarchaeota;c__Methanobacteria;o__Methanobacteriales;f__Methanobacteriaceae;g__Methanobrevibacter_A;s__Methanobrevibacter_A smithii	#N/A	0.011	0.0251	0.964	NA	NA	Not a virus	0	45	no viral genes detected	Not a virus	Chromosome	-40.83	Not a virus	#N/A	#N/A	Not a virus	#N/A	#N/A	#N/A	#N/A	#N/A	#N/A	Not a virus										Not a virus
Xie_HL_2016_CS_37097.scaffold23604_1_165111	165111	CRISPR_5@GUT_GENOME143185_12_40	GUT_GENOME143185	d__Archaea;p__Euryarchaeota;c__Methanobacteria;o__Methanobacteriales;f__Methanobacteriaceae;g__Methanobrevibacter_A;s__Methanobrevibacter_A smithii_A	#N/A	0.0112	0.0259	0.9629	NA	NA	Not a virus	0	112	no viral genes detected	Not a virus	Chromosome	-120.74	Not a virus	#N/A	#N/A	Not a virus	#N/A	#N/A	#N/A	#N/A	#N/A	#N/A	Not a virus										Not a virus
Xie_HL_2016_CS_37097.scaffold6951_2_131078	131078	CRISPR_5@GUT_GENOME242992_56_1	GUT_GENOME242992	d__Archaea;p__Euryarchaeota;c__Methanobacteria;o__Methanobacteriales;f__Methanobacteriaceae;g__Methanobrevibacter_A;s__Methanobrevibacter_A smithii	#N/A	0.0159	0.0368	0.9473	NA	NA	Not a virus	0	83	no viral genes detected	Not a virus	Chromosome	-59.76	Not a virus	#N/A	#N/A	Not a virus	#N/A	#N/A	#N/A	#N/A	#N/A	#N/A	Not a virus										Not a virus
Xie_HL_2016_CS_37097.scaffold6951_5_40291	40291	CRISPR_1@GUT_GENOME268814_1_1	GUT_GENOME268814	d__Archaea;p__Euryarchaeota;c__Methanobacteria;o__Methanobacteriales;f__Methanobacteriaceae;g__Methanobrevibacter_A;s__Methanobrevibacter_A smithii	#N/A	0.0404	0.1085	0.8511	NA	NA	Not a virus	0	24	no viral genes detected	Not a virus	Uncertain - plasmid or chromosomal	-1.01	Not a virus	#N/A	#N/A	Not a virus	#N/A	#N/A	#N/A	#N/A	#N/A	#N/A	Not a virus										Not a virus
Xie_HL_2016_CS_37097.scaffold90813_1_185793	185793	CRISPR_1@GUT_GENOME116071_18_1	GUT_GENOME116071	d__Archaea;p__Euryarchaeota;c__Methanobacteria;o__Methanobacteriales;f__Methanobacteriaceae;g__Methanobrevibacter_A;s__Methanobrevibacter_A smithii	#N/A	0.0121	0.0275	0.9604	NA	NA	Not a virus	0	149	no viral genes detected	Not a virus	Chromosome	-152.65	Not a virus	#N/A	#N/A	Not a virus	#N/A	#N/A	#N/A	#N/A	#N/A	#N/A	Not a virus										Not a virus
Xie_HL_2016_CS_37100.scaffold120473_3_35752	35752	CRISPR_3@GUT_GENOME253955_2_28	GUT_GENOME253955	d__Archaea;p__Euryarchaeota;c__Methanobacteria;o__Methanobacteriales;f__Methanobacteriaceae;g__Methanobrevibacter_A;s__Methanobrevibacter_A smithii	#N/A	0.0201	0.0446	0.9353	NA	NA	Not a virus	1	26		Virus	Chromosome	-17.81	Not a virus	#N/A	#N/A	Not a virus	#N/A	#N/A	#N/A	#N/A	#N/A	#N/A	Not a virus										Not a virus
Xie_HL_2016_CS_37100.scaffold53526_3_54961	54961	CRISPR_1@GUT_GENOME092523_10_1	GUT_GENOME092523	d__Archaea;p__Euryarchaeota;c__Methanobacteria;o__Methanobacteriales;f__Methanobacteriaceae;g__Methanobrevibacter_A;s__Methanobrevibacter_A smithii	#N/A	0.0112	0.0239	0.9648	NA	NA	Not a virus	0	46	no viral genes detected	Not a virus	Chromosome	-34.47	Not a virus	#N/A	#N/A	Not a virus	#N/A	#N/A	#N/A	#N/A	#N/A	#N/A	Not a virus										Not a virus
Xie_HL_2016_CS_37100.scaffold53526_4_89363	89363	CRISPR_7@GUT_GENOME246782_8_39	GUT_GENOME246782	d__Archaea;p__Euryarchaeota;c__Methanobacteria;o__Methanobacteriales;f__Methanobacteriaceae;g__Methanobrevibacter_A;s__Methanobrevibacter_A smithii	#N/A	0.0127	0.0289	0.9585	NA	NA	Not a virus	0	66	no viral genes detected	Not a virus	Chromosome	-73.69	Not a virus	#N/A	#N/A	Not a virus	#N/A	#N/A	#N/A	#N/A	#N/A	#N/A	Not a virus										Not a virus
Xie_HL_2016_CS_37101.scaffold100038_3_53700	53700	CRISPR_3@GUT_GENOME253955_2_28	GUT_GENOME253955	d__Archaea;p__Euryarchaeota;c__Methanobacteria;o__Methanobacteriales;f__Methanobacteriaceae;g__Methanobrevibacter_A;s__Methanobrevibacter_A smithii	#N/A	0.0136	0.0314	0.9549	NA	NA	Not a virus	1	30		Virus	Chromosome	-31.41	Not a virus	#N/A	#N/A	Not a virus	#N/A	#N/A	#N/A	#N/A	#N/A	#N/A	Not a virus										Not a virus
Xie_HL_2016_CS_37101.scaffold13180_1_52865	52865	CRISPR_5@GUT_GENOME256439_5_2	GUT_GENOME256439	d__Archaea;p__Euryarchaeota;c__Methanobacteria;o__Methanobacteriales;f__Methanobacteriaceae;g__Methanobrevibacter_A;s__Methanobrevibacter_A smithii	#N/A	0.0312	0.0783	0.8905	NA	NA	Not a virus	0	34	no viral genes detected	Not a virus	Chromosome	-11.98	Not a virus	#N/A	#N/A	Not a virus	#N/A	#N/A	#N/A	#N/A	#N/A	#N/A	Not a virus										Not a virus
Xie_HL_2016_CS_37101.scaffold13180_3_24378	24378	#N/A	#N/A	#N/A	#N/A	0.0229	0.0583	0.9189	NA	NA	Not a virus	0	16	no viral genes detected	Not a virus	Uncertain - plasmid or chromosomal	-4.62	Not a virus	#N/A	#N/A	Not a virus	#N/A	#N/A	#N/A	#N/A	#N/A	#N/A	Not a virus										Not a virus
Xie_HL_2016_CS_37101.scaffold27711_3_93687	93687	CRISPR_3@GUT_GENOME247693_325_1	GUT_GENOME247693	d__Archaea;p__Euryarchaeota;c__Methanobacteria;o__Methanobacteriales;f__Methanobacteriaceae;g__Methanobrevibacter_A;s__Methanobrevibacter_A smithii	#N/A	0.0106	0.023	0.9664	NA	NA	Not a virus	0	76	no viral genes detected	Not a virus	Chromosome	-91.98	Not a virus	#N/A	#N/A	Not a virus	#N/A	#N/A	#N/A	#N/A	#N/A	#N/A	Not a virus										Not a virus
Xie_HL_2016_CS_37101.scaffold37656_1_67362	67362	CRISPR_4@GUT_GENOME282742_6_8	GUT_GENOME282742	d__Archaea;p__Euryarchaeota;c__Methanobacteria;o__Methanobacteriales;f__Methanobacteriaceae;g__Methanobrevibacter_A;s__Methanobrevibacter_A smithii	#N/A	0.0174	0.0373	0.9453	NA	NA	Not a virus	0	38	no viral genes detected	Not a virus	Chromosome	-36.95	Not a virus	#N/A	#N/A	Not a virus	#N/A	#N/A	#N/A	#N/A	#N/A	#N/A	Not a virus										Not a virus
Xie_HL_2016_CS_37101.scaffold48514_1_150616	150616	CRISPR_2@GUT_GENOME250989_1_16	GUT_GENOME250989	d__Archaea;p__Euryarchaeota;c__Methanobacteria;o__Methanobacteriales;f__Methanobacteriaceae;g__Methanobrevibacter_A;s__Methanobrevibacter_A smithii	#N/A	0.008	0.0196	0.9724	NA	NA	Not a virus	0	121	no viral genes detected	Not a virus	Chromosome	-232.69	Not a virus	#N/A	#N/A	Not a virus	#N/A	#N/A	#N/A	#N/A	#N/A	#N/A	Not a virus										Not a virus
Xie_HL_2016_CS_37101.scaffold85527_1_67258	67258	CRISPR_6@GUT_GENOME134705_6_4	GUT_GENOME134705	d__Archaea;p__Euryarchaeota;c__Methanobacteria;o__Methanobacteriales;f__Methanobacteriaceae;g__Methanobrevibacter_A;s__Methanobrevibacter_A smithii	8	0.0161	0.04	0.9439	NA	NA	Not a virus	0	48	no viral genes detected	Not a virus	Chromosome	-19.69	Not a virus	#N/A	#N/A	Not a virus	#N/A	#N/A	#N/A	#N/A	#N/A	#N/A	Not a virus										Not a virus
Xie_HL_2016_CS_37101.scaffold9388_1_123701	123701	CRISPR_2@GUT_GENOME258086_2_23	GUT_GENOME258086	d__Archaea;p__Euryarchaeota;c__Methanobacteria;o__Methanobacteriales;f__Methanobacteriaceae;g__Methanobrevibacter_A;s__Methanobrevibacter_A smithii	#N/A	0.0081	0.0193	0.9726	NA	NA	Not a virus	0	85	no viral genes detected	Not a virus	Chromosome	-76.48	Not a virus	#N/A	#N/A	Not a virus	#N/A	#N/A	#N/A	#N/A	#N/A	#N/A	Not a virus										Not a virus
Xie_HL_2016_CS_37101.scaffold9388_3_78737	78737	CRISPR_3@GUT_GENOME093215_4_61	GUT_GENOME093215	d__Archaea;p__Euryarchaeota;c__Methanobacteria;o__Methanobacteriales;f__Methanobacteriaceae;g__Methanobrevibacter_A;s__Methanobrevibacter_A smithii	#N/A	0.0153	0.033	0.9517	NA	NA	Not a virus	0	55	no viral genes detected	Not a virus	Chromosome	-96.71	Not a virus	#N/A	#N/A	Not a virus	#N/A	#N/A	#N/A	#N/A	#N/A	#N/A	Not a virus										Not a virus
Xie_HL_2016_CS_37105.scaffold734_2_77457	77457	CRISPR_11@GUT_GENOME092268_19_1	GUT_GENOME092268	d__Archaea;p__Euryarchaeota;c__Methanobacteria;o__Methanobacteriales;f__Methanobacteriaceae;g__Methanobrevibacter_A;s__Methanobrevibacter_A smithii_A	#N/A	0.0095	0.0218	0.9687	NA	NA	Not a virus	0	62	no viral genes detected	Not a virus	Chromosome	-81.61	Not a virus	#N/A	#N/A	Not a virus	#N/A	#N/A	#N/A	#N/A	#N/A	#N/A	Not a virus										Not a virus
Xie_HL_2016_CS_37105.scaffold734_3_1226	1226	#N/A	#N/A	#N/A	#N/A	0.7893	0.0983	0.1124	0	NA	Not a virus	0	1	no viral genes detected	Not a virus	Uncertain - too short	-	Not a virus	#N/A	#N/A	Not a virus	#N/A	#N/A	#N/A	#N/A	#N/A	#N/A	Not a virus										Not a virus
[truncated: 398 more rows]

## Sheet: Figure1_A
tool	prediction	n	percent
[truncated: 12 more rows]

[truncated: 3 more sheets: Figure1_B, Figure1_C, Figure1_D]
