# Supplementary material for: Inaccurate viral prediction leads to overestimated diversity of the archaeal virome in the human gut
Source: Nat Commun. 2024 Jul 17;15:5976. doi: 10.1038/s41467-024-49902-w (PMC11255274; doi:10.1038/s41467-024-49902-w)
Supplement: Supplementary file 4 — Supplementary Data 2 [file 41467_2024_49902_MOESM4_ESM.xlsx]

## Sheet: Sheet1
## Complete genomes: Viruses (taxid 10239) filtered by host 'archaea'											GeNomad						CheckV				ViralVerify			VIBRANT			VirSorter2							Virsorter
Genome	Accession	RefSeq type	Source information	Number of segments	Genome length	Number of proteins	Genome Neighbors	Host	Date completed	Date updated	genomad virus score	genomad plasmid score	genomad chromosome score	genomad virus hallmarks	genomad plasmid hallmarks	genomad prediction	checkv virus genes	checkv host genes	warnings	checkV prediction	viralverify prediction	viralverify score	ViralVerify prediction	type	Quality	VIBRANT prediction	dsDNAphage	ssDNA	max_score	max_score_group	hallmark	viral	VirSorter2 prediction	phage_prophage	category	Nb genes contigs	Nb genes	Category	Nb phage hallmark genes	Phage gene enrichment sig	Non-Caudovirales phage gene enrichment sig	Pfam depletion sig	Uncharacterized enrichment sig	Strand switch depletion sig	Short genes enrichment sig	Virsorter prediction
Acidianus bottle-shaped virus	NC_009452	complete	-	-	23814	57	-	archaea	05/11/2007	12/20/2020	0.9952	0.0016	0.0032	0	0	Virus	2	0		Virus	Uncertain - viral or bacterial	2.32	Not a virus	lytic	low quality draft	Virus	0.833	0.08	0.833	dsDNAphage	0	22.2	Virus	phage	category 2 (somewhat sure)		3.43703	4.74924								Virus
Acidianus bottle-shaped virus 2 strain ABV2	NC_028938	complete	strain:ABV2	-	22613	54	-	archaea	01/05/2016	12/21/2020	0.9964	0.0013	0.0023	0	0	Virus	2	0		Virus	Uncertain - viral or bacterial	2.32	Not a virus	lytic	low quality draft	Virus	0.973	0.147	0.973	dsDNAphage	0	15.9	Virus	#N/A	#N/A	#N/A	#N/A	#N/A	#N/A	#N/A	#N/A	#N/A				Not a virus
Acidianus bottle-shaped virus 3 strain ABV3	NC_028787	complete	strain:ABV3	-	28489	66	-	archaea	01/05/2016	12/21/2020	0.9954	0.0018	0.0029	0	0	Virus	2	0		Virus	Uncertain - viral or bacterial	5.67	Not a virus	lytic	low quality draft	Virus	#N/A	#N/A	#N/A	#N/A	#N/A	#N/A	Not a virus	#N/A	#N/A	#N/A	#N/A	#N/A	#N/A	#N/A	#N/A	#N/A				Not a virus
Acidianus filamentous virus 2	NC_009884	incomplete	-	-	31787	52	-	archaea	04/01/2005	12/20/2020	0.9934	0.0022	0.0045	0	0	Virus	5	0		Virus	Uncertain - viral or bacterial	1.14	Not a virus	lytic	low quality draft	Virus	#N/A	#N/A	#N/A	#N/A	#N/A	#N/A	Not a virus	phage	category 2 (somewhat sure)		gene_2-gene_47:2.84908205034457	gene_2-gene_47:4.26089608601518								Virus
Acidianus filamentous virus 6	NC_010152	complete	-	-	39577	66	-	archaea	09/16/2007	12/20/2020	0.9939	0.0016	0.0045	0	0	Virus	9	0		Virus	Virus	14.21	Virus	lytic	low quality draft	Virus	0.993	0.313	0.993	dsDNAphage	9	95.2	Virus	phage	category 2 (somewhat sure)		4.91442	6.85								Virus
Acidianus filamentous virus 7	NC_010153	complete	-	-	36895	57	-	archaea	09/16/2007	12/20/2020	0.9927	0.0021	0.0052	0	0	Virus	10	0		Virus	Virus	11.85	Virus	lytic	low quality draft	Virus	0.993	0.307	0.993	dsDNAphage	8	96.5	Virus	phage	category 2 (somewhat sure)		gene_2-gene_54:3.74071786502163	gene_2-gene_54:5.38160349982304								Virus
Acidianus filamentous virus 8	NC_010154	complete	-	-	38179	61	-	archaea	09/16/2007	12/20/2020	0.9867	0.0022	0.0112	0	0	Virus	10	0		Virus	Virus	14.21	Virus	lytic	low quality draft	Virus	0.993	0.413	0.993	dsDNAphage	9	98.3	Virus	phage	category 2 (somewhat sure)		4.39653	6.20112								Virus
Acidianus filamentous virus 9	NC_010537	complete	-	-	41172	73	-	archaea	03/31/2008	12/20/2020	0.9956	0.0016	0.0028	0	0	Virus	9	0		Virus	Virus	7.59	Virus	lytic	low quality draft	Virus	0.973	0.147	0.973	dsDNAphage	10	80.3	Virus	phage	category 2 (somewhat sure)		5.04419	7.20883								Virus
Acidianus rod-shaped virus 1	NC_009965	complete	-	-	24655	41	-	archaea	05/10/2005	10/12/2021	0.988	0.0019	0.0101	1	0	Virus	11	0		Virus	Virus	28.02	Virus	lytic	low quality draft	Virus	0.987	0.053	0.987	dsDNAphage	7	71	Virus	#N/A	#N/A	#N/A	#N/A	#N/A	#N/A	#N/A	#N/A	#N/A				Not a virus
Acidianus rod-shaped virus 2	NC_029314	complete	strain:ARV2	-	29763	43	-	archaea	03/01/2016	12/21/2020	0.9883	0.0025	0.0092	2	0	Virus	12	1		Virus	Virus	23.06	Virus	lytic	low quality draft	Virus	0.993	0.113	0.993	dsDNAphage	7	58.1	Virus	#N/A	#N/A	#N/A	#N/A	#N/A	#N/A	#N/A	#N/A	#N/A				Not a virus
Acidianus spindle-shaped virus 1	NC_013585	complete	-	-	24186	38	-	archaea	12/04/2009	10/11/2021	0.9929	0.0019	0.0053	1	0	Virus	7	0		Virus	Uncertain - viral or bacterial	-2.11	Not a virus	lysogenic	medium quality draft	Virus	1	0.42	1	dsDNAphage	4	77.1	Virus	phage	category 2 (somewhat sure)			2.12137								Virus
Acidianus tailed spindle virus	NC_029316	complete	isolate:1	-	70812	95	-	archaea	03/01/2016	10/12/2021	0.9782	0.0096	0.0123	0	0	Virus	4	0		Virus	Uncertain - viral or bacterial	4.54	Not a virus	lysogenic	low quality draft	Virus	0.933	0.013	0.933	dsDNAphage	7	21.3	Virus	phage	category 2 (somewhat sure)	1				11.3244						Virus
Acidianus two-tailed virus	NC_007409	complete	-	-	62730	72	-	archaea	09/12/2005	10/12/2021	0.9907	0.0038	0.0055	0	0	Virus	5	1		Virus	Uncertain - viral or bacterial	3.84	Not a virus	lysogenic	low quality draft	Virus	0.933	0.04	0.933	dsDNAphage	22	39.4	Virus	phage	category 2 (somewhat sure)	1	gene_1-gene_45:3.71155125529040	gene_1-gene_60:4.21756197793755								Virus
Aeropyrum coil-shaped virus	NC_043427	complete	-	-	24893	57	-	archaea	08/16/2012	06/28/2019	0.8951	0.0373	0.0675	0	0	Not a virus	1	1		Virus	Uncertain - viral or bacterial	-2.75	Not a virus	#N/A	#N/A	Not a virus	0.947	0.66	0.947	dsDNAphage	0	5.5	Virus	#N/A	#N/A	#N/A	#N/A	#N/A	#N/A	#N/A	#N/A	#N/A				Not a virus
Aeropyrum globular virus 1	NC_036595	complete	-	-	18222	33	-	archaea	01/13/2018	12/21/2020	0.6066	0.0383	0.3551	0	0	Virus	1	0		Virus	Uncertain - viral or bacterial	0.31	Not a virus	lysogenic	low quality draft	Not a virus	0.8	0.093	0.8	dsDNAphage	0	5.9	Virus	#N/A	#N/A	#N/A	#N/A	#N/A	#N/A	#N/A	#N/A	#N/A				Not a virus
Aeropyrum pernix bacilliform virus 1	NC_043030	complete	-	-	5278	14	-	archaea	06/28/2019	12/20/2020	0.4857	0.202	0.3123	0	0	Not a virus	0	0	no viral genes detected	Not a virus	Uncertain - plasmid or chromosomal	2.03	Not a virus	#N/A	#N/A	Not a virus	#N/A	#N/A	#N/A	#N/A	#N/A	#N/A	Not a virus	#N/A	#N/A	#N/A	#N/A	#N/A	#N/A	#N/A	#N/A	#N/A				Not a virus
Aeropyrum pernix ovoid virus 1	NC_028256	complete	-	-	13769	21	-	archaea	09/19/2011	10/11/2021	0.556	0.0431	0.4009	0	0	Not a virus	2	0		Virus	Uncertain - viral or bacterial	-2.82	Not a virus	lysogenic	low quality draft	Virus	#N/A	#N/A	#N/A	#N/A	#N/A	#N/A	Not a virus	#N/A	#N/A	#N/A	#N/A	#N/A	#N/A	#N/A	#N/A	#N/A				Not a virus
Aeropyrum pernix spindle-shaped virus 1	NC_028268	complete	-	-	38049	53	-	archaea	09/19/2011	10/11/2021	0.2328	0.0422	0.725	0	0	Not a virus	3	3		Virus	Uncertain - plasmid or chromosomal	0.87	Not a virus	lysogenic	low quality draft	Virus	#N/A	#N/A	#N/A	#N/A	#N/A	#N/A	Not a virus	#N/A	#N/A	#N/A	#N/A	#N/A	#N/A	#N/A	#N/A	#N/A				Not a virus
Captovirus AFV1	NC_005830	complete	-	-	20869	40	-	archaea	03/23/2004	12/20/2020	0.9814	0.0093	0.0092	0	0	Virus	8	0		Virus	Virus	7.63	Virus	lytic	low quality draft	Virus	0.973	0.08	0.973	dsDNAphage	1	34.2	Virus	phage	category 2 (somewhat sure)			gene_1-gene_36:2.69809971306974								Virus
Haloarcula californiae icosahedral virus 1	NC_030848	complete	strain:SS13-6	-	31314	47	-	archaea	08/29/2016	12/21/2020	0.9957	0.0016	0.0027	0	0	Virus	3	0		Virus	Uncertain - viral or bacterial	3.33	Not a virus	lytic	low quality draft	Virus	1	0.393	1	dsDNAphage	10	80	Virus	#N/A	#N/A	#N/A	#N/A	#N/A	#N/A	#N/A	#N/A	#N/A				Not a virus
Haloarcula californiae tailed virus 1	NC_021330	complete	-	-	103257	160	-	archaea	06/03/2013	12/21/2020	0.9948	0.0017	0.0034	5	0	Virus	19	1		Virus	Virus	37.71	Virus	lytic	complete circular	Virus	1	0.367	1	dsDNAphage	7	71.2	Virus	phage	category 2 (somewhat sure)	3	gene_8-gene_107:11.40374671718467;gene_6-gene_105:11.40374671718467;gene_1-gene_100:11.40374671718467;gene_26-gene_125:11.40374671718467;gene_44-gene_143:11.40374671718467;gene_12-gene_111:11.40374671718467;gene_42-gene_141:11.40374671718467;gene_19-gene_118:11.40374671718467;gene_2-gene_101:11.40374671718467;gene_25-gene_124:11.40374671718467;gene_20-gene_119:11.40374671718467;gene_43-gene_142:1…	gene_10-gene_109:11.40374671718467	gene_10-gene_109:11.40374671718467	gene_10-gene_109:11.40374671718467	gene_10-gene_109:11.40374671718467	gene_10-gene_109:11.40374671718467				Virus
Haloarcula californiae tailed virus 2	NC_021319	complete	-	-	54291	86	-	archaea	06/03/2013	12/21/2020	0.9944	0.0032	0.0025	6	0	Virus	10	1		Virus	Virus	20.89	Virus	lytic	low quality draft	Virus	1	0.073	1	dsDNAphage	8	50.7	Virus	phage	category 1 (sure)	5	8.01371	gene_16-gene_74:6.13675529510002								Virus
Haloarcula hispanica icosahedral virus 2	NC_016989	complete	-	-	30578	43	-	archaea	02/05/2013	12/21/2020	0.9961	0.0014	0.0025	0	0	Virus	3	2		Virus	Uncertain - viral or bacterial	3.82	Not a virus	lytic	low quality draft	Virus	1	0.273	1	dsDNAphage	9	74.5	Virus	#N/A	#N/A	#N/A	#N/A	#N/A	#N/A	#N/A	#N/A	#N/A				Not a virus
Haloarcula hispanica pleomorphic virus 1	NC_013758	complete	-	-	8082	8	-	archaea	01/26/2010	12/20/2020	0.6935	0.0714	0.2351	0	0	Virus	0	0	no viral genes detected	Not a virus	Uncertain - viral or bacterial	-	Not a virus	lytic	low quality draft	Virus	0.9	0.847	0.9	dsDNAphage	0	60	Virus	#N/A	#N/A	#N/A	#N/A	#N/A	#N/A	#N/A	#N/A	#N/A				Not a virus
Haloarcula hispanica pleomorphic virus 2	NC_023592	complete	-	-	8176	8	-	archaea	03/02/2014	01/31/2022	0.6643	0.0476	0.288	0	0	Virus	0	0	no viral genes detected	Not a virus	Uncertain - viral or bacterial	-	Not a virus	lytic	low quality draft	Virus	0.873	0.913	0.913	ssDNA	0	60	Virus	#N/A	#N/A	#N/A	#N/A	#N/A	#N/A	#N/A	#N/A	#N/A				Not a virus
Haloarcula hispanica pleomorphic virus 3	NC_047928	complete	isolate:A	-	11648	17	-	archaea	05/15/2020	10/12/2021	0.525	0.0238	0.4512	0	0	Virus	0	0	no viral genes detected	Not a virus	Uncertain - viral or bacterial	-1.77	Not a virus	lytic	low quality draft	Virus	0.94	0.607	0.94	dsDNAphage	0	35.3	Virus	#N/A	#N/A	#N/A	#N/A	#N/A	#N/A	#N/A	#N/A	#N/A				Not a virus
Haloarcula hispanica pleomorphic virus 4	NC_047943	complete	strain:1A_s5a-1/hispanica	-	15010	24	-	archaea	05/15/2020	10/12/2021	0.4379	0.0198	0.5423	0	0	Virus	0	0	no viral genes detected	Not a virus	Uncertain - viral or bacterial	-1.94	Not a virus	lysogenic	low quality draft	Virus	#N/A	#N/A	#N/A	#N/A	#N/A	#N/A	Not a virus	#N/A	#N/A	#N/A	#N/A	#N/A	#N/A	#N/A	#N/A	#N/A				Not a virus
Haloarcula hispanica tailed virus 1	NC_021322	complete	-	-	49107	74	-	archaea	06/03/2013	12/21/2020	0.9536	0.0385	0.008	5	0	Virus	5	0		Virus	Virus	7.23	Virus	lytic	medium quality draft	Virus	1	0.1	1	dsDNAphage	1	36.1	Virus	phage	category 2 (somewhat sure)	2	gene_1-gene_60:4.58961828632062	gene_9-gene_44:3.51272627243702								Virus
Haloarcula hispanica tailed virus 2	NC_021340	complete	-	-	52643	88	-	archaea	06/03/2013	12/21/2020	0.9953	0.0026	0.0021	6	0	Virus	12	0		Virus	Virus	15.82	Virus	lytic	low quality draft	Virus	1	0.173	1	dsDNAphage	8	57.3	Virus	phage	category 1 (sure)	5	9.14012	gene_23-gene_82:5.00333333108693								Virus
Haloarcula hispanica virus PH1	NC_020998	complete	isolate:1	-	28072	49	-	archaea	04/15/2013	12/21/2020	0.996	0.0011	0.0029	0	0	Virus	3	0		Virus	Uncertain - viral or bacterial	2.05	Not a virus	lytic	low quality draft	Virus	1	0.373	1	dsDNAphage	10	86	Virus	phage	category 2 (somewhat sure)	12	gene_2-gene_42:3.51130416807593	gene_2-gene_42:2.44525495464364								Virus
Haloarcula hispanica virus SH1	NC_007217	complete	-	-	30889	56	-	archaea	08/02/2005	12/20/2020	0.996	0.0011	0.0029	0	0	Virus	4	0		Virus	Uncertain - viral or bacterial	5.11	Not a virus	lytic	low quality draft	Virus	1	0.407	1	dsDNAphage	10	85.4	Virus	phage	category 2 (somewhat sure)	8	gene_2-gene_48:4.31360279459758	gene_7-gene_41:3.62203441854762								Virus
Haloarcula sinaiiensis tailed virus 1	NC_021471	complete	-	-	32189	53	-	archaea	06/11/2013	12/21/2020	0.9877	0.0049	0.0074	6	0	Virus	9	0		Virus	Virus	31.53	Virus	lytic	high quality draft	Virus	1	0.287	1	dsDNAphage	4	38.8	Virus	phage	category 1 (sure)	4	4.0756	gene_1-gene_29:2.57394695985556								Virus
Haloarcula vallismortis tailed virus 1	NC_020158	complete	-	-	102319	173	-	archaea	01/22/2013	12/21/2020	0.9753	0.0059	0.0188	10	0	Virus	20	1		Virus	Virus	52.43	Virus	lytic	complete circular	Virus	1	0.453	1	dsDNAphage	7	78.8	Virus	phage	category 2 (somewhat sure)	5	gene_36-gene_135:9.71008169899537;gene_24-gene_123:9.71008169899537;gene_19-gene_118:9.71008169899537;gene_8-gene_107:9.71008169899537;gene_29-gene_128:9.71008169899537;gene_57-gene_156:9.71008169899537;gene_16-gene_115:9.71008169899537;gene_4-gene_103:9.71008169899537;gene_50-gene_149:9.71008169899537;gene_41-gene_140:9.71008169899537;gene_21-gene_120:9.71008169899537;gene_51-gene_150:9.71008169…	gene_10-gene_109:9.71008169899537	gene_10-gene_109:9.71008169899537	gene_10-gene_109:9.71008169899537	gene_10-gene_109:9.71008169899537	gene_10-gene_109:9.71008169899537				Virus
Haloferax tailed virus 1	NC_062739	complete	-	-	38059	68	-	archaea	04/27/2022	05/15/2022	0.9629	0.0151	0.0221	3	0	Virus	10	1		Virus	Uncertain - viral or bacterial	1.42	Not a virus	lytic	medium quality draft	Virus	0.993	0.24	0.993	dsDNAphage	5	28.6	Virus	#N/A	#N/A	#N/A	#N/A	#N/A	#N/A	#N/A	#N/A	#N/A				Not a virus
Halogeometricum pleomorphic virus 1	NC_017090	complete	-	-	9694	15	-	archaea	07/10/2012	01/31/2022	0.6601	0.2724	0.0676	0	0	Not a virus	0	1	no viral genes detected	Not a virus	Uncertain - viral or bacterial	1.56	Not a virus	lytic	low quality draft	Virus	0.94	0.873	0.94	dsDNAphage	0	46.7	Virus	#N/A	#N/A	#N/A	#N/A	#N/A	#N/A	#N/A	#N/A	#N/A				Not a virus
Halogranum tailed virus 1	NC_021328	complete	-	-	143855	281	-	archaea	06/03/2013	12/21/2020	0.9703	0.0085	0.0212	9	0	Virus	16	4		Virus	Virus	70.6	Virus	lytic	high quality draft	Virus	1	0.033	1	dsDNAphage	5	35	Virus	phage	category 2 (somewhat sure)	3	gene_70-gene_169:11.09807181647493;gene_67-gene_166:11.09807181647493;gene_74-gene_173:11.09807181647493;gene_16-gene_115:9.46122971499646;gene_72-gene_171:11.09807181647493;gene_75-gene_174:11.09807181647493;gene_45-gene_144:9.46122971499646;gene_35-gene_134:9.46122971499646;gene_43-gene_142:9.46122971499646;gene_8-gene_107:9.46122971499646;gene_21-gene_120:9.46122971499646;gene_12-gene_111:9.46…	gene_100-gene_199:11.09807181647493;gene_1-gene_100:9.46122971499646	gene_100-gene_199:11.09807181647493;gene_1-gene_100:9.46122971499646	gene_100-gene_199:11.09807181647493;gene_1-gene_100:9.46122971499646	gene_100-gene_199:11.09807181647493;gene_1-gene_100:9.46122971499646	gene_100-gene_199:11.09807181647493;gene_1-gene_100:9.46122971499646				Virus
Halorubrum pleomorphic virus 1	NC_012558	complete	-	-	7048	9	-	archaea	04/13/2009	12/20/2020	0.6857	0.0719	0.2423	0	0	Virus	0	0	no viral genes detected	Not a virus	Uncertain - viral or bacterial	-1.28	Not a virus	lytic	low quality draft	Virus	#N/A	#N/A	#N/A	#N/A	#N/A	#N/A	Not a virus	#N/A	#N/A	#N/A	#N/A	#N/A	#N/A	#N/A	#N/A	#N/A				Not a virus
Halorubrum pleomorphic virus 10	NC_048157	complete	-	-	9296	13	-	archaea	05/15/2020	12/21/2020	0.8815	0.1033	0.0152	0	0	Virus	0	0	no viral genes detected	Not a virus	Uncertain - viral or bacterial	-0.93	Not a virus	lytic	low quality draft	Virus	#N/A	#N/A	#N/A	#N/A	#N/A	#N/A	Not a virus	#N/A	#N/A	#N/A	#N/A	#N/A	#N/A	#N/A	#N/A	#N/A				Not a virus
Halorubrum pleomorphic virus 11	NC_048158	complete	-	-	9368	15	-	archaea	05/15/2020	12/21/2020	0.8786	0.107	0.0144	0	0	Virus	0	0	no viral genes detected	Not a virus	Uncertain - viral or bacterial	-0.93	Not a virus	lytic	low quality draft	Virus	0.827	0.02	0.827	dsDNAphage	0	40	Virus	#N/A	#N/A	#N/A	#N/A	#N/A	#N/A	#N/A	#N/A	#N/A				Not a virus
Halorubrum pleomorphic virus 12	NC_048156	complete	-	-	9944	16	-	archaea	05/15/2020	12/21/2020	0.8249	0.1567	0.0184	0	0	Virus	0	0	no viral genes detected	Not a virus	Uncertain - viral or bacterial	-0.93	Not a virus	lytic	low quality draft	Virus	0.853	0.02	0.853	dsDNAphage	0	43.8	Virus	#N/A	#N/A	#N/A	#N/A	#N/A	#N/A	#N/A	#N/A	#N/A				Not a virus
Halorubrum pleomorphic virus 2	NC_017087	complete	-	-	10656	15	-	archaea	07/10/2012	01/31/2022	0.8674	0.0196	0.113	0	0	Virus	0	0	no viral genes detected	Not a virus	Uncertain - viral or bacterial	0.31	Not a virus	lytic	low quality draft	Virus	0.927	0.367	0.927	dsDNAphage	0	38.5	Virus	#N/A	#N/A	#N/A	#N/A	#N/A	#N/A	#N/A	#N/A	#N/A				Not a virus
Halorubrum pleomorphic virus 3	NC_017088	complete	-	-	8770	12	-	archaea	07/10/2012	01/31/2022	0.7077	0.0334	0.2588	0	0	Virus	0	0	no viral genes detected	Not a virus	Uncertain - viral or bacterial	-	Not a virus	lytic	low quality draft	Virus	0.933	0.9	0.933	dsDNAphage	0	41.7	Virus	#N/A	#N/A	#N/A	#N/A	#N/A	#N/A	#N/A	#N/A	#N/A				Not a virus
Halorubrum pleomorphic virus 6	NC_017089	complete	-	-	8549	10	-	archaea	07/10/2012	01/31/2022	0.8596	0.0225	0.1179	0	0	Virus	0	0	no viral genes detected	Not a virus	Uncertain - viral or bacterial	0.31	Not a virus	lytic	low quality draft	Virus	#N/A	#N/A	#N/A	#N/A	#N/A	#N/A	Not a virus	#N/A	#N/A	#N/A	#N/A	#N/A	#N/A	#N/A	#N/A	#N/A				Not a virus
Halorubrum tailed virus 4	NC_021329	complete	-	-	35722	73	-	archaea	06/03/2013	12/21/2020	0.9753	0.0082	0.0165	5	0	Virus	14	0		Virus	Uncertain - viral or bacterial	3.44	Not a virus	lytic	low quality draft	Virus	0.987	0.667	0.987	dsDNAphage	4	43.3	Virus	phage	category 1 (sure)	3	6.76229	gene_1-gene_63:4.69789005636669			gene_1-gene_64:2.48653901756572					Virus
Halorubrum virus CGphi46	NC_021537	complete	strain:CGphi46	-	39784	55	-	archaea	06/20/2013	10/11/2021	0.9491	0.0434	0.0076	2	0	Virus	8	1		Virus	Virus	28.75	Virus	lytic	complete circular	Virus	0.993	0.133	0.993	dsDNAphage	4	53.6	Virus	#N/A	#N/A	#N/A	#N/A	#N/A	#N/A	#N/A	#N/A	#N/A				Not a virus
Halovirus HCTV-5	NC_021327	complete	-	-	102105	166	-	archaea	06/03/2013	12/21/2020	0.9949	0.0017	0.0034	8	0	Virus	22	0		Virus	Virus	62.4	Virus	lytic	complete circular	Virus	1	0.373	1	dsDNAphage	7	84.6	Virus	phage	category 2 (somewhat sure)	5	gene_18-gene_117:9.73975236966259;gene_14-gene_113:9.73975236966259;gene_50-gene_149:11.37659447114106;gene_10-gene_109:9.73975236966259;gene_17-gene_116:9.73975236966259;gene_48-gene_147:11.37659447114106;gene_32-gene_131:9.73975236966259;gene_4-gene_103:9.73975236966259;gene_54-gene_153:11.37659447114106;gene_45-gene_144:11.37659447114106;gene_35-gene_134:9.73975236966259;gene_30-gene_129:9.739…	gene_54-gene_153:11.37659447114106	gene_54-gene_153:11.37659447114106	gene_54-gene_153:11.37659447114106	gene_54-gene_153:11.37659447114106	gene_54-gene_153:11.37659447114106				Virus
Halovirus VNH-1	NC_025213	complete	isolate:VNH-1	-	10021	7	-	archaea	10/03/2014	12/21/2020	0.7099	0.1592	0.1309	1	0	Virus	1	0		Virus	Uncertain - viral or bacterial	6.58	Not a virus	#N/A	#N/A	Not a virus	0.96	0.12	0.96	dsDNAphage	1	8.3	Virus	#N/A	#N/A	#N/A	#N/A	#N/A	#N/A	#N/A	#N/A	#N/A				Not a virus
His 1 virus	NC_007914	complete	-	-	14462	35	-	archaea	03/24/2006	12/20/2020	0.7659	0.1776	0.0565	0	0	Virus	1	1		Virus	Uncertain - viral or bacterial	3.62	Not a virus	lytic	low quality draft	Virus	#N/A	#N/A	#N/A	#N/A	#N/A	#N/A	Not a virus	phage	category 2 (somewhat sure)			2.38765								Virus
His2 virus	NC_007918	complete	-	-	16067	35	-	archaea	03/24/2006	12/20/2020	0.7651	0.036	0.1988	0	0	Virus	1	0	low-confidence ITR	Virus	Uncertain - viral or bacterial	-	Not a virus	lytic	low quality draft	Virus	0.813	0.653	0.813	dsDNAphage	0	33.3	Virus	phage	category 2 (somewhat sure)			2.65438								Virus
Metallosphaera turreted icosahedral virus	NC_035464	complete	strain:MTIV1	-	9780	21	-	archaea	08/24/2017	12/21/2020	0.8742	0.02	0.1058	0	0	Virus	0	0	no viral genes detected	Not a virus	Uncertain - viral or bacterial	-	Not a virus	lytic	low quality draft	Virus	#N/A	#N/A	#N/A	#N/A	#N/A	#N/A	Not a virus	#N/A	#N/A	#N/A	#N/A	#N/A	#N/A	#N/A	#N/A	#N/A				Not a virus
Nitrosopumilus spindle-shaped virus	NC_048199	complete	isolate:NSV1	-	27548	49	-	archaea	05/15/2020	12/21/2020	0.8846	0.0779	0.0375	0	0	Virus	3	0	low-confidence ITR	Virus	Virus	24.28	Virus	#N/A	#N/A	Not a virus	#N/A	#N/A	#N/A	#N/A	#N/A	#N/A	Not a virus	#N/A	#N/A	#N/A	#N/A	#N/A	#N/A	#N/A	#N/A	#N/A				Not a virus
Pyrobaculum filamentous virus 1	NC_029548	complete	isolate:1	-	17714	39	-	archaea	11/17/2016	12/21/2020	0.8957	0.0527	0.0516	0	0	Virus	0	1	no viral genes detected	Not a virus	Uncertain - viral or bacterial	3.76	Not a virus	lytic	low quality draft	Virus	#N/A	#N/A	#N/A	#N/A	#N/A	#N/A	Not a virus	#N/A	#N/A	#N/A	#N/A	#N/A	#N/A	#N/A	#N/A	#N/A				Not a virus
Pyrobaculum spherical virus	NC_005872	complete	-	-	28337	48	-	archaea	05/01/2004	12/20/2020	0.9872	0.0024	0.0105	0	0	Virus	0	0	no viral genes detected; low-confidence ITR	Not a virus	Uncertain - viral or bacterial	-	Not a virus	lytic	low quality draft	Virus	1	0.64	1	dsDNAphage	1	49	Virus	phage	category 1 (sure)	2	4.20543	5.71447								Virus
Pyrococcus abyssi virus 1	NC_009597	complete	-	-	18098	25	-	archaea	06/21/2007	12/20/2020	0.6185	0.0451	0.3364	0	0	Virus	0	0	no viral genes detected	Not a virus	Uncertain - viral or bacterial	-0.81	Not a virus	lytic	low quality draft	Virus	0.973	0.013	0.973	dsDNAphage	1	13.6	Virus	phage	category 2 (somewhat sure)			2.01638								Virus
Sulfolobales Beppu filamentous virus 2	NC_048128	incomplete	-	-	38091	68	-	archaea	05/15/2020	12/21/2020	0.9739	0.0082	0.0179	0	0	Virus	2	0		Virus	Uncertain - viral or bacterial	1.97	Not a virus	lytic	low quality draft	Virus	#N/A	#N/A	#N/A	#N/A	#N/A	#N/A	Not a virus	#N/A	#N/A	#N/A	#N/A	#N/A	#N/A	#N/A	#N/A	#N/A				Not a virus
Sulfolobales Beppu filamentous virus 3	NC_048127	incomplete	-	-	31324	54	-	archaea	05/15/2020	12/21/2020	0.9901	0.0033	0.0065	0	0	Virus	5	0		Virus	Uncertain - viral or bacterial	4.6	Not a virus	lytic	low quality draft	Virus	#N/A	#N/A	#N/A	#N/A	#N/A	#N/A	Not a virus	#N/A	#N/A	#N/A	#N/A	#N/A	#N/A	#N/A	#N/A	#N/A				Not a virus
Sulfolobales Virus YNP2	NC_028992	complete	strain:SYV2	-	34783	60	-	archaea	01/05/2016	12/21/2020	0.9226	0.014	0.0635	1	0	Virus	2	1		Virus	Uncertain - viral or bacterial	1.95	Not a virus	lysogenic	low quality draft	Virus	0.96	0.007	0.96	dsDNAphage	2	15.3	Virus	#N/A	#N/A	#N/A	#N/A	#N/A	#N/A	#N/A	#N/A	#N/A				Not a virus
Sulfolobales virus YNP1	NC_029027	complete	strain:SYV1	-	40860	71	-	archaea	01/05/2016	10/12/2021	0.9905	0.0051	0.0043	0	0	Virus	3	0		Virus	Uncertain - viral or bacterial	3.43	Not a virus	lysogenic	low quality draft	Virus	0.993	0	0.993	dsDNAphage	3	20.3	Virus	#N/A	#N/A	#N/A	#N/A	#N/A	#N/A	#N/A	#N/A	#N/A				Not a virus
Sulfolobus ellipsoid virus 1	NC_042347	complete	isolate:CR_L	-	23219	38	-	archaea	05/24/2019	12/21/2020	0.8549	0.0278	0.1174	1	0	Virus	2	0	low-confidence ITR	Virus	Uncertain - viral or bacterial	5.67	Not a virus	lytic	low quality draft	Virus	#N/A	#N/A	#N/A	#N/A	#N/A	#N/A	Not a virus	#N/A	#N/A	#N/A	#N/A	#N/A	#N/A	#N/A	#N/A	#N/A				Not a virus
Sulfolobus filamentous virus 1	NC_048037	complete	isolate:S48	-	37311	66	-	archaea	05/15/2020	12/21/2020	0.9753	0.0082	0.0165	0	0	Virus	3	0		Virus	Uncertain - viral or bacterial	1.68	Not a virus	lytic	low quality draft	Virus	#N/A	#N/A	#N/A	#N/A	#N/A	#N/A	Not a virus	#N/A	#N/A	#N/A	#N/A	#N/A	#N/A	#N/A	#N/A	#N/A				Not a virus
Sulfolobus islandicus rod-shaped phage 6	NC_034627	incomplete	-	-	35439	56	-	archaea	05/24/2017	10/11/2021	0.9828	0.0029	0.0143	2	0	Virus	16	0		Virus	Virus	27.63	Virus	lytic	low quality draft	Virus	0.98	0.067	0.98	dsDNAphage	5	50	Virus	#N/A	#N/A	#N/A	#N/A	#N/A	#N/A	#N/A	#N/A	#N/A				Not a virus
Sulfolobus islandicus rod-shaped virus 1	NC_004087	complete	-	-	32308	45	1	archaea	03/05/2002	10/11/2021	0.9874	0.0014	0.0112	2	0	Virus	20	1		Virus	Virus	21.66	Virus	lytic	low quality draft	Virus	0.993	0.327	0.993	dsDNAphage	5	83	Virus	phage	category 2 (somewhat sure)	1	gene_1-gene_41:2.15218974310120									Virus
Sulfolobus islandicus rod-shaped virus 10	NC_034625	incomplete	-	-	32735	49	-	archaea	05/24/2017	10/11/2021	0.9849	0.0016	0.0135	2	0	Virus	15	0		Virus	Virus	18.4	Virus	lytic	low quality draft	Virus	0.96	0.093	0.96	dsDNAphage	5	55.1	Virus	#N/A	#N/A	#N/A	#N/A	#N/A	#N/A	#N/A	#N/A	#N/A				Not a virus
Sulfolobus islandicus rod-shaped virus 11	NC_034624	incomplete	-	-	33356	50	-	archaea	05/24/2017	10/11/2021	0.9861	0.0017	0.0122	2	0	Virus	16	0		Virus	Virus	24.74	Virus	lytic	low quality draft	Virus	0.993	0.06	0.993	dsDNAphage	5	54	Virus	#N/A	#N/A	#N/A	#N/A	#N/A	#N/A	#N/A	#N/A	#N/A				Not a virus
Sulfolobus islandicus rod-shaped virus 2	NC_004086	complete	strain:HVE10/4	-	35450	54	-	archaea	11/29/2001	10/10/2021	0.987	0.0017	0.0113	3	0	Virus	21	1		Virus	Virus	22.98	Virus	lytic	low quality draft	Virus	0.987	0.247	0.987	dsDNAphage	5	81.5	Virus	phage	category 1 (sure)	1	3.88626	4.39244								Virus
Sulfolobus islandicus rod-shaped virus 4	NC_034628	incomplete	-	-	35035	54	-	archaea	05/24/2017	10/11/2021	0.989	0.0016	0.0094	2	0	Virus	16	0		Virus	Virus	19.39	Virus	lytic	low quality draft	Virus	0.987	0.06	0.987	dsDNAphage	5	50	Virus	#N/A	#N/A	#N/A	#N/A	#N/A	#N/A	#N/A	#N/A	#N/A				Not a virus
Sulfolobus islandicus rod-shaped virus 5	NC_034621	incomplete	-	-	36306	57	-	archaea	05/24/2017	10/11/2021	0.9808	0.0035	0.0158	2	0	Virus	16	0		Virus	Virus	27.63	Virus	lytic	low quality draft	Virus	0.98	0.08	0.98	dsDNAphage	5	49.1	Virus	#N/A	#N/A	#N/A	#N/A	#N/A	#N/A	#N/A	#N/A	#N/A				Not a virus
Sulfolobus islandicus rod-shaped virus 7	NC_034619	incomplete	-	-	34190	52	-	archaea	05/24/2017	10/11/2021	0.9814	0.0036	0.015	2	0	Virus	16	0		Virus	Virus	26.3	Virus	lytic	low quality draft	Virus	0.973	0.06	0.973	dsDNAphage	5	53.8	Virus	#N/A	#N/A	#N/A	#N/A	#N/A	#N/A	#N/A	#N/A	#N/A				Not a virus
Sulfolobus islandicus rod-shaped virus 8	NC_034623	incomplete	-	-	36493	61	-	archaea	05/24/2017	10/11/2021	0.9862	0.0016	0.0122	2	0	Virus	15	0		Virus	Virus	13.38	Virus	lytic	low quality draft	Virus	0.987	0.073	0.987	dsDNAphage	5	44.3	Virus	#N/A	#N/A	#N/A	#N/A	#N/A	#N/A	#N/A	#N/A	#N/A				Not a virus
Sulfolobus islandicus rod-shaped virus 9	NC_034620	incomplete	-	-	36391	58	-	archaea	05/24/2017	10/11/2021	0.9854	0.0018	0.0128	2	0	Virus	14	0		Virus	Virus	9.36	Virus	lytic	low quality draft	Virus	0.987	0.08	0.987	dsDNAphage	5	44.8	Virus	#N/A	#N/A	#N/A	#N/A	#N/A	#N/A	#N/A	#N/A	#N/A				Not a virus
Sulfolobus islandicus rudivirus 3	NC_030884	complete	isolate:SIRV3	-	32995	45	-	archaea	09/12/2016	10/12/2021	0.9908	0.0021	0.0071	3	0	Virus	22	1		Virus	Virus	22.98	Virus	lytic	low quality draft	Virus	0.993	0.233	0.993	dsDNAphage	5	78.7	Virus	#N/A	#N/A	#N/A	#N/A	#N/A	#N/A	#N/A	#N/A	#N/A				Not a virus
Sulfolobus monocaudavirus SMV1	NC_023585	complete	-	-	48775	51	-	archaea	01/06/2014	10/12/2021	0.9936	0.0021	0.0043	0	0	Virus	2	0		Virus	Uncertain - viral or bacterial	-3.47	Not a virus	lysogenic	low quality draft	Virus	0.853	0	0.853	dsDNAphage	6	18.9	Virus	phage	category 2 (somewhat sure)	1				gene_1-gene_52:7.10596553065776						Virus
Sulfolobus monocaudavirus SMV2	NC_029020	complete	strain:SMV2	-	50918	65	-	archaea	01/05/2016	10/12/2021	0.9929	0.0024	0.0047	0	0	Virus	5	0		Virus	Uncertain - viral or bacterial	-1.29	Not a virus	lysogenic	low quality draft	Virus	0.9	0	0.9	dsDNAphage	5	16.1	Virus	phage	category 2 (somewhat sure)	1				gene_1-gene_53:8.20125302713417						Virus
Sulfolobus monocaudavirus SMV3	NC_029103	complete	strain:SMV3	-	64323	87	-	archaea	02/05/2016	10/12/2021	0.9887	0.004	0.0073	0	0	Virus	3	0		Virus	Uncertain - viral or bacterial	-1.19	Not a virus	lysogenic	low quality draft	Virus	0.927	0	0.927	dsDNAphage	8	16.7	Virus	phage	category 2 (somewhat sure)	1				gene_1-gene_78:12.22482873468585						Virus
Sulfolobus monocaudavirus SMV4	NC_029011	complete	strain:SMV4	-	51711	68	-	archaea	01/05/2016	12/21/2020	0.9924	0.0024	0.0052	0	0	Virus	4	0		Virus	Virus	9.04	Virus	lysogenic	low quality draft	Virus	0.927	0.013	0.927	dsDNAphage	6	16.7	Virus	phage	category 2 (somewhat sure)	1				gene_1-gene_55:10.90446621579604						Virus
Sulfolobus polyhedral virus 1	NC_038017	complete	isolate:S14	-	20222	45	-	archaea	07/12/2018	12/21/2020	0.9667	0.0109	0.0224	1	0	Virus	2	0		Virus	Uncertain - viral or bacterial	-1.22	Not a virus	lytic	low quality draft	Virus	#N/A	#N/A	#N/A	#N/A	#N/A	#N/A	Not a virus	#N/A	#N/A	#N/A	#N/A	#N/A	#N/A	#N/A	#N/A	#N/A				Not a virus
Sulfolobus polyhedral virus 2	NC_055116	complete	-	-	20424	46	-	archaea	06/01/2021	06/07/2021	0.9684	0.0103	0.0213	1	0	Virus	2	0		Virus	Uncertain - viral or bacterial	-	Not a virus	lytic	low quality draft	Virus	#N/A	#N/A	#N/A	#N/A	#N/A	#N/A	Not a virus	#N/A	#N/A	#N/A	#N/A	#N/A	#N/A	#N/A	#N/A	#N/A				Not a virus
Sulfolobus spindle-shaped virus 1	NC_001338	complete	-	-	15465	31	-	archaea	07/16/1988	10/11/2021	0.9936	0.0015	0.0049	0	0	Virus	5	0		Virus	Uncertain - viral or bacterial	-2.02	Not a virus	lysogenic	low quality draft	Virus	1	0.113	1	dsDNAphage	4	57.6	Virus	#N/A	#N/A	#N/A	#N/A	#N/A	#N/A	#N/A	#N/A	#N/A				Not a virus
Sulfolobus spindle-shaped virus 2	NC_005265	complete	-	-	14796	34	-	archaea	12/03/2003	10/11/2021	0.994	0.0017	0.0043	0	0	Virus	6	0		Virus	Uncertain - viral or bacterial	0.66	Not a virus	lysogenic	low quality draft	Virus	1	0.427	1	dsDNAphage	3	82.1	Virus	phage	category 2 (somewhat sure)			2.51941								Virus
Sulfolobus spindle-shaped virus 4	NC_009986	complete	-	-	15135	34	-	archaea	11/20/2007	10/12/2021	0.9956	0.0011	0.0033	0	0	Virus	6	0		Virus	Uncertain - viral or bacterial	0.66	Not a virus	lysogenic	low quality draft	Virus	1	0.473	1	dsDNAphage	3	88.5	Virus	phage	category 2 (somewhat sure)			2.51941								Virus
Sulfolobus spindle-shaped virus 5	NC_011217	complete	-	-	15330	34	-	archaea	09/10/2008	10/10/2021	0.9961	0.001	0.0029	0	0	Virus	6	0		Virus	Uncertain - viral or bacterial	-0.2	Not a virus	lysogenic	low quality draft	Virus	0.993	0.353	0.993	dsDNAphage	3	85.7	Virus	phage	category 2 (somewhat sure)			2.38765								Virus
Sulfolobus spindle-shaped virus 6	NC_013587	complete	-	-	15684	33	-	archaea	12/04/2009	10/12/2021	0.9955	0.0012	0.0033	0	0	Virus	6	0		Virus	Uncertain - viral or bacterial	-3.74	Not a virus	lysogenic	low quality draft	Virus	1	0.527	1	dsDNAphage	3	83.3	Virus	phage	category 2 (somewhat sure)		2.014	2.93255								Virus
Sulfolobus spindle-shaped virus 7	NC_013588	complete	-	-	17602	33	-	archaea	12/04/2009	10/12/2021	0.9947	0.0011	0.0042	0	0	Virus	7	0		Virus	Uncertain - viral or bacterial	-3.01	Not a virus	lysogenic	medium quality draft	Virus	1	0.14	1	dsDNAphage	3	92.6	Virus	phage	category 2 (somewhat sure)			2.51941								Virus
Sulfolobus turreted icosahedral virus 1	NC_005892	complete	-	-	17663	36	-	archaea	06/14/2004	10/10/2021	0.9963	0.0014	0.0023	1	0	Virus	4	0		Virus	Uncertain - viral or bacterial	6.36	Not a virus	lytic	low quality draft	Virus	0.993	0.433	0.993	dsDNAphage	2	54.1	Virus	#N/A	#N/A	#N/A	#N/A	#N/A	#N/A	#N/A	#N/A	#N/A				Not a virus
Sulfolobus turreted icosahedral virus 2	NC_014099	complete	-	-	16622	34	-	archaea	04/30/2010	10/11/2021	0.9939	0.002	0.0041	1	0	Virus	5	0		Virus	Uncertain - viral or bacterial	4.09	Not a virus	lytic	low quality draft	Virus	1	0.14	1	dsDNAphage	2	53.1	Virus	#N/A	#N/A	#N/A	#N/A	#N/A	#N/A	#N/A	#N/A	#N/A				Not a virus
Sulfolobus virus Kamchatka 1	NC_005361	complete	-	-	17385	31	-	archaea	02/10/2004	10/11/2021	0.9947	0.0012	0.0041	0	0	Virus	8	0		Virus	Uncertain - viral or bacterial	2.29	Not a virus	lysogenic	medium quality draft	Virus	1	0.2	1	dsDNAphage	3	74.1	Virus	#N/A	#N/A	#N/A	#N/A	#N/A	#N/A	#N/A	#N/A	#N/A				Not a virus
Sulfolobus virus Ragged Hills	NC_005360	complete	-	-	16473	37	-	archaea	02/10/2004	10/12/2021	0.9953	0.0012	0.0035	0	0	Virus	5	0		Virus	Uncertain - viral or bacterial	0.66	Not a virus	lysogenic	low quality draft	Virus	1	0.16	1	dsDNAphage	3	87.1	Virus	phage	category 2 (somewhat sure)		2.34957	3.36654								Virus
Sulfolobus virus STSV1	NC_006268	complete	-	-	75294	74	-	archaea	09/05/2004	10/12/2021	0.9888	0.0036	0.0076	0	0	Virus	8	0		Virus	Uncertain - viral or bacterial	-0.62	Not a virus	lysogenic	low quality draft	Virus	0.927	0.04	0.927	dsDNAphage	7	65.3	Virus	phage	category 1 (sure)	1	5.30071	6.41021								Virus
Sulfolobus virus STSV2	NC_020077	complete	strain:STSV2	-	76107	75	-	archaea	02/05/2013	10/12/2021	0.9869	0.0031	0.0099	0	0	Virus	10	1		Virus	Uncertain - viral or bacterial	1.17	Not a virus	lysogenic	low quality draft	Virus	0.92	0.06	0.92	dsDNAphage	7	61.8	Virus	phage	category 1 (sure)	1	6.63863	6.56591								Virus
Thermococcus prieurii virus 1	NC_016899	complete	-	-	21592	28	1	archaea	02/26/2012	10/12/2021	0.9477	0.0236	0.0287	0	0	Virus	1	0		Virus	Uncertain - viral or bacterial	-0.28	Not a virus	lysogenic	low quality draft	Virus	#N/A	#N/A	#N/A	#N/A	#N/A	#N/A	Not a virus	#N/A	#N/A	#N/A	#N/A	#N/A	#N/A	#N/A	#N/A	#N/A				Not a virus
Thermoproteus tenax spherical virus 1	NC_006556	complete	-	-	20933	38	-	archaea	12/17/2004	12/20/2020	0.9908	0.003	0.0062	0	0	Virus	1	0		Virus	Uncertain - viral or bacterial	-	Not a virus	lytic	low quality draft	Virus	1	0.607	1	dsDNAphage	2	42.5	Virus	phage	category 2 (somewhat sure)	1	gene_2-gene_37:2.91073154732430	gene_2-gene_37:4.09172095969628								Virus
Thermoproteus tenax virus 1	NC_038931	incomplete	strain:KRA1	-	13669	37	-	archaea	06/29/1989	12/20/2020	0.5702	0.1754	0.2545	0	0	Not a virus	0	0	no viral genes detected	Not a virus	Uncertain - viral or bacterial	2.99	Not a virus	lytic	low quality draft	Virus	#N/A	#N/A	#N/A	#N/A	#N/A	#N/A	Not a virus	#N/A	#N/A	#N/A	#N/A	#N/A	#N/A	#N/A	#N/A	#N/A				Not a virus
